# Supplementary material for: Improved orthologous databases to ease protozoan targets inference
Source: Parasit Vectors. 2015 Sep 29;8:494. doi: 10.1186/s13071-015-1090-0 (PMC4587786; doi:10.1186/s13071-015-1090-0)
Supplement: Additional file 1: — Orthologous databases main characteristics. This file provides a detailed view on the orthologous databases characteristics, regarding: how many organisms (total and protozoan only), orthologous groups, total proteins and the database total size. (XLS 6 kb) [file 13071_2015_1090_MOESM1_ESM.xls]

## Sheet: OD_Features
	OD / Feature	Total species	Protozoa species	Total OGs	Total proteins	Average proteins per OG	OD size
	KO	1535	35	14856	2108653	142	1,2 GBytes
	EggNOG KOG	55	15	4851	409796	84	267 MBytes
	ProtozoaDB	22	22	13792	64182	5	128 MBytes
	OrthoMCLDB	150	34	124740	1398546	11	700MBytes
