# Supplementary material for: Improved orthologous databases to ease protozoan targets inference
Source: Parasit Vectors. 2015 Sep 29;8:494. doi: 10.1186/s13071-015-1090-0 (PMC4587786; doi:10.1186/s13071-015-1090-0)
Supplement: Additional file 2: — Sample impersonated multifasta protein sample; This file provides a quick view on how the organisms’ representative proteins were stored in a single multifasta file, which impersonates an organism proteome and actually contains proteins from several orthologous groups from a single orthologous database. (FASTA 1 kb) [file 13071_2015_1090_MOESM2_ESM.fasta]

>gi|71905128|ref|XP_830034.1| dynein heavy chain [Trypanosoma brucei TREU927]
MVSAEKDISDVCVDVAGETLKQLGASVSSTNRRSDVVELQIAVGSEKCPPIAAALFSGFVKAACGSEAGTTKVGLTDVNI
DARENFTVLRFAEAVRVRDLDFNELPGDSPPITSVVEVTYMRYLIKHSELQVFQVSDFPKCLTPRGGQRLDTVVAGYVLF
SLQSSEEDDTKVLLYMKSLRRVLGGMCTSSFAETVLSQAWGNMDSVEPSHVTDMLEDAQMAITDFWNDSDQDTAIRTKVV
FLMKTVGSNLREYFAKKTLDAGGVFSGSKNITEVALGCCDEWVNMCKRLTTVDWGSSWGTAFEDVQLITVRDRLSVVVSI
RDLVDEIVELLTAADKLQSLRTETLWETFDSLDIFATTPAVEQLWTNCLDAFYRRLQPVEHRCASALSDFFGERGNLAPQ
TILNEVVKFRQLIRRPAVSKELVNERDALLAKLNERLQSIRMEFERRSESVEDDVALDEEDRRCQAGRFM
>gi|157437596|gb|EDO81805.1| Protein 21.1 [Giardia lamblia ATCC 50803]
MTARCNGITALLISAYKGCHTCLIHLASEMGIQSWSETRALMFAVNSGHEKCARLLLPEMGIQRHDGMTTLMLAAELGNV
NCVKMLIDCEKEMQTKQK
>gi|123485095|ref|XP_001324416.1| hypothetical protein [Trichomonas vaginalis G3]
MTPLIQASYNGNLEVVKYLISVGADKEAKNNDGWTPLIQASFEGHLEIVKYLISVGANKQARDNVGRTSLYVSREEVKNY
LISIGAQ
>gi|123976338|ref|XP_001330496.1| hypothetical protein [Trichomonas vaginalis G3]
MKGVKQDVIALTANEMFPEAIQCYYNEDKNIHIPVGTYDKDSEFSLMKLYKALHDGQEIGFDLCKSSSPCFAEKFNFSIT
TKTSFIRKLKF
