# Supplementary material for: Improved orthologous databases to ease protozoan targets inference
Source: Parasit Vectors. 2015 Sep 29;8:494. doi: 10.1186/s13071-015-1090-0 (PMC4587786; doi:10.1186/s13071-015-1090-0)
Supplement: Additional file 3: — “KO + Eggnog KOG + ProtozoaDB” orthologous groups (protein identifiers only). For each ortholog group, we list all protein identifiers (corresponding organism and accession number). (BZ2 9971 kb) [file 13071_2015_1090_MOESM3_ESM.bz2]

Archive with 1 entries (1 files):
- 13071_2015_1090_MOESM3_ESM
