# Supplementary material for: Improved orthologous databases to ease protozoan targets inference
Source: Parasit Vectors. 2015 Sep 29;8:494. doi: 10.1186/s13071-015-1090-0 (PMC4587786; doi:10.1186/s13071-015-1090-0)
Supplement: Additional file 3: — “KO + Eggnog KOG + ProtozoaDB” orthologous groups (protein identifiers only). For each ortholog group, we list all protein identifiers (corresponding organism and accession number). (BZ2 9971 kb) [file 13071_2015_1090_MOESM3_ESM.bz2 › 13071_2015_1090_MOESM3_ESM]

K00001.cdhit:

lcl|dme:Dmel_CG3481
lcl|dpo:Dpse_GA17214
lcl|dan:Dana_GF14888
lcl|der:Dere_GG25120
lcl|dpe:Dper_GL25993
lcl|dse:Dsec_GM15656
lcl|dwi:Dwil_GK18290
lcl|dya:Dyak_GE19037
lcl|dgr:Dgri_GH13025
lcl|dmo:Dmoj_GI17643
lcl|dvi:Dvir_GJ18208
lcl|ath:AT1G32780
lcl|ath:AT1G64710
lcl|ath:AT1G77120
lcl|ath:AT5G24760
lcl|pop:POPTR_1075155
lcl|pop:POPTR_176894
lcl|pop:POPTR_232962
lcl|pop:POPTR_558388
lcl|pop:POPTR_558390
lcl|pop:POPTR_562436
lcl|pop:POPTR_718546
lcl|pop:POPTR_782655
lcl|pop:POPTR_816232
lcl|pop:POPTR_827290
lcl|pop:POPTR_832230
lcl|rcu:RCOM_0138590
lcl|rcu:RCOM_0138830
lcl|rcu:RCOM_0236080
lcl|rcu:RCOM_1222910
lcl|rcu:RCOM_1313890
lcl|vvi:100232853
lcl|vvi:100232854
lcl|vvi:100233102
lcl|vvi:100250633
lcl|vvi:100254635
lcl|vvi:100255814
lcl|vvi:100256495
lcl|vvi:100267821
lcl|osa:4330090
lcl|osa:4348152
lcl|osa:4350053
lcl|osa:4350054
lcl|osa:4350055
lcl|sbi:SORBI_01g025570
lcl|sbi:SORBI_01g025580
lcl|sbi:SORBI_04g027090
lcl|sbi:SORBI_05g009350
lcl|sbi:SORBI_05g009360
lcl|zma:100272357
lcl|zma:100272578
lcl|zma:542363
lcl|zma:542364
lcl|kla:KLLA0B00451g
lcl|ddi:DDB_G0274085
lcl|pti:PHATRDRAFT_12757
lcl|tps:THAPSDRAFT_1394
lcl|sty:STY3830
lcl|stm:STM4044
lcl|sei:SPC_4148
lcl|set:SEN3835
lcl|ses:SARI_03603
lcl|ent:Ent638_4074
lcl|kpn:KPN_04206
lcl|kpe:KPK_5475
lcl|kpu:KP1_0065
lcl|cko:CKO_03104
lcl|pam:PANA_3008
lcl|xcv:XCV2333
lcl|xac:XAC2826
lcl|xoo:XOO1535
lcl|xom:XOO_1325
lcl|xom:XOO_4231
lcl|vvy:VV2175
lcl|pfs:PFLU4115
lcl|pmy:Pmen_0381
lcl|pmy:Pmen_2529
lcl|psa:PST_0312
lcl|psa:PST_2239
lcl|par:Psyc_0011
lcl|par:Psyc_1042
lcl|pcr:Pcryo_0018
lcl|pcr:Pcryo_1428
lcl|aci:ACIAD1950
lcl|aci:ACIAD2929
lcl|acb:A1S_2053
lcl|acb:A1S_2702
lcl|abm:ABSDF0756
lcl|abm:ABSDF2205
lcl|aby:ABAYE0763
lcl|aby:ABAYE1522
lcl|aby:p2ABAYE0004
lcl|abc:ACICU_02973
lcl|son:SO_A0164
lcl|sse:Ssed_2530
lcl|cps:CPS_1431
lcl|pha:PSHAa1488
lcl|pat:Patl_0425
lcl|maq:Maqu_1048
lcl|maq:Maqu_1713
lcl|pin:Ping_1955
lcl|tcx:Tcr_0211
lcl|hha:Hhal_0140
lcl|hch:HCH_05054
lcl|csa:Csal_1091
lcl|abo:ABO_0061
lcl|abo:ABO_0817
lcl|abo:ABO_1231
lcl|abo:ABO_1352
lcl|abo:ABO_2483
lcl|mmw:Mmwyl1_0234
lcl|mmw:Mmwyl1_2290
lcl|aha:AHA_1331
lcl|asa:ASA_2860
lcl|gpb:HDN1F_20690
lcl|nme:NMB1395
lcl|ngo:NGO0711
lcl|cvi:CV_0808
lcl|rso:RS00889
lcl|reu:Reut_C6089
lcl|reu:Reut_C6321
lcl|reh:H16_A3330
lcl|reh:H16_B0517
lcl|reh:H16_B1699
lcl|reh:H16_B1745
lcl|rme:Rmet_4943
lcl|rme:Rmet_5102
lcl|bvi:Bcep1808_1701
lcl|bvi:Bcep1808_4603
lcl|bvi:Bcep1808_6708
lcl|bur:Bcep18194_B2077
lcl|bur:Bcep18194_B2551
lcl|bur:Bcep18194_C6773
lcl|bcn:Bcen_4360
lcl|bcn:Bcen_4742
lcl|bcm:Bcenmc03_3517
lcl|bcm:Bcenmc03_4093
lcl|bcj:BCAM1109
lcl|bam:Bamb_3412
lcl|bac:BamMC406_1680
lcl|bac:BamMC406_3919
lcl|bac:BamMC406_6148
lcl|bmu:Bmul_1502
lcl|bmu:Bmul_4573
lcl|bmj:BMULJ_01740
lcl|bxe:Bxe_A1730
lcl|bxe:Bxe_B1066
lcl|bxe:Bxe_B2357
lcl|bxe:Bxe_B2518
lcl|bxe:Bxe_C1266
lcl|bpy:Bphyt_4061
lcl|bgl:bglu_2g14520
lcl|bgl:bglu_2g14850
lcl|brh:RBRH_00012
lcl|bpe:BP0777
lcl|bpe:BP2601
lcl|bpa:BPP2723
lcl|bbr:BB0342
lcl|bbr:BB2775
lcl|bpt:Bpet3517
lcl|pna:Pnap_1291
lcl|vei:Veis_3295
lcl|dac:Daci_0183
lcl|har:HEAR0089
lcl|hse:Hsero_2795
lcl|neu:NE0620
lcl|eba:p2A334
lcl|azo:azo1971
lcl|azo:azo2700
lcl|azo:azo3181
lcl|azo:azo3317
lcl|dar:Daro_1348
lcl|tbd:Tbd_1767
lcl|gur:Gura_3574
lcl|pca:Pcar_1246
lcl|pca:Pcar_2506
lcl|ppd:Ppro_1924
lcl|dvu:DVU2396
lcl|dvu:DVU2885
lcl|dvu:DVU2905
lcl|dvl:Dvul_0460
lcl|dvl:Dvul_0480
lcl|dvm:DvMF_1315
lcl|dde:Dde_1164
lcl|dde:Dde_3062
lcl|dde:Dde_3126
lcl|dde:Dde_3534
lcl|dsa:Desal_1318
lcl|dps:DP0955
lcl|dol:Dole_2290
lcl|dal:Dalk_4478
lcl|dat:HRM2_02030
lcl|afw:Anae109_2555
lcl|pub:SAR11_0529
lcl|pub:SAR11_1244
lcl|pub:SAR11_1287
lcl|mlo:mlr1136
lcl|mlo:mlr1178
lcl|mci:Mesci_3451
lcl|mes:Meso_1317
lcl|mes:Meso_1868
lcl|pla:Plav_3345
lcl|sme:SMc00105
lcl|sme:SMc03929
lcl|sme:SMc04270
lcl|smd:Smed_0584
lcl|smd:Smed_2128
lcl|smd:Smed_2747
lcl|rhi:NGR_b16300
lcl|rhi:NGR_c07250
lcl|rhi:NGR_c18040
lcl|rhi:NGR_c25690
lcl|atu:Atu1595
lcl|atu:Atu2151
lcl|atu:Atu4289
lcl|atu:Atu5240
lcl|ara:Arad_1406
lcl|ara:Arad_2774
lcl|avi:Avi_2036
lcl|ret:RHE_CH00460
lcl|ret:RHE_CH01189
lcl|ret:RHE_CH02474
lcl|ret:RHE_CH02884
lcl|ret:RHE_PB00029
lcl|ret:RHE_PD00107
lcl|ret:RHE_PF00203
lcl|ret:RHE_PF00365
lcl|rec:RHECIAT_CH0001280
lcl|rec:RHECIAT_CH0002313
lcl|rec:RHECIAT_CH0002576
lcl|rle:RL1325
lcl|rle:RL2813
lcl|rle:RL3344
lcl|rle:pRL100135
lcl|rle:pRL120042
lcl|rle:pRL120182
lcl|rle:pRL120602
lcl|rle:pRL90098
lcl|rlt:Rleg2_0831
lcl|rlt:Rleg2_2113
lcl|rlg:Rleg_0950
lcl|bme:BMEI1114
lcl|bme:BMEII0553
lcl|bme:BMEII0867
lcl|bmf:BAB2_0506
lcl|bmf:BAB2_0821
lcl|bms:BRA0401
lcl|bms:BRA0734
lcl|bov:BOV_0844
lcl|oan:Oant_3883
lcl|bja:bll4101
lcl|bja:blr2780
lcl|bja:blr4874
lcl|bra:BRADO0250
lcl|bra:BRADO2457
lcl|bra:BRADO3321
lcl|bra:BRADO4151
lcl|bra:BRADO6611
lcl|bbt:BBta_2803
lcl|bbt:BBta_3825
lcl|bbt:BBta_4528
lcl|rpa:RPA2018
lcl|rpa:RPA3067
lcl|rpa:RPA3655
lcl|rpb:RPB_0946
lcl|rpb:RPB_1148
lcl|rpb:RPB_2474
lcl|rpc:RPC_0105
lcl|rpc:RPC_2107
lcl|rpc:RPC_2307
lcl|rpc:RPC_2974
lcl|rpd:RPD_1250
lcl|rpd:RPD_2086
lcl|rpd:RPD_2972
lcl|rpd:RPD_3495
lcl|rpe:RPE_0587
lcl|rpe:RPE_1228
lcl|rpe:RPE_2019
lcl|rpe:RPE_3298
lcl|nha:Nham_2346
lcl|bqu:BQ05280
lcl|bbk:BARBAKC583_0618
lcl|btr:Btr_1329
lcl|xau:Xaut_2610
lcl|bsb:Bresu_3195
lcl|sil:SPO1889
lcl|sil:SPO3399
lcl|sit:TM1040_0040
lcl|rsp:RSP_1824
lcl|rsp:RSP_3537
lcl|rsh:Rsph17029_0472
lcl|rsq:Rsph17025_3061
lcl|rsk:RSKD131_0130
lcl|jan:Jann_3964
lcl|dsh:Dshi_1078
lcl|mmr:Mmar10_2836
lcl|swi:Swit_3018
lcl|sjp:SJA_C2-05100
lcl|acr:Acry_0843
lcl|gdj:Gdia_2808
lcl|azl:AZL_c00300
lcl|ban:BA_2222
lcl|ban:BA_2588
lcl|ban:BA_3566
lcl|bce:BC0802
lcl|bce:BC2529
lcl|bca:BCE_0198
lcl|bca:BCE_0742
lcl|bca:BCE_0877
lcl|bca:BCE_1099
lcl|bca:BCE_2252
lcl|bca:BCE_2604
lcl|bca:BCE_3521
lcl|bcz:BCZK0168
lcl|bcz:BCZK0681
lcl|bcz:BCZK2005
lcl|bcz:BCZK2331
lcl|bcz:BCZK3221
lcl|bcr:BCAH187_A2642
lcl|bcr:BCAH187_A3528
lcl|bcb:BCB4264_A2561
lcl|bcb:BCB4264_A3507
lcl|bcu:BCAH820_2606
lcl|bcu:BCAH820_3522
lcl|bcg:BCG9842_B1741
lcl|bcg:BCG9842_B2765
lcl|bcq:BCQ_2464
lcl|bcx:BCA_3586
lcl|btk:BT9727_0165
lcl|btk:BT9727_2006
lcl|btk:BT9727_2367
lcl|btk:BT9727_3273
lcl|btl:BALH_0175
lcl|btl:BALH_0616
lcl|btl:BALH_0714
lcl|btl:BALH_1985
lcl|btl:BALH_3158
lcl|bld:BLi03502
lcl|oih:OB2738
lcl|oih:OB2801
lcl|gtn:GTNG_1754
lcl|sac:SACOL0237
lcl|sac:SACOL0241
lcl|sac:SACOL2177
lcl|sac:SACOL2178
lcl|sac:SACOL2367
lcl|sab:SAB1296c
lcl|sep:SE2098
lcl|ser:SERP0197
lcl|ser:SERP1785
lcl|ser:SERP1786
lcl|ser:SERP1962
lcl|ser:SERP2112
lcl|ser:SERP2469
lcl|sha:SH0373
lcl|sha:SH0522
lcl|ssp:SSP0237
lcl|sca:Sca_2269
lcl|sca:Sca_2372
lcl|esi:Exig_1536
lcl|aac:Aaci_0920
lcl|lla:L190278
lcl|llc:LACR_1641
lcl|llm:llmg_0955
lcl|spz:M5005_Spy_0834
lcl|spg:SpyM3_0772
lcl|sph:MGAS10270_Spy0950
lcl|spi:MGAS10750_Spy0985
lcl|spj:MGAS2096_Spy0043
lcl|spj:MGAS2096_Spy0044
lcl|spj:MGAS2096_Spy0909
lcl|spa:M6_Spy0832
lcl|spa:M6_Spy0833
lcl|spb:M28_Spy0811
lcl|soz:Spy49_0865c
lcl|spn:SP_1855
lcl|spn:SP_2055
lcl|spd:SPD_1636
lcl|snm:SP70585_2143
lcl|spp:SPP_2093
lcl|sag:SAG0428
lcl|san:gbs1684
lcl|smu:SMU.1867c
lcl|smc:SmuNN2025_0275
lcl|stc:str0882
lcl|stc:str0936
lcl|stl:stu0882
lcl|stl:stu0936
lcl|ste:STER_0949
lcl|ssa:SSA_0921
lcl|ssu:SSU05_1388
lcl|sgo:SGO_1774
lcl|seq:SZO_00450
lcl|sez:Sez_0045
lcl|seu:SEQ_0045
lcl|sub:SUB0101
lcl|sub:SUB1076
lcl|lpl:lp_1665
lcl|lpl:lp_2873
lcl|ljo:LJ1120
lcl|lac:LBA1114
lcl|lsa:LSA0258
lcl|lsa:LSA0925
lcl|lsa:LSA1364
lcl|lbr:LVIS_0869
lcl|lca:LSEI_2787
lcl|lcb:LCABL_24040
lcl|lre:Lreu_1589
lcl|lfe:LAF_0169
lcl|cdf:CD2843
lcl|ckl:CKL_2967
lcl|ckl:CKL_3000
lcl|sth:STH2049
lcl|afn:Acfer_0053
lcl|dsy:DSY0623
lcl|dsy:DSY2755
lcl|eel:EUBELI_01490
lcl|tmr:Tmar_1804
lcl|tte:TTE0696
lcl|mta:Moth_1911
lcl|csc:Csac_0711
lcl|ate:Athe_2244
lcl|toc:Toce_0214
lcl|ttm:Tthe_0472
lcl|ttm:Tthe_0864
lcl|has:Halsa_1810
lcl|maa:MAG_2740
lcl|maa:MAG_4280
lcl|mtu:Rv0162c
lcl|mtu:Rv1530
lcl|mbb:BCG_0198c
lcl|mbb:BCG_1582
lcl|mpa:MAP1613c
lcl|mpa:MAP3596c
lcl|mav:MAV_1614
lcl|mav:MAV_2812
lcl|mav:MAV_5022
lcl|msm:MSMEG_0127
lcl|msm:MSMEG_0590
lcl|msm:MSMEG_1138
lcl|msm:MSMEG_2048
lcl|msm:MSMEG_3464
lcl|msm:MSMEG_4167
lcl|msm:MSMEG_6242
lcl|msm:MSMEG_6833
lcl|msm:MSMEG_6834
lcl|mul:MUL_2965
lcl|mva:Mvan_0669
lcl|mgi:Mflv_0236
lcl|mgi:Mflv_4626
lcl|mab:MAB_0983c
lcl|mab:MAB_2041c
lcl|mmc:Mmcs_0111
lcl|mmc:Mmcs_0137
lcl|mmc:Mmcs_1713
lcl|mmc:Mmcs_3225
lcl|mkm:Mkms_0513
lcl|mjl:Mjls_0499
lcl|mjl:Mjls_1690
lcl|msp:Mspyr1_05400
lcl|mmi:MMAR_0405
lcl|mmi:MMAR_2782
lcl|mmi:MMAR_3163
lcl|cgl:NCgl0219
lcl|cgl:NCgl2449
lcl|car:cauri_0635
lcl|nfa:nfa35620
lcl|nfa:nfa38820
lcl|rha:RHA1_ro00325
lcl|rha:RHA1_ro00525
lcl|rha:RHA1_ro01205
lcl|rha:RHA1_ro02497
lcl|rha:RHA1_ro04547
lcl|rha:RHA1_ro05321
lcl|rha:RHA1_ro06735
lcl|rha:RHA1_ro08443
lcl|rha:RHA1_ro08965
lcl|rha:RHA1_ro11170
lcl|rer:RER_26460
lcl|rop:ROP_33600
lcl|rop:ROP_67230
lcl|tpr:Tpau_3448
lcl|srt:Srot_0472
lcl|sma:SAV_1357
lcl|sma:SAV_5335
lcl|sma:SAV_7169
lcl|scb:SCAB_58841
lcl|twh:TWT326
lcl|tws:TW445
lcl|cmi:CMM_2126
lcl|cms:CMS_1091
lcl|mts:MTES_1651
lcl|art:Arth_1320
lcl|aau:AAur_1148
lcl|aau:AAur_1866
lcl|aau:AAur_3716
lcl|aau:AAur_pTC20218
lcl|aai:AARI_27050
lcl|krh:KRH_02680
lcl|krh:KRH_12360
lcl|bcv:Bcav_3663
lcl|bfa:Bfae_07850
lcl|kse:Ksed_07750
lcl|kse:Ksed_22500
lcl|cfl:Cfla_2836
lcl|ica:Intca_0899
lcl|kfl:Kfla_1230
lcl|kfl:Kfla_7026
lcl|sro:Sros_0372
lcl|sro:Sros_4357
lcl|sro:Sros_6280
lcl|fri:FraEuI1c_4356
lcl|fal:FRAAL0199
lcl|fal:FRAAL3122
lcl|fal:FRAAL5274
lcl|nml:Namu_4805
lcl|gob:Gobs_4903
lcl|kra:Krad_2496
lcl|kra:Krad_4297
lcl|sen:SACE_1535
lcl|sen:SACE_2944
lcl|sen:SACE_2945
lcl|sen:SACE_3519
lcl|sen:SACE_4085
lcl|sen:SACE_4163
lcl|sen:SACE_4852
lcl|amd:AMED_7375
lcl|amd:AMED_8391
lcl|ami:Amir_5014
lcl|stp:Strop_1166
lcl|stp:Strop_2723
lcl|mau:Micau_2032
lcl|sna:Snas_0210
lcl|blo:BL1090
lcl|bln:Blon_1915
lcl|blf:BLIF_0541
lcl|bll:BLJ_0603
lcl|blb:BBMN68_838
lcl|blc:Balac_0125
lcl|bde:BDP_1109
lcl|bbi:BBIF_0901
lcl|bbp:BBPR_0945
lcl|rxy:Rxyl_3153
lcl|ele:Elen_2478
lcl|ssm:Spirs_1442
lcl|lil:LA_0325
lcl|lil:LA_1616
lcl|lil:LA_2361
lcl|lil:LA_2629
lcl|lic:LIC11357
lcl|lic:LIC11586
lcl|lic:LIC12166
lcl|bhy:BHWA1_01827
lcl|brm:Bmur_1381
lcl|bpo:BP951000_0786
lcl|aba:Acid345_3044
lcl|aba:Acid345_4584
lcl|acm:AciX9_3151
lcl|sus:Acid_1558
lcl|bfr:BF1290
lcl|bvu:BVU_0760
lcl|sru:SRU_0710
lcl|sru:SRU_2306
lcl|srm:SRM_00890
lcl|chu:CHU_1246
lcl|gfo:GFO_1574
lcl|fsu:Fisuc_1458
lcl|amu:Amuc_1911
lcl|gau:GAU_2900
lcl|rba:RB10805
lcl|rba:RB13260
lcl|rba:RB4131
lcl|rba:RB5320
lcl|rba:RB5856
lcl|tai:Taci_1643
lcl|syg:sync_2669
lcl|cya:CYA_0992
lcl|cyb:CYB_0338
lcl|gvi:gll2836
lcl|gvi:gll4111
lcl|cch:Cag_0888
lcl|cch:Cag_1128
lcl|cch:Cag_1710
lcl|pvi:Cvib_0926
lcl|pvi:Cvib_0955
lcl|paa:Paes_1246
lcl|rrs:RoseRS_3921
lcl|rca:Rcas_3224
lcl|cau:Caur_1113
lcl|cag:Cagg_1718
lcl|hau:Haur_4348
lcl|ddr:Deide_03550
lcl|tra:Trad_0212
lcl|tth:TTC1572
lcl|aae:aq_1240
lcl|hth:HTH_0308
lcl|tal:Thal_0399
lcl|tma:TM0111
lcl|tma:TM0920
lcl|tpt:Tpet_0007
lcl|tpt:Tpet_0813
lcl|tle:Tlet_0180
lcl|trq:TRQ2_0836
lcl|tna:CTN_0580
lcl|kol:Kole_1524
lcl|dth:DICTH_0069
lcl|dtu:Dtur_0334
lcl|ddf:DEFDS_0763
lcl|mmp:MMP0802
lcl|mba:Mbar_A0784
lcl|hal:VNG2617G
lcl|hma:pNG7022
lcl|hma:pNG7101
lcl|hma:pNG7103
lcl|hma:pNG7278
lcl|hma:pNG7289
lcl|hma:pNG7314
lcl|hma:pNG7351
lcl|hma:rrnAC0012
lcl|hma:rrnAC0191
lcl|hma:rrnAC1300
lcl|hma:rrnAC1975
lcl|hma:rrnAC2172
lcl|hma:rrnAC3506
lcl|hwa:HQ1124A
lcl|hwa:HQ1729A
lcl|hwa:HQ2366A
lcl|nph:NP1260A
lcl|hla:Hlac_1808
lcl|htu:Htur_2363
lcl|htu:Htur_2867
lcl|nmg:Nmag_0345
lcl|nmg:Nmag_3786
lcl|hvo:HVO_2428
lcl|hje:HacjB3_09660
lcl|hbo:Hbor_35490
lcl|hbo:Hbor_37240
lcl|tac:Ta0832m
lcl|tvo:TVN0396
lcl|tvo:TVN1284
lcl|pto:PTO0846
lcl|pho:PH0743
lcl|pfu:PF0075
lcl|pfu:PF0608
lcl|tko:TK1008
lcl|tko:TK1569
lcl|ape:APE_1245.1
lcl|ape:APE_1557.1
lcl|ape:APE_1963.1
lcl|smr:Smar_0045
lcl|smr:Smar_0696
lcl|sso:SSO1220
lcl|sso:SSO2494
lcl|sso:SSO2536
lcl|sso:SSO2878
lcl|sto:ST0053
lcl|sto:ST0075
lcl|sto:ST2577
lcl|sai:Saci_1115
lcl|sai:Saci_2205
lcl|sai:Saci_2224
lcl|sid:M164_0412
lcl|sin:YN1551_2663
lcl|mse:Msed_0398
lcl|mse:Msed_0464
lcl|pai:PAE2051
lcl|pai:PAE2332
lcl|pai:PAE2931
lcl|pis:Pisl_0639
lcl|pis:Pisl_1601
lcl|pis:Pisl_1949
lcl|pcl:Pcal_1581
lcl|pas:Pars_0547
lcl|pas:Pars_1545
lcl|tpe:Tpen_1006
lcl|tpe:Tpen_1516

K00002.cdhit:

lcl|hsa:10327
lcl|ptr:741418
lcl|pon:100173796
lcl|mcc:693380
lcl|mmu:58810
lcl|rno:78959
lcl|cfa:610537
lcl|aml:100466911
lcl|bta:618607
lcl|ssc:396924
lcl|ecb:100052360
lcl|mdo:100024617
lcl|oaa:100076515
lcl|gga:424599
lcl|tgu:100220342
lcl|xla:444488
lcl|xtr:548891
lcl|dre:799805
lcl|spu:587281
lcl|dme:Dmel_CG2767
lcl|nve:NEMVE_v1g181888
lcl|hmg:100204444
lcl|tad:TRIADDRAFT_29280
lcl|osa:4338987
lcl|cme:CMM296C
lcl|sce:YCR105W
lcl|sce:YMR318C
lcl|kla:KLLA0E19889g
lcl|lth:KLTH0B04972g
lcl|lth:KLTH0E07964g
lcl|ppa:PAS_chr1-1_0357
lcl|ppa:PAS_chr4_0576
lcl|vpo:Kpol_1057p24
lcl|vpo:Kpol_257p4
lcl|vpo:Kpol_526p18
lcl|vpo:Kpol_529p30
lcl|zro:ZYRO0G10318g
lcl|cgr:CAGL0H06853g
lcl|cgr:CAGL0M14047g
lcl|dha:DEHA2C04488g
lcl|dha:DEHA2C04510g
lcl|dha:DEHA2C17666g
lcl|pic:PICST_29079
lcl|pic:PICST_31312
lcl|pic:PICST_45137
lcl|pgu:PGUG_05188
lcl|pgu:PGUG_05764
lcl|lel:LELG_04799
lcl|cal:CaO19.12963
lcl|ctp:CTRG_02797
lcl|cdu:CD36_62710
lcl|clu:CLUG_03198
lcl|clu:CLUG_03199
lcl|clu:CLUG_03797
lcl|clu:CLUG_05090
lcl|ncr:NCU04823
lcl|ncr:NCU11179
lcl|pan:PODANSg2904
lcl|pan:PODANSg4584
lcl|mgr:MGG_00220
lcl|mgr:MGG_06489
lcl|mgr:MGG_11818
lcl|fgr:FG06619.1
lcl|fgr:FG08980.1
lcl|ssl:SS1G_00401
lcl|ssl:SS1G_07135
lcl|bfu:BC1G_00717
lcl|bfu:BC1G_10210
lcl|ani:AN2860.2
lcl|afm:AFUA_1G09750
lcl|afm:AFUA_3G11900
lcl|afm:AFUA_6G10260
lcl|nfi:NFIA_065400
lcl|aor:AOR_1_1328154
lcl|aor:AOR_1_780144
lcl|act:ACLA_039770
lcl|pcs:Pc18g00530
lcl|cpw:CPC735_041920
lcl|ure:UREG_02137
lcl|pno:SNOG_15556
lcl|cne:CNC05140
lcl|cne:CNK02370
lcl|ppl:POSPLDRAFT_106595
lcl|ppl:POSPLDRAFT_88715
lcl|uma:UM01861.1
lcl|ehi:EHI_023110
lcl|ehi:EHI_039190
lcl|ehi:EHI_198760
lcl|edi:EDI_247390
lcl|edi:EDI_307670
lcl|tet:TTHERM_00274500
lcl|tcr:504425.60
lcl|tcr:508677.80
lcl|lma:LmjF23.0360
lcl|tva:TVAG_344880
lcl|pti:PHATRDRAFT_41470
lcl|tps:THAPSDRAFT_40021
lcl|xfa:XF1136
lcl|xfa:XF1727
lcl|xfa:XF1734
lcl|xft:PD0423
lcl|pst:PSPTO_2182
lcl|psb:Psyr_1992
lcl|psp:PSPPH_1961
lcl|cbd:CBUD_1937
lcl|abo:ABO_2414
lcl|rso:RSc0632
lcl|hpj:jhp1429
lcl|abu:Abu_0783
lcl|dpr:Despr_0031
lcl|atu:Atu2022
lcl|cce:Ccel_1009
lcl|msm:MSMEG_2317
lcl|cgl:NCgl0324
lcl|cgt:cgR_0413
lcl|cef:CE0338
lcl|cjk:jk2055
lcl|krh:KRH_19860
lcl|pac:PPA1072
lcl|sen:SACE_2652
lcl|lic:LIC10949
lcl|ppn:Palpr_2608
lcl|sru:SRU_1267
lcl|srm:SRM_01456
lcl|mtt:Ftrac_3685
lcl|gfo:GFO_1874
lcl|zpr:ZPR_1868
lcl|cat:CA2559_11288
lcl|syn:slr0942
lcl|syg:sync_0822
lcl|cyt:cce_0782
lcl|mac:MA0403
lcl|mba:Mbar_A0771
lcl|mst:Msp_0967
lcl|hma:pNG7101
lcl|hwa:HQ1729A

K00003.cdhit:

lcl|nve:NEMVE_v1g225948
lcl|sce:YJR139C
lcl|ago:AGOS_ABL080W
lcl|kla:KLLA0B03872g
lcl|lth:KLTH0D17446g
lcl|ppa:PAS_chr1-4_0049
lcl|vpo:Kpol_1024p2
lcl|zro:ZYRO0B08756g
lcl|cgr:CAGL0M00330g
lcl|dha:DEHA2F01298g
lcl|pic:PICST_57619
lcl|pgu:PGUG_03982
lcl|lel:LELG_01600
lcl|cal:CaO19.10468
lcl|ctp:CTRG_04629
lcl|cdu:CD36_02440
lcl|yli:YALI0D01089g
lcl|clu:CLUG_01603
lcl|ncr:NCU03935
lcl|pan:PODANSg3030
lcl|mgr:MGG_11450
lcl|fgr:FG09284.1
lcl|ssl:SS1G_14424
lcl|bfu:BC1G_09640
lcl|ani:AN2882.2
lcl|afm:AFUA_3G11640
lcl|nfi:NFIA_065670
lcl|aor:AOR_1_1276154
lcl|aor:AOR_1_230184
lcl|afv:AFLA_053200
lcl|act:ACLA_039530
lcl|pcs:Pc13g08990
lcl|cim:CIMG_03660
lcl|cpw:CPC735_006180
lcl|ure:UREG_07422
lcl|pno:SNOG_08379
lcl|tml:GSTUM_00009048001
lcl|spo:SPBC776.03
lcl|cne:CNJ02040
lcl|lbc:LACBIDRAFT_238324
lcl|mpr:MPER_05297
lcl|cci:CC1G_07739
lcl|scm:SCHCODRAFT_79193
lcl|uma:UM01708.1
lcl|mgl:MGL_2414
lcl|lma:LmjF07.0260
lcl|lif:LinJ07.0240
lcl|lbz:LbrM07_V2.0270
lcl|xcc:XCC2855
lcl|xca:xccb100_1299
lcl|xcv:XCV3175
lcl|xac:XAC3038
lcl|xoo:XOO1820
lcl|xal:XALc_2184
lcl|sml:Smlt3633
lcl|smt:Smal_3049
lcl|psu:Psesu_0760
lcl|pae:PA3736
lcl|pau:PA14_16070
lcl|pap:PSPA7_1383
lcl|ppu:PP_0664
lcl|ppu:PP_1470
lcl|ppf:Pput_0698
lcl|ppg:PputGB1_1075
lcl|ppw:PputW619_4149
lcl|pst:PSPTO_1480
lcl|psb:Psyr_1290
lcl|psp:PSPPH_1360
lcl|pfl:PFL_1103
lcl|pfl:PFL_3809
lcl|pfo:Pfl01_1027
lcl|pfs:PFLU2011
lcl|pfs:PFLU5006
lcl|pen:PSEEN4252
lcl|pmy:Pmen_2012
lcl|pmy:Pmen_3394
lcl|psa:PST_1198
lcl|cja:CJA_1439
lcl|avn:Avin_39490
lcl|par:Psyc_0253
lcl|pcr:Pcryo_0279
lcl|prw:PsycPRwf_2010
lcl|aci:ACIAD0264
lcl|acd:AOLE_10205
lcl|acd:AOLE_18210
lcl|acb:A1S_0239
lcl|acb:A1S_1711
lcl|abm:ABSDF1940
lcl|abm:ABSDF3294
lcl|aby:ABAYE1937
lcl|aby:ABAYE3530
lcl|abc:ACICU_01746
lcl|mct:MCR_0488
lcl|sde:Sde_1209
lcl|maq:Maqu_2274
lcl|ttu:TERTU_0469
lcl|ttu:TERTU_1164
lcl|mca:MCA0597
lcl|tcx:Tcr_1251
lcl|noc:Noc_2454
lcl|nhl:Nhal_0725
lcl|nwa:Nwat_0680
lcl|alv:Alvin_2123
lcl|aeh:Mlg_1822
lcl|hha:Hhal_0125
lcl|tgr:Tgr7_1439
lcl|tkm:TK90_1281
lcl|hna:Hneap_1393
lcl|hch:HCH_01779
lcl|csa:Csal_3010
lcl|hel:HELO_3857
lcl|abo:ABO_0806
lcl|mmw:Mmwyl1_3765
lcl|afe:Lferr_0633
lcl|afr:AFE_0473
lcl|crp:CRP_121
lcl|rma:Rmag_0769
lcl|vok:COSY_0706
lcl|gpb:HDN1F_22460
lcl|nma:NMA1395
lcl|nmc:NMC1128
lcl|nmn:NMCC_1109
lcl|ngo:NGO0779
lcl|ngk:NGK_1097
lcl|nla:NLA_10340
lcl|cvi:CV_0996
lcl|lhk:LHK_00589
lcl|rso:RSc1327
lcl|rsc:RCFBP_20099
lcl|rsl:RPSI07_2040
lcl|rpi:Rpic_1202
lcl|rpf:Rpic12D_1263
lcl|reu:Reut_A1993
lcl|reh:H16_A2266
lcl|rme:Rmet_1966
lcl|cti:RALTA_A1810
lcl|bma:BMA1385
lcl|bte:BTH_I2198
lcl|bvi:Bcep1808_1781
lcl|bur:Bcep18194_A5155
lcl|bcn:Bcen_6225
lcl|bcm:Bcenmc03_1878
lcl|bcm:Bcenmc03_6797
lcl|bcj:BCAL1926
lcl|bam:Bamb_1792
lcl|bam:Bamb_4289
lcl|bac:BamMC406_1764
lcl|bac:BamMC406_4844
lcl|bmu:Bmul_1419
lcl|bxe:Bxe_A2381
lcl|bph:Bphy_0931
lcl|bpy:Bphyt_1806
lcl|bgl:bglu_1g14150
lcl|bgl:bglu_2g03030
lcl|bug:BC1001_1831
lcl|bge:BC1002_1378
lcl|bgf:BC1003_1520
lcl|brh:RBRH_03674
lcl|pnu:Pnuc_0438
lcl|pne:Pnec_0445
lcl|bpe:BP2784
lcl|bpa:BPP2479
lcl|bpt:Bpet2747
lcl|bav:BAV2163
lcl|axy:AXYL_01901
lcl|teq:TEQUI_1322
lcl|rfr:Rfer_1912
lcl|pol:Bpro_2190
lcl|pol:Bpro_5333
lcl|pna:Pnap_2231
lcl|aav:Aave_0011
lcl|aav:Aave_1238
lcl|ajs:Ajs_3206
lcl|ajs:Ajs_4155
lcl|dia:Dtpsy_0012
lcl|dia:Dtpsy_2559
lcl|vei:Veis_2663
lcl|dac:Daci_5219
lcl|vap:Vapar_1831
lcl|vpe:Varpa_2093
lcl|vpe:Varpa_2989
lcl|ctt:CtCNB1_1023
lcl|adn:Alide_0015
lcl|adn:Alide_3272
lcl|mpt:Mpe_A1541
lcl|har:HEAR2150
lcl|mms:mma_1312
lcl|hse:Hsero_2094
lcl|lch:Lcho_2025
lcl|tin:Tint_2112
lcl|neu:NE2369
lcl|net:Neut_0865
lcl|nmu:Nmul_A1551
lcl|eba:ebA4952
lcl|azo:azo2081
lcl|dar:Daro_2386
lcl|tmz:Tmz1t_2578
lcl|tbd:Tbd_0843
lcl|mfa:Mfla_0904
lcl|mmb:Mmol_1533
lcl|meh:M301_1100
lcl|mei:Msip34_0875
lcl|mep:MPQ_0912
lcl|app:CAP2UW1_0892
lcl|slt:Slit_2218
lcl|gca:Galf_1820
lcl|hpy:HP0822
lcl|hpj:jhp0761
lcl|hpa:HPAG1_0808
lcl|hps:HPSH_02695
lcl|hpg:HPG27_781
lcl|hpp:HPP12_0829
lcl|hpb:HELPY_0534
lcl|hpl:HPB8_1031
lcl|hpc:HPPC_04160
lcl|hpm:HPSJM_04165
lcl|hhe:HH1750
lcl|hac:Hac_0726
lcl|hms:HMU09790
lcl|hfe:Hfelis_14750
lcl|wsu:WS0450
lcl|tdn:Suden_1904
lcl|sua:Saut_1911
lcl|sku:Sulku_2298
lcl|cje:Cj0149c
lcl|cjj:CJJ81176_0185
lcl|cju:C8J_0146
lcl|cjn:ICDCCJ_146
lcl|cjd:JJD26997_0164
lcl|cff:CFF8240_0293
lcl|ccv:CCV52592_0834
lcl|cha:CHAB381_0217
lcl|cco:CCC13826_1144
lcl|cla:Cla_1414
lcl|abu:Abu_0158
lcl|ant:Arnit_0167
lcl|sdl:Sdel_0169
lcl|nis:NIS_1553
lcl|sun:SUN_0225
lcl|nsa:Nitsa_1850
lcl|nam:NAMH_0468
lcl|gsu:GSU1693
lcl|gme:Gmet_1629
lcl|gur:Gura_2178
lcl|glo:Glov_1214
lcl|gbm:Gbem_3019
lcl|geo:Geob_2680
lcl|gem:GM21_1231
lcl|geb:GM18_3006
lcl|pca:Pcar_1451
lcl|ppd:Ppro_1294
lcl|dvu:DVU0890
lcl|dvl:Dvul_2094
lcl|dvm:DvMF_1412
lcl|dde:Dde_2731
lcl|dds:Ddes_2314
lcl|dma:DMR_28990
lcl|dsa:Desal_2440
lcl|das:Daes_1439
lcl|dba:Dbac_3388
lcl|drt:Dret_1929
lcl|dps:DP1732
lcl|dak:DaAHT2_0885
lcl|dpr:Despr_2571
lcl|dol:Dole_0291
lcl|dal:Dalk_0711
lcl|dat:HRM2_13560
lcl|ade:Adeh_1638
lcl|ade:Adeh_3931
lcl|acp:A2cp1_2310
lcl|acp:A2cp1_4072
lcl|afw:Anae109_2173
lcl|ank:AnaeK_2222
lcl|ank:AnaeK_4040
lcl|sur:STAUR_4601
lcl|scl:sce4845
lcl|hoh:Hoch_2251
lcl|sat:SYN_00890
lcl|sfu:Sfum_1218
lcl|dbr:Deba_1382
lcl|pub:SAR11_0852
lcl|pub:SAR11_1025
lcl|mlo:mll0934
lcl|mci:Mesci_4216
lcl|mes:Meso_1922
lcl|pla:Plav_2946
lcl|sme:SMc00293
lcl|smd:Smed_1453
lcl|rhi:NGR_b07030
lcl|rhi:NGR_c14020
lcl|atu:Atu1588
lcl|ara:Arad_2162
lcl|avi:Avi_2279
lcl|ret:RHE_CH01878
lcl|rec:RHECIAT_CH0001964
lcl|rle:RL2097
lcl|rle:pRL80071
lcl|rlt:Rleg2_1545
lcl|rlt:Rleg2_5063
lcl|rlg:Rleg_1739
lcl|las:CLIBASIA_03995
lcl|lso:CKC_04665
lcl|bme:BMEI0725
lcl|bmi:BMEA_A1320
lcl|bmf:BAB1_1293
lcl|bms:BR1274
lcl|bov:BOV_1237
lcl|oan:Oant_1917
lcl|bja:blr4362
lcl|bra:BRADO3572
lcl|bbt:BBta_3996
lcl|rpa:RPA2504
lcl|rpb:RPB_2966
lcl|rpc:RPC_2816
lcl|rpd:RPD_2495
lcl|rpe:RPE_2937
lcl|rpx:Rpdx1_3012
lcl|nwi:Nwi_1647
lcl|nha:Nham_2309
lcl|oca:OCAR_6016
lcl|bhe:BH10030
lcl|btr:Btr_1379
lcl|bgr:Bgr_12260
lcl|xau:Xaut_3521
lcl|azc:AZC_1848
lcl|sno:Snov_1365
lcl|mex:Mext_1967
lcl|mea:Mex_1p1941
lcl|mdi:METDI2730
lcl|mrd:Mrad2831_2919
lcl|met:M446_2698
lcl|mpo:Mpop_1922
lcl|mno:Mnod_3264
lcl|bid:Bind_1387
lcl|msl:Msil_2074
lcl|hdn:Hden_1523
lcl|rva:Rvan_3670
lcl|ccr:CC_1383
lcl|cak:Caul_3015
lcl|cse:Cseg_1683
lcl|pzu:PHZ_c1643
lcl|aex:Astex_1172
lcl|sil:SPO1734
lcl|sit:TM1040_2164
lcl|rsp:RSP_0403
lcl|rsh:Rsph17029_2057
lcl|rsq:Rsph17025_0834
lcl|rsk:RSKD131_1734
lcl|rcp:RCAP_rcc03061
lcl|jan:Jann_2998
lcl|rde:RD1_2538
lcl|pde:Pden_3678
lcl|dsh:Dshi_2273
lcl|kvu:EIO_2461
lcl|mmr:Mmar10_1098
lcl|mmr:Mmar10_2618
lcl|hne:HNE_2310
lcl|hba:Hbal_1864
lcl|zmo:ZMO0483
lcl|zmn:Za10_0771
lcl|nar:Saro_0019
lcl|sal:Sala_0810
lcl|swi:Swit_4731
lcl|sjp:SJA_C1-07280
lcl|eli:ELI_13775
lcl|gox:GOX1517
lcl|gbe:GbCGDNIH1_1434
lcl|acr:Acry_1298
lcl|gdi:GDI_1033
lcl|apt:APA01_21340
lcl|rru:Rru_A2410
lcl|rce:RC1_1305
lcl|mag:amb3728
lcl|azl:AZL_010930
lcl|pbr:PB2503_10209
lcl|apb:SAR116_0486
lcl|mgm:Mmc1_1756
lcl|din:Selin_0814
lcl|bsu:BSU32260
lcl|bss:BSUW23_15730
lcl|bha:BH1253
lcl|bha:BH1737
lcl|bha:BH3422
lcl|ban:BA_1968
lcl|ban:BA_2608
lcl|ban:BA_5654
lcl|bal:BACI_c19420
lcl|bal:BACI_c25870
lcl|bal:BACI_c53990
lcl|bce:BC1964
lcl|bce:BC2548
lcl|bce:BC5404
lcl|bca:BCE_2051
lcl|bca:BCE_2626
lcl|bca:BCE_5533
lcl|bcz:BCZK1782
lcl|bcz:BCZK2354
lcl|bcz:BCZK5102
lcl|bcr:BCAH187_A2073
lcl|bcr:BCAH187_A2664
lcl|bcb:BCB4264_A1970
lcl|bcb:BCB4264_A2580
lcl|bcu:BCAH820_2002
lcl|bcu:BCAH820_2625
lcl|bcg:BCG9842_B2743
lcl|bcg:BCG9842_B3357
lcl|bcg:BCG9842_B5424
lcl|bcq:BCQ_1957
lcl|bcq:BCQ_2482
lcl|bcx:BCA_2030
lcl|bcx:BCA_2698
lcl|bcy:Bcer98_1496
lcl|bcy:Bcer98_3923
lcl|btk:BT9727_1799
lcl|btk:BT9727_2388
lcl|btl:BALH_1741
lcl|btl:BALH_2348
lcl|btl:BALH_4905
lcl|btb:BMB171_C1752
lcl|btb:BMB171_C2310
lcl|bwe:BcerKBAB4_1833
lcl|bwe:BcerKBAB4_2526
lcl|bwe:BcerKBAB4_5197
lcl|bli:BL02137
lcl|bay:RBAM_029370
lcl|bao:BAMF_3030
lcl|bae:BATR1942_13955
lcl|bcl:ABC0023
lcl|bcl:ABC1578
lcl|bcl:ABC2942
lcl|bpu:BPUM_2888
lcl|bpf:BpOF4_04890
lcl|bpf:BpOF4_11785
lcl|bpf:BpOF4_15865
lcl|bmq:BMQ_4976
lcl|bse:Bsel_3261
lcl|bco:Bcell_3357
lcl|bco:Bcell_4171
lcl|oih:OB0466
lcl|gka:GK2964
lcl|gtn:GTNG_2268
lcl|gtn:GTNG_2914
lcl|gwc:GWCH70_2896
lcl|gyc:GYMC61_3041
lcl|gct:GC56T3_0541
lcl|gmc:GY4MC1_0529
lcl|afl:Aflv_2414
lcl|sau:SA1164
lcl|sam:MW1215
lcl|sar:SAR1338
lcl|sep:SE1009
lcl|ser:SERP0897
lcl|sha:SH1579
lcl|ssp:SSP1438
lcl|sca:Sca_0970
lcl|slg:SLGD_01570
lcl|ssd:SPSINT_1059
lcl|lmo:lmo2547
lcl|lmf:LMOf2365_2520
lcl|lmn:LM5578_2742
lcl|lin:lin2691
lcl|lwe:lwe2496
lcl|lsg:lse_2448
lcl|lsp:Bsph_0843
lcl|mcl:MCCL_0985
lcl|bbe:BBR47_18540
lcl|bbe:BBR47_30190
lcl|bbe:BBR47_30780
lcl|pjd:Pjdr2_4407
lcl|gym:GYMC10_1550
lcl|ppy:PPE_03652
lcl|ppm:PPSC2_c4133
lcl|aac:Aaci_2233
lcl|bts:Btus_0940
lcl|lla:L0090
lcl|llc:LACR_1280
lcl|llm:llmg_1332
lcl|spw:SPCG_1350
lcl|spx:SPG_1302
lcl|spv:SPH_1493
lcl|snm:SP70585_1400
lcl|snc:HMPREF0837_11188
lcl|snb:SP670_0935
lcl|sag:SAG1120
lcl|san:gbs1187
lcl|smu:SMU.965
lcl|stc:str0469
lcl|ste:STER_0506
lcl|ssa:SSA_1043
lcl|ssu:SSU05_0801
lcl|sgo:SGO_0801
lcl|seq:SZO_08990
lcl|sez:Sez_1067
lcl|seu:SEQ_1121
lcl|sub:SUB0810
lcl|sds:SDEG_0858
lcl|sga:GALLO_1241
lcl|smb:smi_0773
lcl|lpl:lp_0571
lcl|lpl:lp_2535
lcl|lpj:JDM1_0468
lcl|lpj:JDM1_2041
lcl|lac:LBA1212
lcl|lsl:LSL_1519
lcl|ldb:Ldb1350
lcl|lde:LDBND_1293
lcl|lca:LSEI_2151
lcl|lcb:LCABL_23330
lcl|lga:LGAS_1075
lcl|lfe:LAF_1145
lcl|lrh:LGG_02155
lcl|lrl:LC705_02162
lcl|lcr:LCRIS_01232
lcl|efa:EF2422
lcl|ooe:OEOE_1546
lcl|lme:LEUM_0786
lcl|lci:LCK_00723
lcl|lki:LKI_09900
lcl|lgs:LEGAS_1092
lcl|cac:CA_C0998
lcl|ctc:CTC00886
lcl|ctc:CTC02355
lcl|cno:NT01CX_0896
lcl|cth:Cthe_0290
lcl|cth:Cthe_1376
lcl|cdf:CD1166
lcl|cdf:CD1580
lcl|cdc:CD196_1025
lcl|cdc:CD196_1502
lcl|cbo:CBO1641
lcl|cbo:CBO1875
lcl|cby:CLM_1882
lcl|cby:CLM_2091
lcl|cbl:CLK_1105
lcl|cbl:CLK_1265
lcl|cbk:CLL_A1041
lcl|cbb:CLD_2762
lcl|cbb:CLD_2914
lcl|cbi:CLJ_B1750
lcl|cbi:CLJ_B2061
lcl|cbt:CLH_0975
lcl|cbf:CLI_1718
lcl|cbf:CLI_1939
lcl|cbe:Cbei_1551
lcl|ckl:CKL_0859
lcl|ckl:CKL_1105
lcl|ckr:CKR_0772
lcl|cpy:Cphy_3603
lcl|cce:Ccel_1452
lcl|clj:CLJU_c07150
lcl|clj:CLJU_c10090
lcl|csh:Closa_0617
lcl|ccb:Clocel_2875
lcl|cst:CLOST_0901
lcl|amt:Amet_0566
lcl|aoe:Clos_2186
lcl|sth:STH2739
lcl|swo:Swol_1319
lcl|slp:Slip_1468
lcl|vpr:Vpar_0899
lcl|afn:Acfer_1233
lcl|dsy:DSY1363
lcl|drm:Dred_1165
lcl|dae:Dtox_2114
lcl|pth:PTH_1601
lcl|dau:Daud_1073
lcl|tjr:TherJR_2114
lcl|hmo:HM1_1936
lcl|fma:FMG_0319
lcl|eel:EUBELI_00370
lcl|eel:EUBELI_01437
lcl|ere:EUBREC_0724
lcl|elm:ELI_3154
lcl|bpb:bpr_I2441
lcl|eha:Ethha_2767
lcl|ral:Rumal_3157
lcl|tmr:Tmar_1285
lcl|tte:TTE2152
lcl|tte:TTE2620
lcl|tex:Teth514_0975
lcl|tex:Teth514_2311
lcl|tpd:Teth39_0140
lcl|tpd:Teth39_0500
lcl|tit:Thit_1836
lcl|tit:Thit_2272
lcl|tmt:Tmath_1812
lcl|tmt:Tmath_2179
lcl|chy:CHY_1912
lcl|mta:Moth_1307
lcl|adg:Adeg_0882
lcl|csc:Csac_0993
lcl|ate:Athe_1959
lcl|cob:COB47_1769
lcl|chd:Calhy_0816
lcl|cow:Calow_1683
lcl|cki:Calkr_0744
lcl|ckn:Calkro_0733
lcl|ttm:Tthe_2599
lcl|nth:Nther_0669
lcl|hor:Hore_08020
lcl|has:Halsa_1190
lcl|aar:Acear_1069
lcl|mtu:Rv1294
lcl|mle:ML1129
lcl|mpa:MAP2468c
lcl|mav:MAV_1509
lcl|msm:MSMEG_4957
lcl|mul:MUL_3970
lcl|mva:Mvan_4348
lcl|mgi:Mflv_2298
lcl|mab:MAB_1435
lcl|mmc:Mmcs_3896
lcl|mjl:Mjls_3882
lcl|msp:Mspyr1_17300
lcl|mmi:MMAR_4103
lcl|cgl:NCgl1136
lcl|cef:CE1289
lcl|cdi:DIP1036
lcl|cjk:jk1352
lcl|cur:cur_0694
lcl|car:cauri_1049
lcl|ckp:ckrop_1290
lcl|cpu:cpfrc_00833
lcl|nfa:nfa10490
lcl|rha:RHA1_ro01488
lcl|rer:RER_39220
lcl|rop:ROP_11980
lcl|req:REQ_17440
lcl|gbr:Gbro_1901
lcl|tpr:Tpau_1230
lcl|srt:Srot_0682
lcl|sco:SCO0420
lcl|sco:SCO5354
lcl|sma:SAV_2918
lcl|sgr:SGR_2182
lcl|scb:SCAB_28961
lcl|scb:SCAB_3841
lcl|twh:TWT439
lcl|lxx:Lxx06870
lcl|cmi:CMM_1153
lcl|cms:CMS_1477
lcl|mts:MTES_0429
lcl|art:Arth_2623
lcl|art:Arth_3560
lcl|aau:AAur_2612
lcl|ach:Achl_2356
lcl|aai:AARI_12590
lcl|rsa:RSal33209_1429
lcl|krh:KRH_09640
lcl|mlu:Mlut_08020
lcl|rmu:RMDY18_13080
lcl|rdn:HMPREF0733_11706
lcl|bcv:Bcav_1281
lcl|bfa:Bfae_19340
lcl|jde:Jden_1790
lcl|kse:Ksed_14810
lcl|xce:Xcel_2465
lcl|ske:Sked_09870
lcl|cfl:Cfla_1055
lcl|ica:Intca_2453
lcl|pac:PPA1258
lcl|pfr:PFREUD_10320
lcl|nca:Noca_1744
lcl|kfl:Kfla_5066
lcl|tfu:Tfu_2424
lcl|nda:Ndas_0318
lcl|tcu:Tcur_3939
lcl|sro:Sros_1638
lcl|fra:Francci3_3725
lcl|fre:Franean1_1005
lcl|fri:FraEuI1c_0923
lcl|fal:FRAAL5951
lcl|ace:Acel_0630
lcl|nml:Namu_2095
lcl|gob:Gobs_4153
lcl|kra:Krad_1252
lcl|sen:SACE_2236
lcl|sen:SACE_6298
lcl|svi:Svir_29960
lcl|tbi:Tbis_0879
lcl|amd:AMED_7795
lcl|ami:Amir_6156
lcl|stp:Strop_3651
lcl|saq:Sare_4033
lcl|mau:Micau_5158
lcl|cai:Caci_1199
lcl|sna:Snas_5546
lcl|mcu:HMPREF0573_10380
lcl|blo:BL1274
lcl|blj:BLD_1607
lcl|bln:Blon_2316
lcl|blf:BLIF_1833
lcl|bll:BLJ_1842
lcl|bad:BAD_1416
lcl|bla:BLA_0616
lcl|bde:BDP_1929
lcl|bbi:BBIF_0263
lcl|bbp:BBPR_0241
lcl|gva:HMPREF0424_1231
lcl|gvg:HMPREF0421_20315
lcl|rxy:Rxyl_1091
lcl|cwo:Cwoe_1792
lcl|afo:Afer_1813
lcl|ccu:Ccur_01680
lcl|shi:Shel_26330
lcl|apv:Apar_0540
lcl|ele:Elen_0280
lcl|ols:Olsu_0762
lcl|sta:STHERM_c01940
lcl|lil:LA_3638
lcl|lic:LIC10571
lcl|lbj:LBJ_2852
lcl|lbi:LEPBI_I0064
lcl|bhy:BHWA1_00358
lcl|brm:Bmur_0171
lcl|bpo:BP951000_0061
lcl|aba:Acid345_1481
lcl|aba:Acid345_4165
lcl|aca:ACP_0317
lcl|acm:AciX9_2867
lcl|tsa:AciPR4_3474
lcl|sus:Acid_0526
lcl|sus:Acid_7030
lcl|cpi:Cpin_1962
lcl|phe:Phep_1873
lcl|mtt:Ftrac_1141
lcl|gfo:GFO_0318
lcl|fjo:Fjoh_1492
lcl|fsu:Fisuc_2253
lcl|lba:Lebu_0845
lcl|str:Sterm_3015
lcl|ipo:Ilyop_0666
lcl|ote:Oter_2235
lcl|caa:Caka_2602
lcl|min:Minf_0747
lcl|amu:Amuc_1964
lcl|rba:RB8510
lcl|psl:Psta_4305
lcl|plm:Plim_2809
lcl|ipa:Isop_0683
lcl|emi:Emin_0284
lcl|emi:Emin_0860
lcl|rsd:TGRD_569
lcl|tai:Taci_0506
lcl|aco:Amico_0287
lcl|aco:Amico_0491
lcl|aco:Amico_0519
lcl|aco:Amico_1642
lcl|syn:sll0455
lcl|syw:SYNW0711
lcl|syc:syc2003_c
lcl|syf:Synpcc7942_2090
lcl|syd:Syncc9605_1957
lcl|sye:Syncc9902_0704
lcl|syg:sync_0941
lcl|syr:SynRCC307_0723
lcl|syx:SynWH7803_1606
lcl|syp:SYNPCC7002_A2131
lcl|cya:CYA_1100
lcl|cyb:CYB_1425
lcl|tel:tll0277
lcl|mar:MAE_45060
lcl|cyt:cce_2359
lcl|cyp:PCC8801_0799
lcl|cyc:PCC7424_0286
lcl|cyn:Cyan7425_4262
lcl|cyh:Cyan8802_0827
lcl|cyj:Cyan7822_1985
lcl|cyu:UCYN_03990
lcl|gvi:gvip559
lcl|ana:all4120
lcl|npu:Npun_R2750
lcl|ava:Ava_0783
lcl|naz:Aazo_4841
lcl|pma:Pro1150
lcl|pmm:PMM1051
lcl|pmt:PMT1143
lcl|pmn:PMN2A_0702
lcl|pmi:PMT9312_1062
lcl|pmb:A9601_11561
lcl|pmc:P9515_11421
lcl|pmf:P9303_08881
lcl|pmg:P9301_11571
lcl|pmh:P9215_11861
lcl|pmj:P9211_11401
lcl|pme:NATL1_15361
lcl|ter:Tery_4567
lcl|amr:AM1_2061
lcl|det:DET1206
lcl|deh:cbdb_A1123
lcl|deb:DehaBAV1_1016
lcl|dev:DhcVS_989
lcl|dly:Dehly_0961
lcl|rrs:RoseRS_1971
lcl|rrs:RoseRS_2987
lcl|rca:Rcas_1559
lcl|rca:Rcas_2086
lcl|cau:Caur_1922
lcl|cau:Caur_3338
lcl|cag:Cagg_1017
lcl|cag:Cagg_2574
lcl|tro:trd_0367
lcl|sti:Sthe_1548
lcl|atm:ANT_27540
lcl|dra:DR_1278
lcl|dge:Dgeo_0610
lcl|ddr:Deide_15930
lcl|dmr:Deima_1460
lcl|dpt:Deipr_0766
lcl|tra:Trad_2552
lcl|tth:TTC0115
lcl|tsc:TSC_c19560
lcl|mrb:Mrub_2400
lcl|msv:Mesil_1361
lcl|opr:Ocepr_1317
lcl|mhd:Marky_1494
lcl|aae:aq_1812
lcl|hya:HY04AAS1_1413
lcl|hyd:Hyd3684_1389
lcl|hth:HTH_0313
lcl|tal:Thal_0606
lcl|sul:SYO3AOP1_0498
lcl|saf:SULAZ_0413
lcl|pmx:PERMA_1054
lcl|tam:Theam_0190
lcl|dte:Dester_0104
lcl|pmo:Pmob_1153
lcl|dth:DICTH_1252
lcl|dtu:Dtur_1366
lcl|tye:THEYE_A1986
lcl|nde:NIDE4114
lcl|ttr:Tter_0844
lcl|ddf:DEFDS_1176
lcl|dap:Dacet_1419
lcl|cni:Calni_0867
lcl|mja:MJ_1602
lcl|mfe:Mefer_0316
lcl|mvu:Metvu_1166
lcl|mfs:MFS40622_0463
lcl|mif:Metin_0011
lcl|mig:Metig_1084
lcl|mmp:MMP1702
lcl|mmq:MmarC5_1704
lcl|mmx:MmarC6_0969
lcl|mmz:MmarC7_0977
lcl|mae:Maeo_1209
lcl|mvn:Mevan_1004
lcl|mvo:Mvol_1260
lcl|mac:MA2572
lcl|mba:Mbar_A1898
lcl|mma:MM_2713
lcl|mbu:Mbur_1087
lcl|mmh:Mmah_0568
lcl|mev:Metev_0891
lcl|mtp:Mthe_0845
lcl|mcj:MCON_0799
lcl|mhu:Mhun_2292
lcl|mla:Mlab_0481
lcl|mem:Memar_0971
lcl|mpi:Mpet_1242
lcl|mbn:Mboo_1354
lcl|mpl:Mpal_1993
lcl|mpd:MCP_1713
lcl|mth:MTH1232
lcl|mth:MTH417
lcl|mmg:MTBMA_c08120
lcl|mmg:MTBMA_c16200
lcl|mst:Msp_0487
lcl|msi:Msm_0154
lcl|mru:mru_1140
lcl|mel:Metbo_0288
lcl|mel:Metbo_1173
lcl|mew:MSWAN_1027
lcl|mew:MSWAN_2141
lcl|mfv:Mfer_0421
lcl|mka:MK1554
lcl|afu:AF0935
lcl|apo:Arcpr_0276
lcl|ave:Arcve_1587
lcl|fpl:Ferp_0062
lcl|hal:VNG2650G
lcl|hma:rrnAC2408
lcl|hwa:HQ3386A
lcl|nph:NP0302A
lcl|hla:Hlac_0155
lcl|hut:Huta_0812
lcl|hmu:Hmuk_0498
lcl|htu:Htur_0818
lcl|nmg:Nmag_2515
lcl|hvo:HVO_0358
lcl|hvo:HVO_0601
lcl|hje:HacjB3_15185
lcl|hbo:Hbor_28120
lcl|tac:Ta1179
lcl|tvo:TVN0385
lcl|pto:PTO1417
lcl|pho:PH1075
lcl|pab:PAB0610
lcl|pfu:PF1104
lcl|pyn:PNA2_1488
lcl|tko:TK1627
lcl|ton:TON_0036
lcl|tga:TGAM_2031
lcl|tsi:TSIB_1477
lcl|tba:TERMP_00085
lcl|rci:LRC427
lcl|ape:APE_1144.1
lcl|iag:Igag_1758
lcl|sso:SSO0657
lcl|sto:ST1519
lcl|sai:Saci_1636
lcl|sis:LS215_1587
lcl|sia:M1425_1479
lcl|mse:Msed_2003
lcl|mcn:Mcup_0284
lcl|aho:Ahos_1092
lcl|pai:PAE2868
lcl|pis:Pisl_0271
lcl|pcl:Pcal_0379
lcl|pas:Pars_0949
lcl|cma:Cmaq_0731
lcl|tne:Tneu_1842
lcl|tuz:TUZN_1468
lcl|vdi:Vdis_0607
lcl|vmo:VMUT_1530
lcl|nmr:Nmar_0696
lcl|csy:CENSYa_0263
lcl|kcr:Kcr_0008
gi|146077289|ref|XP_001463235.1|
gi|154332298|ref|XP_001562523.1|
gi|68124223|emb|CAJ06985.1|

K00004.cdhit:

lcl|sce:YAL060W
lcl|sce:YAL061W
lcl|kla:KLLA0F00506g
lcl|kla:KLLA0F00528g
lcl|lth:KLTH0D00616g
lcl|vpo:Kpol_1049p18
lcl|cgr:CAGL0D00198g
lcl|dha:DEHA2F16896g
lcl|pic:PICST_89701
lcl|pgu:PGUG_04220
lcl|pgu:PGUG_04554
lcl|cal:CaO19.769
lcl|ctp:CTRG_04478
lcl|cdu:CD36_04500
lcl|prw:PsycPRwf_2380
lcl|aci:ACIAD1021
lcl|acd:AOLE_10235
lcl|acb:A1S_1705
lcl|abm:ABSDF1934
lcl|aby:ABAYE1943
lcl|abc:ACICU_01740
lcl|mmw:Mmwyl1_2069
lcl|nma:NMA0808
lcl|nme:NMB0604
lcl|nmc:NMC0547
lcl|nmn:NMCC_0550
lcl|ngo:NGO0186
lcl|ngk:NGK_0240
lcl|nla:NLA_16290
lcl|dac:Daci_2959
lcl|sme:SMc01455
lcl|atu:Atu2053
lcl|rsh:Rsph17029_3545
lcl|bce:BC0668
lcl|bca:BCE_3248
lcl|lla:L117145
lcl|llk:LLKF_0924
lcl|llm:llmg_1642
lcl|cno:NT01CX_0344
lcl|cdi:DIP2135
lcl|rha:RHA1_ro01633
lcl|rer:RER_40280
lcl|rop:ROP_13310
lcl|gbr:Gbro_3625
lcl|art:Arth_0880
lcl|krh:KRH_22550
lcl|mlu:Mlut_07590
lcl|rmu:RMDY18_10670
lcl|jde:Jden_0784
lcl|nml:Namu_1092

K00005.cdhit:

lcl|spo:SPAC13F5.03c
lcl|eco:b3945
lcl|ece:Z5500
lcl|ecg:E2348C_4258
lcl|eci:UTI89_C4536
lcl|eci:UTI89_C5025
lcl|ecm:EcSMS35_4393
lcl|ecm:EcSMS35_4859
lcl|eck:EC55989_4428
lcl|ect:ECIAI39_3043
lcl|efe:EFER_3817
lcl|sty:STY3759
lcl|stm:STM3529
lcl|stm:STM4108
lcl|spt:SPA3953
lcl|spq:SPAB_04384
lcl|spq:SPAB_05091
lcl|sei:SPC_3598
lcl|sec:SC4000
lcl|seh:SeHA_C4443
lcl|see:SNSL254_A3796
lcl|sea:SeAg_B3730
lcl|sea:SeAg_B4356
lcl|sed:SeD_A3899
lcl|sed:SeD_A4514
lcl|seg:SG3910
lcl|set:SEN3354
lcl|ses:SARI_03549
lcl|yen:YE0539
lcl|ssn:SSON_4119
lcl|sbo:SBO_3965
lcl|sbc:SbBS512_E4432
lcl|sdy:SDY_3780
lcl|eca:ECA0846
lcl|eca:ECA1523
lcl|pct:PC1_0734
lcl|pct:PC1_1396
lcl|pwa:Pecwa_1794
lcl|ebi:EbC_14070
lcl|ebi:EbC_25200
lcl|ebi:EbC_39050
lcl|plu:plu4115
lcl|pay:PAU_03738
lcl|ent:Ent638_4031
lcl|enc:ECL_05035
lcl|esc:Entcl_3458
lcl|esc:Entcl_4294
lcl|ctu:Ctu_05350
lcl|kpn:KPN_03494
lcl|kpn:KPN_04241
lcl|kpe:KPK_0620
lcl|kpe:KPK_1827
lcl|kpe:KPK_5440
lcl|kpu:KP1_0104
lcl|kva:Kvar_0606
lcl|kva:Kvar_4980
lcl|cko:CKO_03049
lcl|cko:CKO_04473
lcl|cro:ROD_37991
lcl|spe:Spro_4273
lcl|pmr:PMI2766
lcl|pmr:PMI3595
lcl|etr:ETAE_0899
lcl|hde:HDEF_2221
lcl|dda:Dd703_1296
lcl|dda:Dd703_2634
lcl|ddc:Dd586_2938
lcl|ddd:Dda3937_00057
lcl|dze:Dd1591_1272
lcl|xbo:XBJ1_0544
lcl|xne:XNC1_0651
lcl|pam:PANA_0902
lcl|pam:PANA_2213
lcl|pva:Pvag_1678
lcl|pva:Pvag_1903
lcl|pva:Pvag_pPag30203
lcl|pao:Pat9b_1227
lcl|pao:Pat9b_2319
lcl|pao:Pat9b_5720
lcl|rah:Rahaq_1939
lcl|rah:Rahaq_2167
lcl|rah:Rahaq_2414
lcl|vvy:VV0158
lcl|vpa:VP0363
lcl|vex:VEA_001639
lcl|ppw:PputW619_1690
lcl|avn:Avin_39990
lcl|sbl:Sbal_3356
lcl|sbm:Shew185_0985
lcl|sbn:Sbal195_1019
lcl|sbp:Sbal223_1007
lcl|spc:Sputcn32_2945
lcl|shw:Sputw3181_0997
lcl|aha:AHA_2415
lcl|aha:AHA_4005
lcl|asa:ASA_2274
lcl|asa:ASA_4048
lcl|tau:Tola_1892
lcl|reu:Reut_B4570
lcl|bac:BamMC406_4666
lcl|bav:BAV0489
lcl|axy:AXYL_04860
lcl|vei:Veis_1883
lcl|glo:Glov_0712
lcl|das:Daes_2321
lcl|dal:Dalk_0861
lcl|sfu:Sfum_0519
lcl|dbr:Deba_0798
lcl|sme:SMc02038
lcl|smd:Smed_2460
lcl|avi:Avi_6106
lcl|xau:Xaut_0011
lcl|xau:Xaut_1714
lcl|mno:Mnod_5662
lcl|bli:BL03089
lcl|bay:RBAM_005990
lcl|bao:BAMF_0498
lcl|bae:BATR1942_00370
lcl|bcl:ABC0560
lcl|bmq:BMQ_1805
lcl|oih:OB0323
lcl|gmc:GY4MC1_2951
lcl|sep:SE0235
lcl|esi:Exig_1181
lcl|eat:EAT1b_1857
lcl|pjd:Pjdr2_5051
lcl|ppy:PPE_02457
lcl|ppy:PPE_03074
lcl|ppy:PPE_03502
lcl|ppm:PPSC2_c2809
lcl|ppm:PPSC2_c3418
lcl|ppm:PPSC2_c4011
lcl|spy:SPy_2047
lcl|spm:spyM18_2108
lcl|spg:SpyM3_1747
lcl|sph:MGAS10270_Spy1810
lcl|spj:MGAS2096_Spy1775
lcl|spn:SP_0253
lcl|spd:SPD_0237
lcl|sag:SAG0333
lcl|sag:SAG2046
lcl|smu:SMU.1309c
lcl|smu:SMU.495
lcl|smc:SmuNN2025_0750
lcl|ssa:SSA_0287
lcl|ssu:SSU05_0717
lcl|ssv:SSU98_0716
lcl|sgo:SGO_1786
lcl|seq:SZO_18150
lcl|sez:Sez_1806
lcl|seu:SEQ_2104
lcl|sds:SDEG_0177
lcl|lsl:LSL_0028
lcl|lbr:LVIS_2165
lcl|lre:Lreu_1840
lcl|lfe:LAF_0639
lcl|efa:EF1358
lcl|lci:LCK_01397
lcl|lgs:LEGAS_0463
lcl|cpe:CPE0099
lcl|cpf:CPF_0094
lcl|ctc:CTC00596
lcl|cno:NT01CX_0287
lcl|cno:NT01CX_1239
lcl|cbo:CBO0976
lcl|cbo:CBO1999
lcl|cby:CLM_1132
lcl|cby:CLM_2215
lcl|cbl:CLK_1452
lcl|cbk:CLL_A0537
lcl|cbk:CLL_A1018
lcl|cbk:CLL_A1318
lcl|cbb:CLD_2625
lcl|cbb:CLD_3589
lcl|cbi:CLJ_B2203
lcl|cbt:CLH_0952
lcl|cbt:CLH_1267
lcl|cbf:CLI_1062
lcl|cbf:CLI_2065
lcl|cbe:Cbei_2753
lcl|clj:CLJU_c26570
lcl|csh:Closa_0217
lcl|ccb:Clocel_1990
lcl|aoe:Clos_2306
lcl|sth:STH1267
lcl|vpr:Vpar_1592
lcl|afn:Acfer_0865
lcl|tjr:TherJR_0633
lcl|elm:ELI_1587
lcl|elm:ELI_3470
lcl|eha:Ethha_1726
lcl|eha:Ethha_1736
lcl|mta:Moth_0464
lcl|toc:Toce_0515
lcl|ttm:Tthe_1821
lcl|nth:Nther_2706
lcl|has:Halsa_2163
lcl|aar:Acear_0809
lcl|aar:Acear_1494
lcl|cdi:DIP1893
lcl|cpu:cpfrc_01701
lcl|tpr:Tpau_0498
lcl|ske:Sked_00260
lcl|tfu:Tfu_2801
lcl|nda:Ndas_2426
lcl|fre:Franean1_5962
lcl|shi:Shel_27210
lcl|apv:Apar_0061
lcl|apv:Apar_1052
lcl|bhy:BHWA1_00133
lcl|brm:Bmur_0051
lcl|bpo:BP951000_2234
lcl|sru:SRU_1614
lcl|srm:SRM_01814
lcl|lba:Lebu_0722
lcl|str:Sterm_1067
lcl|ipo:Ilyop_1077
lcl|syn:slr1167
lcl|syw:SYNW0939
lcl|syc:syc1815_d
lcl|syc:syc2433_d
lcl|syf:Synpcc7942_1653
lcl|syd:Syncc9605_1626
lcl|sye:Syncc9902_1388
lcl|syg:sync_0649
lcl|syg:sync_1026
lcl|syr:SynRCC307_0551
lcl|syr:SynRCC307_0787
lcl|syx:SynWH7803_1536
lcl|syp:SYNPCC7002_A0605
lcl|tel:tll2051
lcl|mar:MAE_25770
lcl|cyt:cce_1310
lcl|cyp:PCC8801_0088
lcl|cyc:PCC7424_1321
lcl|cyn:Cyan7425_3601
lcl|cyh:Cyan8802_0085
lcl|cyj:Cyan7822_0246
lcl|cyu:UCYN_03890
lcl|gvi:gll1456
lcl|ana:alr2764
lcl|npu:Npun_R5095
lcl|ava:Ava_0016
lcl|naz:Aazo_3356
lcl|pma:Pro1108
lcl|pmm:PMM1087
lcl|pmt:PMT1062
lcl|pmn:PMN2A_0661
lcl|pmi:PMT9312_1098
lcl|pmb:A9601_11931
lcl|pmc:P9515_11781
lcl|pmf:P9303_09901
lcl|pmg:P9301_11941
lcl|pmh:P9215_12231
lcl|pme:NATL1_14931
lcl|ter:Tery_1022
lcl|amr:AM1_3576
lcl|cpc:Cpar_1063
lcl|pph:Ppha_1046
lcl|tra:Trad_1223
lcl|tma:TM0423
lcl|tpt:Tpet_0498
lcl|tna:CTN_0247
lcl|kol:Kole_0505
lcl|mpl:Mpal_0772
lcl|hal:VNG6270G
lcl|hma:rrnAC0175
lcl|hla:Hlac_2109
lcl|nmg:Nmag_3814
lcl|hje:HacjB3_10515
lcl|iag:Igag_0314

K00006.cdhit:

lcl|hsa:23171
lcl|hsa:2819
lcl|ptr:741054
lcl|pon:100172201
lcl|pon:100173675
lcl|mcc:707723
lcl|mcc:713384
lcl|mmu:14555
lcl|mmu:333433
lcl|rno:363159
lcl|rno:60666
lcl|cfa:485626
lcl|cfa:607942
lcl|aml:100470374
lcl|aml:100473892
lcl|bta:514456
lcl|bta:525042
lcl|ssc:100153250
lcl|ssc:100155892
lcl|ecb:100052204
lcl|ecb:100057124
lcl|mdo:100021123
lcl|oaa:100077586
lcl|oaa:100085954
lcl|gga:420664
lcl|gga:424263
lcl|tgu:100219677
lcl|tgu:100219837
lcl|tgu:100225600
lcl|xla:379962
lcl|xla:399227
lcl|xla:444456
lcl|xtr:394623
lcl|xtr:448519
lcl|dre:325181
lcl|dre:406615
lcl|dre:449663
lcl|dre:550404
lcl|bfo:BRAFLDRAFT_226348
lcl|cin:100181104
lcl|dme:Dmel_CG3215
lcl|dme:Dmel_CG9042
lcl|dpo:Dpse_GA16715
lcl|dan:Dana_GF13315
lcl|dan:Dana_GF15589
lcl|der:Dere_GG20063
lcl|der:Dere_GG25104
lcl|dpe:Dper_GL11294
lcl|dpe:Dper_GL19044
lcl|dse:Dsec_GM15578
lcl|dsi:Dsim_GD25078
lcl|dwi:Dwil_GK14706
lcl|dwi:Dwil_GK19593
lcl|dya:Dyak_GE11600
lcl|dgr:Dgri_GH11012
lcl|dgr:Dgri_GH23061
lcl|dmo:Dmoj_GI17532
lcl|dmo:Dmoj_GI21131
lcl|dvi:Dvir_GJ15413
lcl|dvi:Dvir_GJ20981
lcl|aga:AgaP_AGAP007593
lcl|aag:AaeL_AAEL001593
lcl|cqu:CpipJ_CPIJ000232
lcl|ame:726445
lcl|nvi:100123685
lcl|nvi:100123687
lcl|tca:663884
lcl|api:100160658
lcl|phu:Phum_PHUM174010
lcl|isc:IscW_ISCW005254
lcl|cel:F47G4.3
lcl|cel:K11H3.1
lcl|cbr:CBG09958
lcl|cbr:CBG18871
lcl|bmy:Bm1_45570
lcl|smm:Smp_030500.1
lcl|nve:NEMVE_v1g156868
lcl|nve:NEMVE_v1g211642
lcl|hmg:100200028
lcl|tad:TRIADDRAFT_38307
lcl|ath:AT5G40610
lcl|pop:POPTR_908191
lcl|rcu:RCOM_0531780
lcl|vvi:100261224
lcl|sbi:SORBI_03g047310
lcl|zma:100284124
lcl|ppp:PHYPADRAFT_186920
lcl|cre:CHLREDRAFT_96789
lcl|vcn:VOLCADRAFT_57957
lcl|cme:CMD113C
lcl|sce:YDL022W
lcl|sce:YOL059W
lcl|ago:AGOS_ADR311C
lcl|kla:KLLA0C04004g
lcl|lth:KLTH0F06622g
lcl|ppa:PAS_chr2-2_0111
lcl|vpo:Kpol_1037p2
lcl|vpo:Kpol_1045p48
lcl|zro:ZYRO0A05390g
lcl|cgr:CAGL0C05137g
lcl|cgr:CAGL0K01683g
lcl|dha:DEHA2E08140g
lcl|dha:DEHA2F09372g
lcl|pic:PICST_83071
lcl|pic:PICST_90446
lcl|pgu:PGUG_01519
lcl|pgu:PGUG_05498
lcl|lel:LELG_02389
lcl|lel:LELG_04817
lcl|cal:CaO19.1756
lcl|cal:CaO19.691
lcl|ctp:CTRG_02011
lcl|ctp:CTRG_02898
lcl|cdu:CD36_24300
lcl|cdu:CD36_62130
lcl|yli:YALI0B02948g
lcl|clu:CLUG_03347
lcl|clu:CLUG_05143
lcl|ncr:NCU00742
lcl|pan:PODANSg09885
lcl|mgr:MGG_00067
lcl|fgr:FG05023.1
lcl|ssl:SS1G_12794
lcl|bfu:BC1G_05277
lcl|ani:AN0351.2
lcl|ani:AN6792.2
lcl|afm:AFUA_1G02150
lcl|afm:AFUA_2G08250
lcl|nfi:NFIA_022500
lcl|nfi:NFIA_083910
lcl|aor:AOR_1_1486054
lcl|aor:AOR_1_1546174
lcl|afv:AFLA_046760
lcl|afv:AFLA_081330
lcl|act:ACLA_032280
lcl|act:ACLA_080090
lcl|pcs:Pc20g06370
lcl|pcs:Pc22g22110
lcl|cim:CIMG_09984
lcl|cpw:CPC735_011590
lcl|ure:UREG_06029
lcl|pno:SNOG_03768
lcl|tml:GSTUM_00004115001
lcl|spo:SPAC23D3.04c
lcl|spo:SPBC215.05
lcl|cne:CNA01100
lcl|cne:CNC02480
lcl|mpr:MPER_10941
lcl|scm:SCHCODRAFT_54510
lcl|uma:UM00555.1
lcl|mgl:MGL_2451
lcl|ecu:ECU05_0270
lcl|pfa:PF11_0157
lcl|pfa:PFL0780w
lcl|pfh:PFHG_03289
lcl|pfh:PFHG_04100
lcl|pyo:PY00789
lcl|pyo:PY05585
lcl|pcb:PC000289.03.0
lcl|pbe:PB000629.01.0
lcl|pbe:PB001193.02.0
lcl|pkn:PKH_091190
lcl|pkn:PKH_143330
lcl|pvx:PVX_091380
lcl|pvx:PVX_123490
lcl|tan:TA21330
lcl|tpv:TP01_0302
lcl|bbo:BBOV_IV004480
lcl|cpv:cgd2_210
lcl|cho:Chro.20028
lcl|tgo:TGME49_107570
lcl|tbr:Tb927.8.3530
lcl|lma:LmjF10.0510
lcl|lif:LinJ10.0850
lcl|lbz:LbrM10_V2.0640
lcl|tva:TVAG_230610
lcl|tva:TVAG_382880
lcl|pti:PHATR_36821
lcl|tps:THAPSDRAFT_260786
lcl|pif:PITG_04065
lcl|665079.A7F5B7
lcl|644223.PAS_chr2-2_0111
lcl|573826.CD36_62130
lcl|559307.ZYRO0A05390g
lcl|559295.KLTH0F06622g
lcl|500485.B6HTR5
lcl|436907.A7TJU4
lcl|9544.ENSMMUP00000008603
lcl|9361.ENSDNOP00000010751
lcl|9258.ENSOANP00000016375
lcl|9031.ENSGALP00000028211
lcl|8364.ENSXETP00000052993
lcl|8090.ENSORLP00000015568
lcl|7955.ENSDARP00000064171
lcl|7739.JGI239868
lcl|7719.ENSCINP00000022665
lcl|7460.XP_624340
lcl|7425.XP_001607937
lcl|7260.FBpp0248736
lcl|7245.FBpp0270744
lcl|7244.FBpp0238830
lcl|7237.FBpp0282057
lcl|7227.FBpp0083614
lcl|7222.FBpp0156967
lcl|7217.FBpp0121635
lcl|7176.CPIJ000232-PA
lcl|7165.AGAP007593-PA
lcl|7159.AAEL001593-PB
lcl|7070.XP_975007
lcl|6945.ISCW005254-PA
lcl|6239.K11H3.1b
lcl|6238.CBG18871
lcl|6182.Q5DAN9
lcl|6085.XP_002167995
lcl|6035.ECU05_0270
lcl|5911.XP_001032725
lcl|5875.TP01_0302
lcl|5874.Q4UGP1
lcl|5855.PVX_123490
lcl|5850.PKH_143330
lcl|5833.PFL0780w-1
lcl|5807.cgd2_210
lcl|5722.A2GWL8
lcl|5691.Tb927.8.3530
lcl|5671.LinJ10.0850
lcl|5518.FG05023.1
lcl|5476.CAL0001161
lcl|5306.JGI70418
lcl|5270.UM00555.1
lcl|5141.NCU00742.1
lcl|5085.CADAFUAP00009117
lcl|5062.CADAORAP00005475
lcl|436907.A7TI54
lcl|436017.A4RWF3
lcl|332648.A6RX12
lcl|281687.CJA28372
lcl|237895.Q5CI42
lcl|222929.C5NZE8
lcl|214684.CNC02480
lcl|164328.JGI72405
lcl|162425.CADANIAP00007587
lcl|148305.Q5G5B9
lcl|135651.CBN02395
lcl|121224.XP_002425102
lcl|104341.JGI129732
lcl|99883.ENSTNIP00000021430
lcl|73239.Q7RRE2
lcl|70448.Q01G60
lcl|69293.ENSGACP00000019667
lcl|67593.JGI108529
lcl|59729.ENSTGUP00000016724
lcl|59689.fgenesh2_kg.7__3354__AT5G40610.1
lcl|51511.ENSCSAVP00000007138
lcl|51453.JGI2574
lcl|45351.JGI240847
lcl|39947.LOC_Os07g12640.1
lcl|39946.BGIOSIBSE037945
lcl|36914.A5E5C8
lcl|36630.CADNFIAP00006861
lcl|35128.JGI40073
lcl|33178.CADATEAP00006108
lcl|33169.AGOS_ADR311C
lcl|31234.CRE28313
lcl|31033.ENSTRUP00000047085
lcl|29883.JGI301056
lcl|29760.GSVIVG00029460001
lcl|28985.Q6CUL4
lcl|28377.ENSACAP00000016797
lcl|15368.BRADI2G62020.1
lcl|13616.ENSMODP00000022926
lcl|10228.JGI38307
lcl|10141.ENSCPOP00000012665
lcl|10116.ENSRNOP00000036106
lcl|10090.ENSMUSP00000117509
lcl|9986.ENSOCUP00000021177
lcl|9913.ENSBTAP00000021683
lcl|9823.ENSSSCP00000004582
lcl|9796.ENSECAP00000016068
lcl|9685.ENSFCAP00000008776
lcl|9615.ENSCAFP00000012187
lcl|9606.ENSP00000301149
lcl|9600.ENSPPYP00000015713
lcl|9598.ENSPTRP00000025382
lcl|9544.ENSMMUP00000025883
lcl|5061.CADANGAP00012183
lcl|5059.CADAFLAP00006003
lcl|5057.CADACLAP00007271
lcl|4959.Q6BM03
lcl|4952.Q9UVF4
lcl|4932.YOL059W
lcl|4929.A5DQE7
lcl|4924.PICST_90446
lcl|4896.SPBC215.05-1
lcl|4558.Sb09g024310.1
lcl|3702.AT5G40610.1-P
lcl|3694.gw1.XVII.642.1
lcl|3218.JGI9804
lcl|3055.JGI343023
lcl|2850.JGI8975
gi|121889483|gb|EAX94903.1|
gi|121904148|gb|EAY09101.1|
gi|123237575|ref|XP_001287197.1|
gi|123241150|ref|XP_001287965.1|
gi|123307466|ref|XP_001291379.1|
gi|123331698|ref|XP_001293941.1|
gi|123382597|ref|XP_001298711.1|
gi|123423992|ref|XP_001306488.1|
gi|123450509|ref|XP_001313738.1|
gi|124805884|ref|XP_001350565.1|
gi|146079145|ref|XP_001463704.1|
gi|154333145|ref|XP_001562833.1|
gi|156085936|ref|XP_001610377.1|
gi|156098470|ref|XP_001615267.1|
gi|156103133|ref|XP_001617259.1|
gi|209878858|ref|XP_002140870.1|
gi|221056016|ref|XP_002259146.1|
gi|221061335|ref|XP_002262237.1|
gi|237845081|ref|XP_002371838.1|
gi|237845455|ref|XP_002372025.1|
gi|254832625|gb|AAN35741.2|
gi|56523479|emb|CAH79432.1|
gi|60594400|pdb|1YJ8|C
gi|66356424|ref|XP_625390.1|
gi|67602775|ref|XP_666504.1|
gi|68069429|ref|XP_676626.1|
gi|68072707|ref|XP_678267.1|
gi|68124680|emb|CAJ02624.1|
gi|71032375|ref|XP_765829.1|
gi|72392767|ref|XP_847184.1|
gi|82595944|ref|XP_726058.1|
gi|82705281|ref|XP_726906.1|
gi|84999408|ref|XP_954425.1|

K00007.cdhit:

lcl|ecg:E2348C_2230
lcl|eok:G2583_2617
lcl|efe:EFER_2176
lcl|ypk:y2008
lcl|yps:YPTB2244
lcl|ypi:YpsIP31758_1812
lcl|ypy:YPK_1922
lcl|eta:ETA_34090
lcl|epy:EpC_36240
lcl|eam:EAMY_3630
lcl|ebi:EbC_20110
lcl|kpn:KPN_02543
lcl|kpe:KPK_1622
lcl|kpu:KP1_3760
lcl|kva:Kvar_1520
lcl|cko:CKO_00692
lcl|pam:PANA_2657
lcl|tau:Tola_3084
lcl|rso:RSc2129
lcl|bmv:BMASAVP1_A0643
lcl|bps:BPSL0840
lcl|bpl:BURPS1106A_0888
lcl|bpd:BURPS668_0885
lcl|bpr:GBP346_A0812
lcl|bte:BTH_I0703
lcl|bvi:Bcep1808_2702
lcl|bur:Bcep18194_A5916
lcl|bcn:Bcen_1975
lcl|bcm:Bcenmc03_2609
lcl|bcj:BCAL2798
lcl|bam:Bamb_2633
lcl|bac:BamMC406_2504
lcl|bmu:Bmul_0712
lcl|bxe:Bxe_A0730
lcl|bph:Bphy_0498
lcl|bpy:Bphyt_3238
lcl|bgl:bglu_1g29420
lcl|bug:BC1001_2888
lcl|bge:BC1002_2497
lcl|bgf:BC1003_2823
lcl|vei:Veis_3167
lcl|vap:Vapar_1112
lcl|vpe:Varpa_1195
lcl|hse:Hsero_0445

K00008.cdhit:

lcl|hsa:6652
lcl|ptr:453394
lcl|pon:100173784
lcl|mcc:712784
lcl|mmu:20322
lcl|rno:24788
lcl|cfa:487535
lcl|aml:100469986
lcl|bta:508954
lcl|ssc:100158181
lcl|ecb:100070575
lcl|mdo:100012620
lcl|gga:415332
lcl|tgu:100226453
lcl|xla:446317
lcl|xtr:496715
lcl|dre:570613
lcl|bfo:BRAFLDRAFT_67673
lcl|cin:100184593
lcl|spu:585570
lcl|dme:Dmel_CG1982
lcl|dme:Dmel_CG4649
lcl|dpo:Dpse_GA26401
lcl|dan:Dana_GF17192
lcl|dan:Dana_GF18841
lcl|der:Dere_GG17814
lcl|dpe:Dper_GL12569
lcl|dse:Dsec_GM10921
lcl|dse:Dsec_GM23911
lcl|dsi:Dsim_GD19902
lcl|dwi:Dwil_GK12254
lcl|dwi:Dwil_GK13991
lcl|dya:Dyak_GE26061
lcl|dgr:Dgri_GH14504
lcl|dmo:Dmoj_GI22936
lcl|dvi:Dvir_GJ15399
lcl|dvi:Dvir_GJ23219
lcl|aga:AgaP_AGAP003583
lcl|aga:AgaP_AGAP003584
lcl|aag:AaeL_AAEL011112
lcl|aag:AaeL_AAEL011126
lcl|cqu:CpipJ_CPIJ013378
lcl|ame:408871
lcl|tca:661035
lcl|api:100159783
lcl|phu:Phum_PHUM242730
lcl|isc:IscW_ISCW022542
lcl|cel:R04B5.5
lcl|cel:R04B5.6
lcl|cbr:CBG08605
lcl|nve:NEMVE_v1g193535
lcl|hmg:100197994
lcl|ath:AT5G51970
lcl|pop:POPTR_823499
lcl|pop:POPTR_890818
lcl|rcu:RCOM_1497640
lcl|vvi:100232980
lcl|vvi:100265888
lcl|osa:4346217
lcl|sbi:SORBI_07g025220
lcl|zma:100283066
lcl|ppp:PHYPADRAFT_179590
lcl|cme:CMA009C
lcl|sce:YDL246C
lcl|sce:YJR159W
lcl|ago:AGOS_ABR229C
lcl|kla:KLLA0D05511g
lcl|vpo:Kpol_1058p11
lcl|dha:DEHA2B00594g
lcl|dha:DEHA2E24332g
lcl|pic:PICST_40172
lcl|pgu:PGUG_01218
lcl|pgu:PGUG_05387
lcl|yli:YALI0E12463g
lcl|ncr:NCU00643
lcl|ncr:NCU00891
lcl|ncr:NCU07022
lcl|pan:PODANSg076
lcl|pan:PODANSg09492
lcl|pan:PODANSg3737
lcl|mgr:MGG_01231
lcl|mgr:MGG_13917
lcl|fgr:FG00655.1
lcl|fgr:FG08942.1
lcl|fgr:FG09599.1
lcl|ssl:SS1G_05959
lcl|ssl:SS1G_09416
lcl|ssl:SS1G_12678
lcl|bfu:BC1G_05697
lcl|bfu:BC1G_12937
lcl|bfu:BC1G_15180
lcl|ani:AN0942.2
lcl|ani:AN4336.2
lcl|ani:AN8109.2
lcl|afm:AFUA_1G11020
lcl|afm:AFUA_1G11030
lcl|afm:AFUA_1G14390
lcl|afm:AFUA_1G16270
lcl|afm:AFUA_8G02000
lcl|nfi:NFIA_009170
lcl|aor:AOR_1_1878174
lcl|aor:AOR_1_594144
lcl|aor:AOR_1_622054
lcl|aor:AOR_1_958184
lcl|afv:AFLA_049230
lcl|afv:AFLA_058710
lcl|act:ACLA_019290
lcl|act:ACLA_021030
lcl|pcs:Pc14g00190
lcl|pcs:Pc16g10230
lcl|pcs:Pc16g10990
lcl|pcs:Pc16g12970
lcl|pcs:Pc21g19650
lcl|pcs:Pc21g23190
lcl|cpw:CPC735_009740
lcl|cpw:CPC735_042480
lcl|ure:UREG_07050
lcl|ure:UREG_07581
lcl|pno:SNOG_13783
lcl|pno:SNOG_14274
lcl|tml:GSTUM_00001999001
lcl|tml:GSTUM_00008518001
lcl|spo:SPBC1773.05c
lcl|cne:CNA01050
lcl|cne:CNG00100
lcl|cne:CNH02960
lcl|cnb:CNBG4640
lcl|lbc:LACBIDRAFT_174052
lcl|cci:CC1G_00854
lcl|scm:SCHCODRAFT_85048
lcl|uma:UM00412.1
lcl|uma:UM02150.1
lcl|ecf:ECH74115_2498
lcl|eci:UTI89_C1970
lcl|eci:UTI89_C1972
lcl|ect:ECIAI39_1279
lcl|sea:SeAg_B4593
lcl|sed:SeD_A2059
lcl|ype:YPO2502
lcl|ypa:YPA_1997
lcl|ypp:YPDSF_1914
lcl|ypg:YpAngola_A1762
lcl|ypz:YPZ3_2144
lcl|yps:YPTB2538
lcl|ypi:YpsIP31758_1506
lcl|ypb:YPTS_2633
lcl|pfs:PFLU3993
lcl|hch:HCH_02471
lcl|bmv:BMASAVP1_A1639
lcl|bml:BMA10229_A0301
lcl|bps:BPSL1790
lcl|bpm:BURPS1710b_2072
lcl|bpr:GBP346_A1951
lcl|bte:BTH_I2432
lcl|bur:Bcep18194_B0887
lcl|bur:Bcep18194_B3148
lcl|bur:Bcep18194_C7277
lcl|bur:Bcep18194_C7304
lcl|bcn:Bcen_3550
lcl|bcj:BCAM2015
lcl|bam:Bamb_4198
lcl|bac:BamMC406_4721
lcl|bmu:Bmul_3786
lcl|bph:Bphy_0503
lcl|bpy:Bphyt_3233
lcl|pol:Bpro_1286
lcl|dac:Daci_4579
lcl|vap:Vapar_0341
lcl|vpe:Varpa_0355
lcl|mlo:mlr3340
lcl|mes:Meso_3701
lcl|atu:Atu3164
lcl|ret:RHE_CH02965
lcl|ret:RHE_PD00350
lcl|ret:RHE_PE00181
lcl|rle:RL0651
lcl|bja:bll5566
lcl|rde:RD1_0514
lcl|rde:RD1_3810
lcl|bsu:BSU06150
lcl|bss:BSUW23_03100
lcl|bha:BH0187
lcl|bha:BH0189
lcl|bcz:BCZK0739
lcl|bay:RBAM_006540
lcl|bao:BAMF_0606
lcl|bae:BATR1942_00565
lcl|bcl:ABC1039
lcl|bcl:ABC3342
lcl|bcl:ABC3344
lcl|bcl:ABC4080
lcl|bpu:BPUM_1170
lcl|bmd:BMD_3588
lcl|oih:OB2750
lcl|oih:OB2752
lcl|oih:OB3238
lcl|oih:OB3258
lcl|sau:SA0239
lcl|sau:SA0240
lcl|sah:SaurJH1_0239
lcl|sam:MW0224
lcl|sar:SAR0243
lcl|sar:SAR0245
lcl|sac:SACOL0233
lcl|sac:SACOL0235
lcl|sax:USA300HOU_0259
lcl|saa:SAUSA300_0242
lcl|sab:SAB0187
lcl|sab:SAB0189
lcl|sha:SH0215
lcl|ssp:SSP0366
lcl|slg:SLGD_02536
lcl|lmo:lmo0506
lcl|lmo:lmo2663
lcl|lmo:lmo2664
lcl|lmf:LMOf2365_0535
lcl|lmf:LMOf2365_2643
lcl|lmf:LMOf2365_2644
lcl|lmh:LMHCC_2134
lcl|lmc:Lm4b_00528
lcl|lmc:Lm4b_02637
lcl|lmn:LM5578_0196
lcl|lmn:LM5578_0529
lcl|lin:lin0506
lcl|lin:lin2812
lcl|lin:lin2813
lcl|lwe:lwe2612
lcl|lwe:lwe2613
lcl|lsg:lse_2567
lcl|lsg:lse_2568
lcl|lpl:lp_3545
lcl|cpf:CPF_0732
lcl|cth:Cthe_0388
lcl|cdf:CD0490
lcl|cdf:CD2323
lcl|cdf:CD2324
lcl|cdc:CD196_0447
lcl|cdc:CD196_2167
lcl|cbo:CBO3418
lcl|cby:CLM_3884
lcl|cbl:CLK_2861
lcl|cbk:CLL_A3334
lcl|cbi:CLJ_B3725
lcl|cbt:CLH_2693
lcl|cbf:CLI_3601
lcl|cbe:Cbei_0223
lcl|cbe:Cbei_0544
lcl|cce:Ccel_1029
lcl|cce:Ccel_2189
lcl|cce:Ccel_3224
lcl|cst:CLOST_0774
lcl|amt:Amet_0590
lcl|pth:PTH_0271
lcl|tmr:Tmar_0397
lcl|chy:CHY_1307
lcl|toc:Toce_0293
lcl|toc:Toce_1442
lcl|toc:Toce_1443
lcl|ttm:Tthe_1909
lcl|ttm:Tthe_1910
lcl|msm:MSMEG_3605
lcl|mva:Mvan_5590
lcl|mkm:Mkms_2830
lcl|msp:Mspyr1_49630
lcl|rha:RHA1_ro02784
lcl|rha:RHA1_ro02809
lcl|rha:RHA1_ro03291
lcl|rer:RER_36890
lcl|rop:ROP_25050
lcl|aau:AAur_2421
lcl|ach:Achl_1714
lcl|rsa:RSal33209_3124
lcl|bcv:Bcav_4187
lcl|bfa:Bfae_28190
lcl|pac:PPA0918
lcl|nda:Ndas_4221
lcl|fre:Franean1_7070
lcl|nml:Namu_3324
lcl|gob:Gobs_2793
lcl|cwo:Cwoe_5082
lcl|tde:TDE0075
lcl|aba:Acid345_1743
lcl|aba:Acid345_1744
lcl|aca:ACP_0816
lcl|acm:AciX9_1597
lcl|acm:AciX9_1639
lcl|tsa:AciPR4_1854
lcl|tsa:AciPR4_1985
lcl|sus:Acid_1264
lcl|cpi:Cpin_5213
lcl|str:Sterm_0041
lcl|str:Sterm_3153
lcl|str:Sterm_3155
lcl|rba:RB3488
lcl|tel:tll0970
lcl|tel:tlr1436
lcl|cyn:Cyan7425_0626
lcl|cyn:Cyan7425_1170
lcl|gvi:glr0369
lcl|gvi:glr0940
lcl|ana:alr2335
lcl|ana:alr5117
lcl|npu:Npun_F2709
lcl|npu:Npun_R1726
lcl|ava:Ava_0154
lcl|ava:Ava_1615
lcl|ava:Ava_2347
lcl|naz:Aazo_1007
lcl|naz:Aazo_3723
lcl|amr:AM1_4548
lcl|det:DET0125
lcl|deh:cbdb_A145
lcl|dge:Dgeo_2864
lcl|ddr:Deide_3p02130
lcl|dmr:Deima_0248
lcl|tra:Trad_2181
lcl|tra:Trad_2895
lcl|dth:DICTH_0120
lcl|dtu:Dtur_0389
lcl|tye:THEYE_A0455
lcl|tye:THEYE_A1024
lcl|ttr:Tter_2272
lcl|sso:SSO3237
lcl|sto:ST2341
lcl|sai:Saci_0410
lcl|sis:LS215_2293
lcl|sia:M1425_2130
lcl|siy:YG5714_2257
lcl|mse:Msed_0196
lcl|nmr:Nmar_1079
lcl|csy:CENSYa_0629
lcl|665079.A7F503
lcl|644223.PAS_chr2-1_0313
lcl|573826.CD36_52470
lcl|559307.ZYRO0F02552g
lcl|559295.KLTH0G18986g
lcl|500485.B6HWE4
lcl|436907.A7TPQ8
lcl|332648.A6SRD0
lcl|294381.C4M4I0
lcl|281687.CJA27897
lcl|10116.ENSRNOP00000043735
lcl|10090.ENSMUSP00000028657
lcl|9986.ENSOCUP00000012246
lcl|9913.ENSBTAP00000051889
lcl|9823.ENSSSCP00000005040
lcl|9796.ENSECAP00000004190
lcl|9685.ENSFCAP00000015964
lcl|9615.ENSCAFP00000020140
lcl|9606.ENSP00000267814
lcl|9600.ENSPPYP00000007294
lcl|9598.ENSPTRP00000012010
lcl|9544.ENSMMUP00000021010
lcl|9258.ENSOANP00000026339
lcl|9031.ENSGALP00000003637
lcl|8364.ENSXETP00000051513
lcl|8090.ENSORLP00000008038
lcl|7955.ENSDARP00000069904
lcl|7739.JGI96053
lcl|7719.ENSCINP00000019198
lcl|7668.XP_790127
lcl|7460.XP_393651
lcl|7425.XP_001601415
lcl|7260.FBpp0251510
lcl|7245.FBpp0271071
lcl|7244.FBpp0237636
lcl|7237.FBpp0284867
lcl|7227.FBpp0271767
lcl|7222.FBpp0157100
lcl|7217.FBpp0122033
lcl|7176.CPIJ013381-PA
lcl|7165.AGAP003584-PA
lcl|7159.AAEL011130-PA
lcl|7070.XP_972414
lcl|6945.ISCW022542-PA
lcl|6239.R04B5.6
lcl|6238.CBG24763
lcl|6085.XP_002170400
lcl|5722.A2F0T6
lcl|5671.LinJ33.0520
lcl|5518.FG11570.1
lcl|5476.CAL0003653
lcl|5306.JGI99584
lcl|5270.UM05644.1
lcl|5141.NCU09051.1
lcl|5085.CADAFUAP00008892
lcl|5062.CADAORAP00010526
lcl|5061.CADANGAP00012402
lcl|5059.CADAFLAP00013237
lcl|5057.CADACLAP00008371
lcl|281687.CJA20600
lcl|222929.C5PEY2
lcl|214684.CNN00860
lcl|164328.JGI83258
lcl|162425.CADANIAP00010450
lcl|148305.A4RNL2
lcl|135651.CBN11804
lcl|121224.XP_002426484
lcl|104341.JGI89734
lcl|99883.ENSTNIP00000012263
lcl|81824.JGI9871
lcl|69293.ENSGACP00000020561
lcl|67593.JGI109723
lcl|59729.ENSTGUP00000004893
lcl|59689.scaffold_801635.1
lcl|51511.ENSCSAVP00000017526
lcl|51453.JGI81271
lcl|45351.JGI237334
lcl|39947.LOC_Os08g43190.1
lcl|39946.BGIOSIBSE038281
lcl|36914.A5E6L7
lcl|36630.CADNFIAP00010231
lcl|35128.JGI261172
lcl|33178.CADATEAP00009353
lcl|33169.AGOS_ABR229C
lcl|31234.CRE29292
lcl|31033.ENSTRUP00000044288
lcl|29883.JGI248925
lcl|29760.GSVIVG00012394001
lcl|28985.Q6CWY9
lcl|28377.ENSACAP00000011337
lcl|15368.BRADI3G42030.1
lcl|13616.ENSMODP00000022049
lcl|10228.JGI54628
lcl|10141.ENSCPOP00000014456
lcl|10116.ENSRNOP00000062096
lcl|5057.CADACLAP00001958
lcl|4959.Q6BXY1
lcl|4952.Q6C648
lcl|4932.YLR070C
lcl|4929.A5DR25
lcl|4924.PICST_89701
lcl|4896.SPBC1773.05c-1
lcl|4558.Sb1573s002010.1
lcl|3702.AT5G51970.2-P
lcl|3694.gw1.XII.1035.1
lcl|3218.JGI179590
lcl|3055.JGI392368
gi|165899333|gb|EDR25958.1|
gi|67482371|ref|XP_656535.1|

K00009.cdhit:

lcl|zma:100382636
lcl|ncr:NCU07318
lcl|mgr:MGG_10503
lcl|ssl:SS1G_14022
lcl|bfu:BC1G_11550
lcl|ani:AN5975.2
lcl|afm:AFUA_2G10660
lcl|nfi:NFIA_086010
lcl|aor:AOR_1_976054
lcl|act:ACLA_069650
lcl|pcs:Pc22g20800
lcl|cim:CIMG_07907
lcl|cpw:CPC735_019790
lcl|ure:UREG_02218
lcl|pno:SNOG_12666
lcl|eco:b3600
lcl|ece:Z5024
lcl|eoj:ECO26_5000
lcl|eoh:ECO103_4582
lcl|ecg:E2348C_3846
lcl|ecc:c4417
lcl|ecp:ECP_3698
lcl|eci:UTI89_C4138
lcl|ecx:EcHS_A3807
lcl|ecm:EcSMS35_3933
lcl|ect:ECIAI39_4115
lcl|eum:ECUMN_4111
lcl|ecz:ECS88_4013
lcl|efe:EFER_3591
lcl|sty:STY4110
lcl|stm:STM3686
lcl|spt:SPA3538
lcl|sei:SPC_3767
lcl|sec:SC3610
lcl|seh:SeHA_C4009
lcl|sew:SeSA_A3886
lcl|sea:SeAg_B3902
lcl|seg:SG3744
lcl|ses:SARI_03954
lcl|ype:YPO4067
lcl|ypk:y4086
lcl|yps:YPTB3919
lcl|ypi:YpsIP31758_4127
lcl|ypy:YPK_0027
lcl|yen:YE4147
lcl|sfv:SFV_3937
lcl|ssn:SSON_3808
lcl|sbo:SBO_3598
lcl|eca:ECA0088
lcl|pct:PC1_4164
lcl|pwa:Pecwa_4446
lcl|eta:ETA_34190
lcl|epy:EpC_36340
lcl|eam:EAMY_3641
lcl|ebi:EbC_45230
lcl|buc:BU571
lcl|bas:BUsg551
lcl|bab:bbp516
lcl|bap:BUAP5A_564
lcl|bau:BUAPTUC7_565
lcl|sgl:SG0015
lcl|ent:Ent638_0135
lcl|enc:ECL_00169
lcl|esc:Entcl_0144
lcl|esa:ESA_03878
lcl|ctu:Ctu_01280
lcl|kpn:KPN_03943
lcl|kpe:KPK_0152
lcl|kpu:KP1_5290
lcl|kva:Kvar_0158
lcl|cko:CKO_05055
lcl|cro:ROD_42211
lcl|spe:Spro_0073
lcl|ddc:Dd586_0062
lcl|ddd:Dda3937_00994
lcl|dze:Dd1591_0053
lcl|pam:PANA_0111
lcl|pva:Pvag_3336
lcl|pao:Pat9b_0085
lcl|rah:Rahaq_0034
lcl|hso:HS_1251
lcl|hsm:HSM_0826
lcl|pmu:PM1062
lcl|msu:MS0410
lcl|apl:APL_1629
lcl|apj:APJL_1662
lcl|asu:Asuc_0456
lcl|aat:D11S_1815
lcl|vch:VCA1046
lcl|vvu:VV1_0639
lcl|vvy:VV0504
lcl|vpa:VP0369
lcl|vha:VIBHAR_00833
lcl|vex:VEA_001633
lcl|vsa:VSAL_I2814
lcl|ppr:PBPRB0362
lcl|pin:Ping_0089
lcl|aha:AHA_0550
lcl|asa:ASA_3756
lcl|tau:Tola_0284
lcl|bsu:BSU03990
lcl|bss:BSUW23_02065
lcl|bsn:BSn5_13605
lcl|bha:BH3851
lcl|bli:BL02815
lcl|bay:RBAM_004250
lcl|bao:BAMF_0368
lcl|bae:BATR1942_20710
lcl|bcl:ABC2926
lcl|bpu:BPUM_0371
lcl|bpf:BpOF4_05135
lcl|bmq:BMQ_0204
lcl|bmd:BMD_0198
lcl|oih:OB2600
lcl|gka:GK1945
lcl|gtn:GTNG_1844
lcl|gyc:GYMC61_2794
lcl|gct:GC56T3_1569
lcl|gmc:GY4MC1_2237
lcl|afl:Aflv_1562
lcl|sau:SA1963
lcl|sar:SAR2247
lcl|sac:SACOL2149
lcl|sao:SAOUHSC_02403
lcl|sad:SAAV_2213
lcl|sab:SAB2039
lcl|sha:SH0232
lcl|ssp:SSP0725
lcl|sca:Sca_1661
lcl|ssd:SPSINT_1822
lcl|esi:Exig_1718
lcl|eat:EAT1b_2204
lcl|bbe:BBR47_56360
lcl|pjd:Pjdr2_6223
lcl|gym:GYMC10_6187
lcl|ppy:PPE_03539
lcl|ppm:PPSC2_c4042
lcl|aac:Aaci_0223
lcl|lla:L33416
lcl|llk:LLKF_0026
lcl|llc:LACR_0030
lcl|llm:llmg_0025
lcl|spn:SP_0397
lcl|spd:SPD_0363
lcl|spw:SPCG_0397
lcl|sne:SPN23F_03730
lcl|spv:SPH_0507
lcl|snm:SP70585_0470
lcl|sjj:SPJ_0386
lcl|snb:SP670_0469
lcl|smu:SMU.1182
lcl|smc:SmuNN2025_0863
lcl|sub:SUB0287
lcl|sub:SUB0994
lcl|sga:GALLO_0996
lcl|lpl:lp_0233
lcl|lpj:JDM1_0217
lcl|lsl:LSL_1618
lcl|lde:LDBND_0442
lcl|lca:LSEI_2885
lcl|lcb:LCABL_04520
lcl|lcz:LCAZH_0415
lcl|lcz:LCAZH_2892
lcl|lrh:LGG_02909
lcl|lrl:LC705_02873
lcl|lcr:LCRIS_00469
lcl|lam:LA2_02470
lcl|efa:EF0413
lcl|cac:CA_C0157
lcl|cdf:CD2331
lcl|cdc:CD196_2174
lcl|cbe:Cbei_0245
lcl|cbe:Cbei_0531
lcl|ccb:Clocel_2405
lcl|eha:Ethha_2757
lcl|tte:TTE0342
lcl|tex:Teth514_0271
lcl|tpd:Teth39_1939
lcl|tit:Thit_0305
lcl|tmt:Tmath_0378
lcl|toc:Toce_0055
lcl|mpn:MPN652
lcl|mpu:MYPU_7500
lcl|mmy:MSC_0017
lcl|mhj:MHJ_0553
lcl|mhp:MHP7448_0549
lcl|mcp:MCAP_0032
lcl|mco:MCJ_006410
lcl|mhr:MHR_0170
lcl|mlc:MSB_A0038
lcl|lxx:Lxx00800
lcl|cmi:CMM_2589
lcl|cms:CMS_0311
lcl|mts:MTES_0613
lcl|art:Arth_4003
lcl|aau:AAur_3858
lcl|ach:Achl_3788
lcl|bfa:Bfae_07050
lcl|nml:Namu_0056
lcl|str:Sterm_1384
lcl|str:Sterm_1848
lcl|str:Sterm_3835
lcl|ipo:Ilyop_1254
lcl|dpt:Deipr_1781
gi|165898580|gb|EDR25413.1|
gi|67471465|ref|XP_651684.1|

K00010.cdhit:

lcl|bfo:BRAFLDRAFT_69830
lcl|ame:552024
lcl|nvi:100120331
lcl|tca:658577
lcl|cme:CMF086C
lcl|cme:CMR475C
lcl|dha:DEHA2F22044g
lcl|pic:PICST_64256
lcl|pic:PICST_78306
lcl|fgr:FG04702.1
lcl|fgr:FG08414.1
lcl|ani:AN5984.2
lcl|afm:AFUA_2G10240
lcl|nfi:NFIA_085630
lcl|aor:AOR_1_1050054
lcl|act:ACLA_069260
lcl|pcs:Pc22g20320
lcl|pno:SNOG_07471
lcl|cnb:CNBC0340
lcl|cnb:CNBI0030
lcl|pti:PHATRDRAFT_51869
lcl|tps:THAPSDRAFT_8703
lcl|pif:PITG_18299
lcl|ecq:ECED1_0304
lcl|ecq:ECED1_0315
lcl|stm:STM4425
lcl|spq:SPAB_05582
lcl|ypa:YPA_2521
lcl|ypa:YPA_2522
lcl|ypp:YPDSF_2675
lcl|yps:YPTB1073
lcl|ypi:YpsIP31758_2974
lcl|ypy:YPK_3046
lcl|yen:YE4026
lcl|eca:ECA1458
lcl|pct:PC1_1336
lcl|pwa:Pecwa_1046
lcl|pwa:Pecwa_3001
lcl|eta:ETA_32880
lcl|epy:EpC_34990
lcl|eam:EAMY_3507
lcl|ebi:EbC_21670
lcl|ebi:EbC_42640
lcl|ebi:EbC_42810
lcl|plu:plu1804
lcl|pay:PAU_02711
lcl|enc:ECL_03807
lcl|esc:Entcl_1259
lcl|ctu:Ctu_08980
lcl|kpn:KPN_00507
lcl|kpn:KPN_04675
lcl|kpe:KPK_4081
lcl|kpe:KPK_4990
lcl|kpu:KP1_0560
lcl|kpu:KP1_1420
lcl|kva:Kvar_3231
lcl|cko:CKO_03991
lcl|spe:Spro_2393
lcl|spe:Spro_4658
lcl|eic:NT01EI_2135
lcl|ddc:Dd586_0708
lcl|ddd:Dda3937_01203
lcl|dze:Dd1591_3339
lcl|xne:XNC1_2983
lcl|pam:PANA_3736
lcl|pva:Pvag_3022
lcl|pva:Pvag_pPag10076
lcl|pva:Pvag_pPag10103
lcl|pva:Pvag_pPag30219
lcl|pao:Pat9b_0381
lcl|pao:Pat9b_0388
lcl|pao:Pat9b_3719
lcl|pao:Pat9b_4536
lcl|pao:Pat9b_5337
lcl|hap:HAPS_1534
lcl|hso:HS_1576
lcl|hsm:HSM_0435
lcl|aap:NT05HA_1322
lcl|aat:D11S_1813
lcl|ppr:PBPRB0470
lcl|pst:PSPTO_3047
lcl|pst:PSPTO_3494
lcl|psb:Psyr_3268
lcl|psp:PSPPH_2336
lcl|psp:PSPPH_3188
lcl|pfl:PFL_2591
lcl|pfs:PFLU2385
lcl|pfs:PFLU2580
lcl|avn:Avin_09420
lcl|avn:Avin_31420
lcl|avn:Avin_50110
lcl|lpn:lpg1652
lcl|lpf:lpl1618
lcl|lpp:lpp1623
lcl|lpc:LPC_1082
lcl|llo:LLO_2235
lcl|hch:HCH_05773
lcl|hel:HELO_4239
lcl|mmw:Mmwyl1_1599
lcl|rso:RSc1246
lcl|rsc:RCFBP_20180
lcl|rsc:RCFBP_20196
lcl|rsl:RPSI07_2116
lcl|rsl:RPSI07_2135
lcl|bma:BMA0918
lcl|bmv:BMASAVP1_A1451
lcl|bml:BMA10229_A0430
lcl|bps:BPSL1988
lcl|bpm:BURPS1710b_1838
lcl|bpd:BURPS668_1660
lcl|bpr:GBP346_A1706
lcl|bte:BTH_I2641
lcl|bte:BTH_I2642
lcl|bvi:Bcep1808_1391
lcl|bur:Bcep18194_A4572
lcl|bur:Bcep18194_A6014
lcl|bcn:Bcen_0946
lcl|bcn:Bcen_2075
lcl|bcm:Bcenmc03_1406
lcl|bcj:BCAL0917
lcl|bcj:BCAL1435
lcl|bam:Bamb_1308
lcl|bam:Bamb_2740
lcl|bam:Bamb_3338
lcl|bac:BamMC406_1347
lcl|bmu:Bmul_0611
lcl|bmu:Bmul_1887
lcl|bxe:Bxe_A1331
lcl|bxe:Bxe_A1332
lcl|bph:Bphy_1594
lcl|bph:Bphy_1595
lcl|bpy:Bphyt_2803
lcl|bpy:Bphyt_2804
lcl|bgl:bglu_1g21980
lcl|bgl:bglu_1g21990
lcl|bug:BC1001_2449
lcl|bug:BC1001_2450
lcl|bge:BC1002_2041
lcl|bge:BC1002_2042
lcl|bgf:BC1003_2418
lcl|bgf:BC1003_2419
lcl|vei:Veis_0056
lcl|vei:Veis_1850
lcl|dac:Daci_2925
lcl|hse:Hsero_2421
lcl|hse:Hsero_2422
lcl|lch:Lcho_0840
lcl|lch:Lcho_2412
lcl|lch:Lcho_3282
lcl|lch:Lcho_3283
lcl|sur:STAUR_6929
lcl|mlo:mll1000
lcl|mlo:mll4991
lcl|mci:Mesci_0496
lcl|sme:SM_b20899
lcl|smd:Smed_0190
lcl|smd:Smed_4469
lcl|rhi:NGR_b19660
lcl|rhi:NGR_c24190
lcl|rhi:NGR_c26010
lcl|atu:Atu4012
lcl|atu:Atu4554
lcl|ara:Arad_0103
lcl|ara:Arad_0116
lcl|ara:Arad_3362
lcl|ara:Arad_8534
lcl|avi:Avi_0074
lcl|ret:RHE_CH01209
lcl|ret:RHE_CH02357
lcl|ret:RHE_CH03170
lcl|rec:RHECIAT_CH0003391
lcl|rec:RHECIAT_PC0000701
lcl|rle:RL3622
lcl|rlt:Rleg2_2918
lcl|rlt:Rleg2_4853
lcl|rlg:Rleg_3183
lcl|rlg:Rleg_5295
lcl|bme:BMEII0574
lcl|bmi:BMEA_B0686
lcl|bmf:BAB2_0528
lcl|bms:BRA0711
lcl|bov:BOV_A0667
lcl|bcs:BCAN_B0716
lcl|oan:Oant_3835
lcl|bra:BRADO2244
lcl|bbt:BBta_0488
lcl|mno:Mnod_7807
lcl|bid:Bind_2828
lcl|ccr:CC_1296
lcl|aex:Astex_3578
lcl|sit:TM1040_3352
lcl|rsp:RSP_3283
lcl|rsp:RSP_3670
lcl|rsh:Rsph17029_3405
lcl|rsh:Rsph17029_4015
lcl|rsk:RSKD131_3457
lcl|rsk:RSKD131_3900
lcl|jan:Jann_1416
lcl|rde:RD1_0217
lcl|rde:RD1_3876
lcl|pde:Pden_1678
lcl|dsh:Dshi_1265
lcl|gox:GOX1187
lcl|acr:Acry_2320
lcl|acr:Acry_2329
lcl|gdi:GDI_0366
lcl|gdj:Gdia_2417
lcl|azl:AZL_b00980
lcl|apb:SAR116_0266
lcl|bsu:BSU27770
lcl|bsu:BSU39700
lcl|bss:BSUW23_02820
lcl|bss:BSUW23_05500
lcl|bss:BSUW23_13450
lcl|bss:BSUW23_19810
lcl|bsn:BSn5_04690
lcl|bsn:BSn5_10875
lcl|bsn:BSn5_17320
lcl|bha:BH2220
lcl|bha:BH2221
lcl|bha:BH2316
lcl|ban:BA_2511
lcl|bal:BACI_c24800
lcl|bcz:BCZK2251
lcl|bcz:pE33L466_0294
lcl|bcz:pE33L466_0299
lcl|bcu:BCAH820_2526
lcl|bcx:BCA_2596
lcl|btk:BT9727_2295
lcl|bli:BL00240
lcl|bli:BL01338
lcl|bay:RBAM_036720
lcl|bao:BAMF_1169
lcl|bao:BAMF_3782
lcl|bae:BATR1942_03040
lcl|bae:BATR1942_17860
lcl|bcl:ABC0427
lcl|bcl:ABC0429
lcl|bmq:BMQ_0488
lcl|bmq:BMQ_3466
lcl|bmq:BMQ_pBM70037
lcl|bmd:BMD_0491
lcl|bmd:BMD_3461
lcl|gka:GK1897
lcl|gtn:GTNG_1811
lcl|gtn:GTNG_1817
lcl|gmc:GY4MC1_2179
lcl|pjd:Pjdr2_1952
lcl|gym:GYMC10_3672
lcl|lpl:lp_3605
lcl|lpl:lp_3606
lcl|lpl:lp_3608
lcl|lpl:lp_3612
lcl|lcb:LCABL_02210
lcl|lcb:LCABL_02220
lcl|lrh:LGG_00266
lcl|lrh:LGG_00267
lcl|lrl:LC705_00257
lcl|cpe:CPE0090
lcl|cpe:CPE0093
lcl|cpf:CPF_0088
lcl|ctc:CTC00511
lcl|ctc:CTC00513
lcl|cbk:CLL_A1305
lcl|cbt:CLH_1256
lcl|cbe:Cbei_4547
lcl|csh:Closa_3962
lcl|clo:HMPREF0868_0020
lcl|clo:HMPREF0868_0021
lcl|csc:Csac_2738
lcl|has:Halsa_0171
lcl|mhy:mhp144
lcl|mhy:mhp150
lcl|mhj:MHJ_0222
lcl|mhj:MHJ_0228
lcl|mhp:MHP7448_0228
lcl|mhp:MHP7448_0235
lcl|msm:MSMEG_4650
lcl|msm:MSMEG_4666
lcl|mva:Mvan_0387
lcl|mva:Mvan_3968
lcl|mva:Mvan_4020
lcl|mgi:Mflv_2598
lcl|mgi:Mflv_2613
lcl|msp:Mspyr1_20330
lcl|cgl:NCgl0161
lcl|cgl:NCgl2029
lcl|cgl:NCgl2957
lcl|cgl:NCgl2958
lcl|cgt:cgR_0243
lcl|cgt:cgR_1994
lcl|cgt:cgR_2948
lcl|rha:RHA1_ro01355
lcl|rha:RHA1_ro02992
lcl|rha:RHA1_ro03886
lcl|rha:RHA1_ro05267
lcl|rer:RER_20160
lcl|rer:RER_20290
lcl|rer:RER_20320
lcl|rer:RER_20390
lcl|rop:ROP_05130
lcl|rop:ROP_05170
lcl|rop:ROP_10710
lcl|rop:ROP_37550
lcl|rop:ROP_53120
lcl|gbr:Gbro_1982
lcl|gbr:Gbro_3594
lcl|gbr:Gbro_3609
lcl|tpr:Tpau_1361
lcl|sco:SCO6255
lcl|sco:SCO6984
lcl|sco:SCO7254
lcl|sma:SAV_1234
lcl|sma:SAV_1985
lcl|sma:SAV_7188
lcl|sgr:SGR_1277
lcl|sgr:SGR_5937
lcl|scb:SCAB_16031
lcl|scb:SCAB_18231
lcl|scb:SCAB_9601
lcl|lxx:Lxx24320
lcl|cmi:CMM_0793
lcl|art:Arth_0825
lcl|art:Arth_0833
lcl|art:Arth_0834
lcl|aau:AAur_1982
lcl|aau:AAur_1991
lcl|aau:AAur_1993
lcl|aau:AAur_1994
lcl|ach:Achl_0120
lcl|ach:Achl_0146
lcl|ach:Achl_0942
lcl|rsa:RSal33209_0365
lcl|rsa:RSal33209_3165
lcl|bcv:Bcav_0731
lcl|bcv:Bcav_1659
lcl|pac:PPA0469
lcl|pak:HMPREF0675_3511
lcl|pfr:PFREUD_19030
lcl|kfl:Kfla_1684
lcl|kfl:Kfla_1694
lcl|kfl:Kfla_1699
lcl|sro:Sros_5561
lcl|sro:Sros_8496
lcl|fra:Francci3_3374
lcl|ace:Acel_1805
lcl|ace:Acel_1809
lcl|ace:Acel_1814
lcl|nml:Namu_1848
lcl|nml:Namu_3353
lcl|nml:Namu_4534
lcl|gob:Gobs_2747
lcl|gob:Gobs_2759
lcl|gob:Gobs_2766
lcl|kra:Krad_0031
lcl|kra:Krad_0276
lcl|kra:Krad_4051
lcl|kra:Krad_4156
lcl|sen:SACE_2980
lcl|sen:SACE_3276
lcl|sen:SACE_4537
lcl|sen:SACE_4657
lcl|sen:SACE_5193
lcl|tbi:Tbis_3080
lcl|amd:AMED_1890
lcl|ami:Amir_6853
lcl|stp:Strop_2344
lcl|saq:Sare_2488
lcl|mau:Micau_2610
lcl|mil:ML5_0854
lcl|cai:Caci_4486
lcl|sna:Snas_0653
lcl|ahe:Arch_0042
lcl|bbi:BBIF_1355
lcl|bbp:BBPR_1400
lcl|rxy:Rxyl_1723
lcl|rxy:Rxyl_1727
lcl|ssm:Spirs_1664
lcl|ssm:Spirs_2579
lcl|ssm:Spirs_2985
lcl|ssm:Spirs_2990
lcl|sus:Acid_1485
lcl|sus:Acid_4014
lcl|dfe:Dfer_5698
lcl|lby:Lbys_0019
lcl|str:Sterm_4008
lcl|str:Sterm_4014
lcl|ipo:Ilyop_2125
lcl|ava:Ava_0798
lcl|tra:Trad_1231
lcl|tra:Trad_1233
lcl|mrb:Mrub_1694
lcl|mrb:Mrub_1699
lcl|msv:Mesil_0994
lcl|mhd:Marky_0943
lcl|mhd:Marky_0949
lcl|tma:TM0414
lcl|tpt:Tpet_0506
lcl|kol:Kole_0987
lcl|ttr:Tter_1523
lcl|ttr:Tter_1526
lcl|cma:Cmaq_0681
lcl|vmo:VMUT_1044
lcl|tpe:Tpen_1013
gi|165894239|gb|EDR22299.1|
gi|67482309|ref|XP_656504.1|

K00011.cdhit:

lcl|hsa:231
lcl|ptr:737737
lcl|pon:100444840
lcl|mcc:705957
lcl|mcc:706406
lcl|mmu:11677
lcl|mmu:11997
lcl|mmu:14187
lcl|rno:24192
lcl|cfa:482334
lcl|aml:100479370
lcl|bta:317748
lcl|ssc:396816
lcl|ecb:100065145
lcl|mdo:100021757
lcl|oaa:100075884
lcl|gga:418169
lcl|gga:418170
lcl|gga:418171
lcl|gga:425137
lcl|tgu:100231722
lcl|xla:398904
lcl|xtr:496546
lcl|dre:553452
lcl|bfo:BRAFLDRAFT_122465
lcl|cin:100176226
lcl|spu:589385
lcl|dme:Dmel_CG10863
lcl|dme:Dmel_CG12766
lcl|dme:Dmel_CG6083
lcl|dme:Dmel_CG6084
lcl|dme:Dmel_CG9436
lcl|dpo:Dpse_GA19342
lcl|dan:Dana_GF13790
lcl|dan:Dana_GF24530
lcl|dan:Dana_GF24531
lcl|der:Dere_GG13904
lcl|dpe:Dper_GL22808
lcl|dse:Dsec_GM24729
lcl|dsi:Dsim_GD12789
lcl|dwi:Dwil_GK14636
lcl|dwi:Dwil_GK17015
lcl|dya:Dyak_GE20195
lcl|dgr:Dgri_GH16631
lcl|dmo:Dmoj_GI11589
lcl|dvi:Dvir_GJ11267
lcl|aga:AgaP_AGAP011050
lcl|aag:AaeL_AAEL004088
lcl|cqu:CpipJ_CPIJ003391
lcl|ame:551968
lcl|nvi:100120526
lcl|tca:657943
lcl|tca:658019
lcl|tca:658097
lcl|api:100164695
lcl|api:100165768
lcl|phu:Phum_PHUM282300
lcl|phu:Phum_PHUM335220
lcl|isc:IscW_ISCW002128
lcl|cel:Y39G8B.1
lcl|cbr:CBG20740
lcl|bmy:Bm1_43535
lcl|smm:Smp_053220.1
lcl|sce:YHR104W
lcl|ehi:EHI_029620
lcl|edi:EDI_135530
lcl|tet:TTHERM_00697540
lcl|tet:TTHERM_01051730
lcl|tet:TTHERM_01080350
lcl|tet:TTHERM_01080360
lcl|tva:TVAG_007830
lcl|pat:Patl_2877
lcl|reh:H16_A3186
lcl|rpa:RPA3161
lcl|rpa:RPA4297
lcl|aba:Acid345_2661
lcl|sus:Acid_2860
lcl|665079.A7F4A5
lcl|644223.PAS_chr4_0433
lcl|573826.CD36_87250
lcl|559307.ZYRO0G17600g
lcl|559295.KLTH0G05786g
lcl|500485.B6HTW8
lcl|436907.A7TLC4
lcl|436017.A4S5Z7
lcl|332648.A6SLQ9
lcl|294381.C4LUT1
lcl|281687.CJA26297
lcl|222929.C5PFI7
lcl|214684.CNL06190
lcl|164328.JGI77654
lcl|162425.CADANIAP00010302
lcl|135651.CBN00290
lcl|121224.XP_002429119
lcl|104341.JGI99648
lcl|99883.ENSTNIP00000021690
lcl|81824.JGI8086
lcl|70448.Q01H23
lcl|69293.ENSGACP00000026162
lcl|67593.JGI156614
lcl|59729.ENSTGUP00000016765
lcl|59689.scaffold_402457.1
lcl|51511.ENSCSAVP00000014944
lcl|51453.JGI76288
lcl|45351.JGI90844
lcl|44689.DDB_0231291
lcl|39947.LOC_Os10g02490.2
lcl|39946.BGIOSIBCE031066
lcl|36914.A5E703
lcl|36630.CADNFIAP00009708
lcl|35128.JGI7645
lcl|33178.CADATEAP00009505
lcl|33169.AGOS_AER401W
lcl|31234.CRE30931
lcl|29883.JGI189144
lcl|29760.GSVIVG00037412001
lcl|28985.Q6CV53
lcl|28377.ENSACAP00000014835
lcl|15368.BRADI5G11630.1
lcl|13616.ENSMODP00000035387
lcl|10228.JGI50776
lcl|10141.ENSCPOP00000020817
lcl|10116.ENSRNOP00000061488
lcl|10090.ENSMUSP00000112666
lcl|162425.CADANIAP00003949
lcl|148305.Q7ZA52
lcl|135651.CBN24902
lcl|10090.ENSMUSP00000079232
lcl|9986.ENSOCUP00000025223
lcl|9913.ENSBTAP00000051595
lcl|9823.ENSSSCP00000017525
lcl|9796.ENSECAP00000018833
lcl|9685.ENSFCAP00000015571
lcl|9615.ENSCAFP00000035055
lcl|9606.ENSP00000397009
lcl|9600.ENSPPYP00000023120
lcl|9598.ENSPTRP00000033774
lcl|9544.ENSMMUP00000030646
lcl|9361.ENSDNOP00000013973
lcl|9258.ENSOANP00000027339
lcl|9031.ENSGALP00000032858
lcl|8364.ENSXETP00000050592
lcl|8090.ENSORLP00000020057
lcl|7955.ENSDARP00000071685
lcl|7739.JGI96279
lcl|31234.CRE26396
lcl|31033.ENSTRUP00000045493
lcl|29883.JGI331398
lcl|7739.JGI279069
lcl|7719.ENSCINP00000027200
lcl|7668.XP_782054
lcl|7460.XP_624401
lcl|7425.XP_001607479
lcl|7260.FBpp0251296
lcl|7245.FBpp0270762
lcl|7244.FBpp0234599
lcl|7237.FBpp0286554
lcl|7227.FBpp0288764
lcl|7222.FBpp0154045
lcl|7217.FBpp0127723
lcl|7176.CPIJ017461-PA
lcl|7070.XP_973879
lcl|6945.ISCW022446-PA
lcl|6239.ZK1290.5
lcl|6238.CBG24579
lcl|6182.Q5DDV1
lcl|6085.XP_002170648
lcl|6035.ECU01_0970
lcl|5911.XP_001470721
lcl|5722.Q9NB48
lcl|5691.Tb927.2.5180
lcl|5671.LinJ32.0830
lcl|9600.ENSPPYP00000002370
lcl|9598.ENSPTRP00000056281
lcl|5671.LinJ27.2040
lcl|5518.FG08941.1
lcl|5476.CAL0006266
lcl|5306.JGI99061
lcl|5270.UM06052.1
lcl|5141.NCU09519.1
lcl|5085.CADAFUAP00008896
lcl|5062.CADAORAP00011657
lcl|5061.CADANGAP00012703
lcl|5059.CADAFLAP00012445
lcl|5057.CADACLAP00008224
lcl|4959.Q6BXS7
lcl|4952.Q6CGV3
lcl|4932.YOR120W
lcl|4929.O94735
lcl|4924.PICST_89614
lcl|4896.SPBC8E4.04-1
lcl|4558.Sb09g023250.1
lcl|3702.AT5G62420.1-P
lcl|7165.AGAP012852-PA
lcl|7159.AAEL015002-PA
lcl|7070.XP_975347
lcl|3702.AT2G37760.1-P
lcl|3694.gw1.XVII.636.1
lcl|3218.JGI206315
lcl|3055.JGI97880
lcl|2850.JGI598
gi|121847110|gb|EAX71890.1|
gi|121880151|gb|EAX86401.1|
gi|121887703|gb|EAX93215.1|
gi|121889450|gb|EAX94871.1|
gi|121889458|gb|EAX94879.1|
gi|121889575|gb|EAX94991.1|
gi|121894588|gb|EAX99801.1|
gi|121897429|gb|EAY02551.1|
gi|121910712|gb|EAY15555.1|
gi|121911699|gb|EAY16529.1|
gi|123313306|ref|XP_001291765.1|
gi|123367432|ref|XP_001297025.1|
gi|123375718|ref|XP_001297877.1|
gi|123381376|ref|XP_001298564.1|
gi|123386827|ref|XP_001299330.1|
gi|123437695|ref|XP_001309641.1|
gi|123439979|ref|XP_001310755.1|
gi|123468989|ref|XP_001317709.1|
gi|123473737|ref|XP_001320055.1|
gi|123480254|ref|XP_001323281.1|
gi|123502736|ref|XP_001328358.1|
gi|123976566|ref|XP_001330856.1|
gi|146091223|ref|XP_001466475.1|
gi|146095209|ref|XP_001467513.1|
gi|146096190|ref|XP_001467729.1|
gi|154340116|ref|XP_001566015.1|
gi|154342572|ref|XP_001567234.1|
gi|154342931|ref|XP_001567411.1|
gi|157434402|gb|EDO78633.1|
gi|157435109|gb|EDO79333.1|
gi|165898738|gb|EDR25522.1|
gi|165900867|gb|EDR27099.1|
gi|237833391|ref|XP_002365993.1|
gi|270047865|pdb|3KRB|B
gi|56464523|gb|EAL42997.1|
gi|67476326|ref|XP_653766.1|
gi|67481819|ref|XP_656259.1|
gi|68128273|emb|CAJ08404.1|
gi|68128431|emb|CAJ08522.1|
gi|70800152|gb|AAZ09993.1|
gi|71417328|ref|XP_810536.1|
gi|71651365|ref|XP_814362.1|
gi|71755263|ref|XP_828546.1|
gi|84043800|ref|XP_951690.1|

K00012.cdhit:

lcl|hsa:7358
lcl|ptr:471171
lcl|pon:100174620
lcl|mcc:699500
lcl|mmu:22235
lcl|rno:83472
lcl|cfa:479107
lcl|aml:100466428
lcl|bta:281564
lcl|ecb:100055067
lcl|mdo:100016058
lcl|oaa:100078689
lcl|gga:422792
lcl|gga:771129
lcl|tgu:100217939
lcl|xla:379152
lcl|xla:734199
lcl|xtr:541452
lcl|dre:116991
lcl|bfo:BRAFLDRAFT_126506
lcl|cin:100178373
lcl|spu:579664
lcl|dme:Dmel_CG10072
lcl|dpo:Dpse_GA10050
lcl|dan:Dana_GF10882
lcl|der:Dere_GG15016
lcl|dpe:Dper_GL15063
lcl|dwi:Dwil_GK17198
lcl|dya:Dyak_GE20458
lcl|dgr:Dgri_GH16103
lcl|dmo:Dmoj_GI12367
lcl|dvi:Dvir_GJ12259
lcl|aga:AgaP_AGAP006532
lcl|aag:AaeL_AAEL011242
lcl|cqu:CpipJ_CPIJ002992
lcl|ame:413356
lcl|nvi:100114791
lcl|tca:659908
lcl|api:100167376
lcl|phu:Phum_PHUM527160
lcl|isc:IscW_ISCW009911
lcl|cel:F29F11.1
lcl|cbr:CBG09668
lcl|bmy:Bm1_47645
lcl|smm:Smp_084830
lcl|nve:NEMVE_v1g191320
lcl|hmg:100208824
lcl|tad:TRIADDRAFT_57391
lcl|ath:AT1G26570
lcl|ath:AT3G29360
lcl|ath:AT5G15490
lcl|ath:AT5G39320
lcl|pop:POPTR_566943
lcl|pop:POPTR_832653
lcl|pop:POPTR_835719
lcl|rcu:RCOM_1470440
lcl|rcu:RCOM_1621050
lcl|rcu:RCOM_1621090
lcl|rcu:RCOM_1621100
lcl|vvi:100261061
lcl|vvi:100264653
lcl|osa:4333156
lcl|osa:4333410
lcl|osa:4334169
lcl|osa:4352146
lcl|osa:4352147
lcl|sbi:SORBI_01g014970
lcl|sbi:SORBI_01g043150
lcl|sbi:SORBI_02g000970
lcl|zma:100279549
lcl|zma:100282847
lcl|zma:100285497
lcl|ppp:PHYPADRAFT_189559
lcl|ppp:PHYPADRAFT_208903
lcl|ppp:PHYPADRAFT_225811
lcl|ppp:PHYPADRAFT_226507
lcl|cre:CHLREDRAFT_185081
lcl|cre:CHLREDRAFT_205498
lcl|vcn:VOLCADRAFT_107492
lcl|vcn:VOLCADRAFT_72551
lcl|olu:OSTLU_27143
lcl|ota:Ot13g01740
lcl|cme:CMB031C
lcl|cme:CMT471C
lcl|yli:YALI0D02321g
lcl|ncr:NCU04936
lcl|ncr:NCU08228
lcl|pan:PODANSg4717
lcl|fgr:FG04232.1
lcl|bfu:BC1G_03453
lcl|ani:AN9172.2
lcl|afm:AFUA_1G17020
lcl|afm:AFUA_8G00920
lcl|nfi:NFIA_008350
lcl|nfi:NFIA_094350
lcl|aor:AOR_1_1474164
lcl|aor:AOR_1_3166174
lcl|afv:AFLA_082270
lcl|afv:AFLA_116430
lcl|act:ACLA_044720
lcl|cne:CNL06460
lcl|cnb:CNBI0390
lcl|lbc:LACBIDRAFT_317263
lcl|mpr:MPER_11684
lcl|cci:CC1G_06970
lcl|scm:SCHCODRAFT_82564
lcl|uma:UM00118.1
lcl|mgl:MGL_2955
lcl|mbr:MONBRDRAFT_34909
lcl|ngr:NAEGRDRAFT_58202
lcl|ngr:NAEGRDRAFT_61772
lcl|cpv:cgd8_920
lcl|cho:Chro.80111
lcl|tet:TTHERM_00494360
lcl|ptm:GSPATT00025077001
lcl|ptm:GSPATT00036211001
lcl|tcr:509715.90
lcl|tcr:510105.100
lcl|tva:TVAG_114530
lcl|pti:PHATR_18745
lcl|tps:THAPSDRAFT_42368
lcl|pif:PITG_18375
lcl|eco:b2028
lcl|ece:Z3190
lcl|eoj:ECO26_2939
lcl|eoi:ECO111_2754
lcl|eoh:ECO103_2507
lcl|ecg:E2348C_2169
lcl|eok:G2583_2549
lcl|ecc:c2555
lcl|eci:UTI89_C2301
lcl|ecv:APECO1_1125
lcl|ecx:EcHS_A2178
lcl|ecw:EcE24377A_2319
lcl|ecm:EcSMS35_1032
lcl|ecy:ECSE_2302
lcl|ecr:ECIAI1_2108
lcl|eck:EC55989_2287
lcl|ect:ECIAI39_0990
lcl|eum:ECUMN_2370
lcl|ecz:ECS88_2127
lcl|ecl:EcolC_1614
lcl|efe:EFER_2111
lcl|sty:STY2289
lcl|stm:STM2080
lcl|spt:SPA0791
lcl|spq:SPAB_00953
lcl|sei:SPC_1632
lcl|sew:SeSA_A2308
lcl|ses:SARI_00804
lcl|ypk:y2147
lcl|yen:YE2242
lcl|ssn:SSON_2099
lcl|sbo:SBO_0857
lcl|sbc:SbBS512_E1203
lcl|sdy:SDY_2213
lcl|eca:ECA3147
lcl|pct:PC1_2929
lcl|pwa:Pecwa_1349
lcl|eta:ETA_15770
lcl|epy:EpC_16460
lcl|eam:EAMY_1961
lcl|ebi:EbC_24050
lcl|plu:plu2500
lcl|pay:PAU_02026
lcl|wbr:WGLp368
lcl|sgl:SG1368
lcl|ent:Ent638_2641
lcl|enc:ECL_03349
lcl|esc:Entcl_1665
lcl|esa:ESA_01534
lcl|ctu:Ctu_23880
lcl|kpn:KPN_02493
lcl|kpe:KPK_1670
lcl|kpu:KP1_3701
lcl|kva:Kvar_1563
lcl|cko:CKO_00757
lcl|cro:ROD_21661
lcl|spe:Spro_2708
lcl|pmr:PMI3189
lcl|eic:NT01EI_1312
lcl|etr:ETAE_1202
lcl|hde:HDEF_0538
lcl|dda:Dd703_1202
lcl|dda:Dd703_2679
lcl|ddc:Dd586_1253
lcl|ddd:Dda3937_03269
lcl|dze:Dd1591_2849
lcl|xbo:XBJ1_2434
lcl|xbo:XBJ1_4328
lcl|xne:XNC1_2487
lcl|pam:PANA_2093
lcl|pva:Pvag_1536
lcl|pao:Pat9b_2182
lcl|rah:Rahaq_2646
lcl|pmu:PM0776
lcl|asu:Asuc_0055
lcl|aap:NT05HA_1457
lcl|aat:D11S_2063
lcl|xfa:XF1606
lcl|xft:PD1167
lcl|xfm:Xfasm12_1276
lcl|xcc:XCC1503
lcl|xca:xccb100_2769
lcl|xcv:XCV1594
lcl|xcv:XCV3705
lcl|xac:XAC1551
lcl|xac:XAC3581
lcl|xoo:XOO2066
lcl|xom:XOO_1946
lcl|xop:PXO_01224
lcl|xal:XALc_1655
lcl|sml:Smlt3181
lcl|smt:Smal_2616
lcl|psu:Psesu_2997
lcl|vch:VCA0780
lcl|vvu:VV1_0774
lcl|vvy:VV0365
lcl|vvm:VVM_04345
lcl|vpa:VP0236
lcl|vha:VIBHAR_00706
lcl|vex:VEA_001761
lcl|vfm:VFMJ11_0190
lcl|ppr:PBPRA2657
lcl|ppr:PBPRA2675
lcl|pae:PA2022
lcl|pae:PA3559
lcl|pau:PA14_18300
lcl|pau:PA14_38360
lcl|pap:PSPA7_1586
lcl|pap:PSPA7_3266
lcl|pag:PLES_33011
lcl|ppu:PP_2926
lcl|ppf:Pput_2766
lcl|ppg:PputGB1_2846
lcl|ppw:PputW619_3190
lcl|pst:PSPTO_2891
lcl|pst:PSPTO_5585
lcl|psb:Psyr_2696
lcl|psb:Psyr_5105
lcl|psp:PSPPH_2809
lcl|pfl:PFL_3050
lcl|pfl:PFL_3078
lcl|pfo:Pfl01_2024
lcl|pfo:Pfl01_2817
lcl|pfo:Pfl01_2848
lcl|pfo:Pfl01_4070
lcl|pfs:PFLU3036
lcl|pfs:PFLU3676
lcl|pen:PSEEN3359
lcl|pmy:Pmen_2354
lcl|cja:CJA_3434
lcl|avn:Avin_12150
lcl|avn:Avin_27790
lcl|par:Psyc_0110
lcl|pcr:Pcryo_0119
lcl|prw:PsycPRwf_0273
lcl|prw:PsycPRwf_0275
lcl|aci:ACIAD0072
lcl|aci:ACIAD0100
lcl|acd:AOLE_19065
lcl|acb:A1S_0063
lcl|abm:ABSDF0080
lcl|aby:ABAYE3802
lcl|abc:ACICU_00089
lcl|abn:AB57_0112
lcl|mct:MCR_1807
lcl|son:SO_4687
lcl|sfr:Sfri_1373
lcl|saz:Sama_2236
lcl|sbl:Sbal_0071
lcl|sbm:Shew185_4328
lcl|sbn:Sbal195_3019
lcl|sbn:Sbal195_4468
lcl|sbp:Sbal223_4273
lcl|sse:Ssed_0919
lcl|spl:Spea_1418
lcl|she:Shewmr4_1330
lcl|she:Shewmr4_3885
lcl|shm:Shewmr7_3978
lcl|shn:Shewana3_1387
lcl|shn:Shewana3_4088
lcl|shw:Sputw3181_0063
lcl|shl:Shal_1501
lcl|svo:SVI_1495
lcl|ilo:IL0538
lcl|cps:CPS_0591
lcl|pha:PSHAa0444
lcl|pat:Patl_3200
lcl|sde:Sde_2115
lcl|maq:Maqu_1710
lcl|amc:MADE_00992
lcl|ttu:TERTU_1418
lcl|fbl:Fbal_0147
lcl|fbl:Fbal_0443
lcl|fbl:Fbal_1087
lcl|cbu:CBU_0680
lcl|cbu:CBU_0846
lcl|cbs:COXBURSA331_A0798
lcl|cbd:CBUD_0693
lcl|cbd:CBUD_0911
lcl|cbg:CbuG_1155
lcl|cbg:CbuG_1323
lcl|cbc:CbuK_0714
lcl|cbc:CbuK_1575
lcl|llo:LLO_3155
lcl|mca:MCA2487
lcl|tcx:Tcr_0609
lcl|tcx:Tcr_1510
lcl|noc:Noc_2015
lcl|nhl:Nhal_3283
lcl|nwa:Nwat_1086
lcl|alv:Alvin_2378
lcl|aeh:Mlg_0289
lcl|hha:Hhal_2178
lcl|tgr:Tgr7_2339
lcl|tkm:TK90_1572
lcl|hna:Hneap_1236
lcl|hch:HCH_04682
lcl|hch:HCH_04938
lcl|csa:Csal_1761
lcl|csa:Csal_1860
lcl|hel:HELO_2329
lcl|hel:HELO_2573
lcl|abo:ABO_0932
lcl|abo:ABO_0935
lcl|mmw:Mmwyl1_0800
lcl|mmw:Mmwyl1_3483
lcl|aha:AHA_0993
lcl|aha:AHA_2880
lcl|asa:ASA_3306
lcl|tau:Tola_2842
lcl|afe:Lferr_0769
lcl|afr:AFE_1343
lcl|afr:AFE_1405
lcl|gpb:HDN1F_10520
lcl|cvi:CV_3041
lcl|rso:RSc0913
lcl|rsc:RCFBP_20568
lcl|rsl:RPSI07_2471
lcl|rpi:Rpic_0783
lcl|rpf:Rpic12D_0578
lcl|rpf:Rpic12D_0854
lcl|reu:Reut_A2565
lcl|reh:H16_A0802
lcl|rme:Rmet_0726
lcl|cti:RALTA_A0783
lcl|bma:BMA0423
lcl|bps:BPSL2511
lcl|bps:BPSS1833
lcl|bpm:BURPS1710b_A0917
lcl|bpl:BURPS1106A_2941
lcl|bpl:BURPS1106A_A2484
lcl|bpd:BURPS668_2878
lcl|bpd:BURPS668_A2622
lcl|bte:BTH_I1642
lcl|bte:BTH_II0544
lcl|bvi:Bcep1808_0972
lcl|bvi:Bcep1808_4202
lcl|bvi:Bcep1808_6511
lcl|bur:Bcep18194_A4164
lcl|bur:Bcep18194_B0866
lcl|bur:Bcep18194_B2275
lcl|bcn:Bcen_0572
lcl|bcn:Bcen_4542
lcl|bcm:Bcenmc03_1010
lcl|bcj:BCAL2946
lcl|bcj:BCAM0855
lcl|bcj:BCAM2034
lcl|bam:Bamb_0927
lcl|bam:Bamb_5547
lcl|bac:BamMC406_0931
lcl|bac:BamMC406_3724
lcl|bmu:Bmul_2253
lcl|bmu:Bmul_3767
lcl|bmu:Bmul_4918
lcl|bmj:BMULJ_04749
lcl|bxe:Bxe_A0986
lcl|bxe:Bxe_A2245
lcl|bxe:Bxe_C1072
lcl|bph:Bphy_0750
lcl|bph:Bphy_1058
lcl|bpy:Bphyt_1956
lcl|bpy:Bphyt_2997
lcl|bgl:bglu_1g08840
lcl|bgl:bglu_2g16520
lcl|bug:BC1001_1658
lcl|bug:BC1001_2627
lcl|bge:BC1002_1501
lcl|bge:BC1002_2227
lcl|bgf:BC1003_1670
lcl|bgf:BC1003_2596
lcl|brh:RBRH_01721
lcl|pnu:Pnuc_0503
lcl|pne:Pnec_1305
lcl|bpe:BP3728
lcl|bpa:BPP4227
lcl|bbr:BB4815
lcl|bpt:Bpet0183
lcl|bav:BAV3273
lcl|axy:AXYL_00231
lcl|ajs:Ajs_0408
lcl|dia:Dtpsy_0400
lcl|vpe:Varpa_3050
lcl|vpe:Varpa_5657
lcl|ctt:CtCNB1_0107
lcl|ctt:CtCNB1_2758
lcl|adn:Alide_0481
lcl|mpt:Mpe_A0606
lcl|hse:Hsero_2003
lcl|hse:Hsero_3685
lcl|lch:Lcho_2323
lcl|tin:Tint_1149
lcl|neu:NE1343
lcl|net:Neut_1093
lcl|eba:ebA899
lcl|azo:azo1076
lcl|azo:azo2232
lcl|dar:Daro_1284
lcl|tmz:Tmz1t_1121
lcl|tmz:Tmz1t_1858
lcl|tbd:Tbd_0961
lcl|mmb:Mmol_1785
lcl|mei:Msip34_1725
lcl|mei:Msip34_1812
lcl|app:CAP2UW1_3291
lcl|slt:Slit_1377
lcl|gca:Galf_1166
lcl|hhe:HH0644
lcl|wsu:WS0583
lcl|tdn:Suden_1968
lcl|sku:Sulku_2135
lcl|cje:Cj1441c
lcl|cju:C8J_1345
lcl|cjn:ICDCCJ_1372
lcl|cff:CFF8240_1388
lcl|ccv:CCV52592_1223
lcl|cco:CCC13826_0463
lcl|abu:Abu_0659
lcl|ant:Arnit_2574
lcl|sdl:Sdel_1795
lcl|nis:NIS_0741
lcl|nam:NAMH_1674
lcl|gsu:GSU1816
lcl|gme:Gmet_1430
lcl|gur:Gura_2308
lcl|glo:Glov_1142
lcl|gbm:Gbem_2287
lcl|geo:Geob_2929
lcl|gem:GM21_1936
lcl|geb:GM18_1942
lcl|pca:Pcar_1466
lcl|pca:Pcar_1806
lcl|ppd:Ppro_1022
lcl|dvu:DVU1907
lcl|dvm:DvMF_0282
lcl|dde:Dde_2042
lcl|dds:Ddes_1145
lcl|dma:DMR_27530
lcl|dsa:Desal_1991
lcl|das:Daes_1737
lcl|lip:LI0730
lcl|dba:Dbac_1843
lcl|drt:Dret_1693
lcl|dps:DP0014
lcl|dps:DPPB70
lcl|dak:DaAHT2_1793
lcl|dak:DaAHT2_1833
lcl|dpr:Despr_2195
lcl|dol:Dole_1279
lcl|dal:Dalk_1701
lcl|dat:HRM2_29740
lcl|ade:Adeh_1057
lcl|ade:Adeh_4305
lcl|acp:A2cp1_1185
lcl|acp:A2cp1_4460
lcl|afw:Anae109_3213
lcl|afw:Anae109_4447
lcl|ank:AnaeK_1116
lcl|ank:AnaeK_4441
lcl|mxa:MXAN_1048
lcl|sur:STAUR_1601
lcl|scl:sce2793
lcl|hoh:Hoch_6075
lcl|sat:SYN_00532
lcl|sfu:Sfum_3370
lcl|dbr:Deba_2080
lcl|rpr:RP779
lcl|rty:RT0766
lcl|rcm:A1E_04980
lcl|rco:RC1212
lcl|rfe:RF_1245
lcl|rak:A1C_06055
lcl|rri:A1G_06645
lcl|rms:RMA_1229
lcl|rpk:RPR_04805
lcl|raf:RAF_ORF1104
lcl|rbe:RBE_0075
lcl|rbo:A1I_07570
lcl|wol:WD0620
lcl|pub:SAR11_1086
lcl|mlo:mlr5265
lcl|mci:Mesci_0237
lcl|mes:Meso_0484
lcl|mes:Meso_2782
lcl|pla:Plav_1921
lcl|sme:SMc02641
lcl|smd:Smed_0688
lcl|rhi:NGR_c08370
lcl|atu:Atu4149
lcl|ara:Arad_3519
lcl|ara:Arad_7616
lcl|avi:Avi_1502
lcl|ret:RHE_CH03238
lcl|rec:RHECIAT_CH0003478
lcl|rle:RL3667
lcl|rlt:Rleg2_2987
lcl|rlg:Rleg_3235
lcl|bme:BMEII0727
lcl|bmi:BMEA_B0518
lcl|bmf:BAB2_0692
lcl|bms:BRA0545
lcl|bmt:BSUIS_B0541
lcl|oan:Oant_1714
lcl|oan:Oant_4414
lcl|bja:bll8129
lcl|bja:blr2383
lcl|bra:BRADO0754
lcl|bbt:BBta_7353
lcl|rpa:RPA4018
lcl|rpb:RPB_1585
lcl|rpc:RPC_4156
lcl|rpd:RPD_1593
lcl|rpe:RPE_1120
lcl|rpe:RPE_1513
lcl|rpe:RPE_3505
lcl|rpe:RPE_4206
lcl|rpt:Rpal_4548
lcl|rpx:Rpdx1_4277
lcl|nwi:Nwi_0543
lcl|nwi:Nwi_2380
lcl|nha:Nham_1057
lcl|nha:Nham_2755
lcl|oca:OCAR_6122
lcl|oca:OCAR_7565
lcl|xau:Xaut_3551
lcl|azc:AZC_2260
lcl|sno:Snov_0558
lcl|sno:Snov_3337
lcl|mex:Mext_1948
lcl|mex:Mext_3028
lcl|mex:Mext_3681
lcl|mea:Mex_1p1822
lcl|mea:Mex_1p3235
lcl|mdi:METDI2710
lcl|mdi:METDI3800
lcl|mrd:Mrad2831_0953
lcl|mrd:Mrad2831_4606
lcl|met:M446_5192
lcl|mpo:Mpop_1839
lcl|mpo:Mpop_3217
lcl|mch:Mchl_2224
lcl|mno:Mnod_0775
lcl|mno:Mnod_1947
lcl|bid:Bind_0795
lcl|bid:Bind_2639
lcl|msl:Msil_2329
lcl|hdn:Hden_3055
lcl|rva:Rvan_2278
lcl|ccr:CC_2379
lcl|ccr:CC_2382
lcl|cak:Caul_4824
lcl|cse:Cseg_0087
lcl|cse:Cseg_0502
lcl|pzu:PHZ_c2961
lcl|bsb:Bresu_2964
lcl|aex:Astex_2223
lcl|sit:TM1040_3775
lcl|rsp:RSP_0653
lcl|rsq:Rsph17025_0579
lcl|rsq:Rsph17025_4098
lcl|rcp:RCAP_rcc01383
lcl|jan:Jann_0076
lcl|rde:RD1_B0057
lcl|dsh:Dshi_3861
lcl|mmr:Mmar10_2489
lcl|hne:HNE_3236
lcl|hba:Hbal_3189
lcl|zmo:ZMO0819
lcl|zmn:Za10_0469
lcl|nar:Saro_3255
lcl|sal:Sala_1563
lcl|swi:Swit_4534
lcl|sjp:SJA_C1-19330
lcl|sjp:SJA_C1-22200
lcl|eli:ELI_01215
lcl|gox:GOX0924
lcl|gbe:GbCGDNIH1_2221
lcl|acr:Acry_0210
lcl|acr:Acry_1348
lcl|gdi:GDI_2545
lcl|gdj:Gdia_0785
lcl|gdj:Gdia_1853
lcl|apt:APA01_17690
lcl|rru:Rru_A2116
lcl|rce:RC1_1698
lcl|mag:amb0576
lcl|azl:AZL_d00320
lcl|pbr:PB2503_09164
lcl|apb:SAR116_1673
lcl|mgm:Mmc1_0333
lcl|din:Selin_0716
lcl|bsu:BSU30860
lcl|bsu:BSU35580
lcl|bsu:BSU36230
lcl|bss:BSUW23_14980
lcl|bss:BSUW23_17445
lcl|bss:BSUW23_17825
lcl|bsn:BSn5_06280
lcl|bsn:BSn5_08715
lcl|bsn:BSn5_09035
lcl|bha:BH3708
lcl|ban:BA_5434
lcl|bar:GBAA_pXO1_0130
lcl|bat:BAS5049
lcl|bah:BAMEG_5484
lcl|bal:BACI_c51860
lcl|bal:BACI_pCIXO101150
lcl|bce:BC5202
lcl|bca:BCE_5308
lcl|bca:BCE_5385
lcl|bcz:BCZK4894
lcl|bcr:BCAH187_A5366
lcl|bcb:BCB4264_A5321
lcl|bcu:BCAH820_5290
lcl|bcg:BCG9842_B5638
lcl|bcx:BCA_5330
lcl|bcx:BCA_5413
lcl|bcy:Bcer98_2076
lcl|btk:BT9727_4879
lcl|btl:BALH_4694
lcl|btl:BALH_4773
lcl|btb:BMB171_C4793
lcl|bwe:BcerKBAB4_4994
lcl|bwe:BcerKBAB4_5066
lcl|bwe:BcerKBAB4_5424
lcl|bli:BL03352
lcl|bld:BLi03804
lcl|bay:RBAM_032730
lcl|bay:RBAM_033450
lcl|bao:BAMF_3399
lcl|bao:BAMF_3467
lcl|bae:BATR1942_15685
lcl|bae:BATR1942_16035
lcl|bcl:ABC3167
lcl|bcl:ABC3686
lcl|bpu:BPUM_3208
lcl|bpu:BPUM_3276
lcl|bpf:BpOF4_06530
lcl|bmq:BMQ_1118
lcl|bmd:BMD_1122
lcl|bse:Bsel_3032
lcl|bse:Bsel_3035
lcl|bco:Bcell_3719
lcl|oih:OB2884
lcl|oih:OB2929
lcl|gka:GK0840
lcl|gka:GK3254
lcl|gtn:GTNG_0722
lcl|gwc:GWCH70_3180
lcl|gyc:GYMC61_1642
lcl|gyc:GYMC61_3344
lcl|gct:GC56T3_2704
lcl|gct:GC56T3_3257
lcl|gct:GC56T3_3298
lcl|gmc:GY4MC1_1977
lcl|gmc:GY4MC1_3634
lcl|afl:Aflv_2095
lcl|afl:Aflv_2667
lcl|ssp:SSP0068
lcl|esi:Exig_2624
lcl|esi:Exig_2651
lcl|eat:EAT1b_1174
lcl|bbe:BBR47_25230
lcl|pjd:Pjdr2_0365
lcl|pjd:Pjdr2_0414
lcl|pjd:Pjdr2_5490
lcl|ppy:PPE_01134
lcl|ppy:PPE_01150
lcl|ppm:PPSC2_c1213
lcl|ppm:PPSC2_c1230
lcl|llm:llmg_1616
lcl|spy:SPy_0542
lcl|spy:SPy_2201
lcl|spz:M5005_Spy_0449
lcl|spm:spyM18_0608
lcl|spm:spyM18_2237
lcl|spg:SpyM3_0385
lcl|spg:SpyM3_1852
lcl|sps:SPs1848
lcl|sph:MGAS10270_Spy0450
lcl|sph:MGAS10270_Spy1971
lcl|sph:MGAS10270_Spy1972
lcl|spj:MGAS2096_Spy1883
lcl|spk:MGAS9429_Spy1863
lcl|spf:SpyM51415
lcl|spf:SpyM51825
lcl|spa:M6_Spy0483
lcl|spb:M28_Spy0437
lcl|spb:M28_Spy1885
lcl|soz:Spy49_0459
lcl|spd:SPD_0143
lcl|spd:SPD_0326
lcl|spx:SPG_0142
lcl|sne:SPN23F_01500
lcl|spv:SPH_0252
lcl|snm:SP70585_0425
lcl|spp:SPP_0210
lcl|spp:SPP_0393
lcl|snc:HMPREF0837_10450
lcl|snb:SP670_0220
lcl|snp:SPAP_0204
lcl|ste:STER_0150
lcl|seq:SZO_01710
lcl|sez:Sez_0200
lcl|sub:SUB1027
lcl|sub:SUB1696
lcl|lsl:LSL_0979
lcl|ooe:OEOE_1737
lcl|cpe:CPE0494
lcl|cth:Cthe_1352
lcl|cdf:CD2771
lcl|cdc:CD196_2612
lcl|cbe:Cbei_4738
lcl|ckl:CKL_2099
lcl|cpy:Cphy_1210
lcl|sth:STH785
lcl|swo:Swol_0617
lcl|vpr:Vpar_0683
lcl|afn:Acfer_0499
lcl|afn:Acfer_0569
lcl|dsy:DSY2447
lcl|drm:Dred_3027
lcl|dae:Dtox_2846
lcl|dae:Dtox_4079
lcl|dae:Dtox_4084
lcl|apr:Apre_1256
lcl|elm:ELI_1796
lcl|elm:ELI_4123
lcl|bpb:bpr_I0828
lcl|eha:Ethha_0653
lcl|ral:Rumal_0413
lcl|tmr:Tmar_0717
lcl|tex:Teth514_2277
lcl|cki:Calkr_2446
lcl|toc:Toce_0502
lcl|cpo:COPRO5265_0430
lcl|nth:Nther_1581
lcl|nth:Nther_2536
lcl|hor:Hore_22770
lcl|has:Halsa_2338
lcl|aar:Acear_2158
lcl|mmo:MMOB6010
lcl|mtu:Rv0322
lcl|mpa:MAP3825
lcl|mav:MAV_4092
lcl|mav:MAV_4823
lcl|msm:MSMEG_0680
lcl|msm:MSMEG_5982
lcl|mva:Mvan_0598
lcl|mgi:Mflv_0289
lcl|mab:MAB_4295c
lcl|mmc:Mmcs_0931
lcl|mmc:Mmcs_3113
lcl|mjl:Mjls_0966
lcl|msp:Mspyr1_04850
lcl|mmi:MMAR_0603
lcl|cgl:NCgl0351
lcl|cgl:NCgl2750
lcl|cgt:cgR_0673
lcl|cgt:cgR_2736
lcl|cef:CE2662
lcl|cdi:DIP2141
lcl|cjk:jk0173
lcl|cur:cur_1836
lcl|car:cauri_2345
lcl|ckp:ckrop_0269
lcl|cpu:cpfrc_01934
lcl|nfa:nfa54240
lcl|rha:RHA1_ro05446
lcl|rha:RHA1_ro05455
lcl|rer:RER_13140
lcl|rer:RER_13260
lcl|rer:RER_13290
lcl|rop:ROP_55130
lcl|rop:ROP_55250
lcl|req:REQ_25580
lcl|req:REQ_40650
lcl|gbr:Gbro_4346
lcl|tpr:Tpau_2984
lcl|srt:Srot_1228
lcl|sco:SCO3052
lcl|sma:SAV_5025
lcl|sgr:SGR_4481
lcl|scb:SCAB_40291
lcl|scb:SCAB_54911
lcl|lxx:Lxx03520
lcl|cmi:CMM_1429
lcl|cms:CMS_1524
lcl|mts:MTES_0845
lcl|art:Arth_1069
lcl|art:Arth_3207
lcl|aau:AAur_1182
lcl|aau:AAur_3170
lcl|aau:AAur_4110
lcl|ach:Achl_1159
lcl|aai:AARI_23120
lcl|rsa:RSal33209_2984
lcl|krh:KRH_12660
lcl|mlu:Mlut_08720
lcl|bcv:Bcav_1006
lcl|bcv:Bcav_1163
lcl|bfa:Bfae_02040
lcl|jde:Jden_0034
lcl|kse:Ksed_26860
lcl|xce:Xcel_2850
lcl|ske:Sked_28520
lcl|cfl:Cfla_3192
lcl|ica:Intca_1205
lcl|pac:PPA0593
lcl|pak:HMPREF0675_3654
lcl|pfr:PFREUD_02540
lcl|nca:Noca_4579
lcl|kfl:Kfla_1451
lcl|tfu:Tfu_2544
lcl|nda:Ndas_3879
lcl|tcu:Tcur_2901
lcl|sro:Sros_1344
lcl|fra:Francci3_0709
lcl|fra:Francci3_3549
lcl|fre:Franean1_5905
lcl|fre:Franean1_6546
lcl|fre:Franean1_6677
lcl|fre:Franean1_7280
lcl|fri:FraEuI1c_0159
lcl|fri:FraEuI1c_0590
lcl|fri:FraEuI1c_6112
lcl|fal:FRAAL1223
lcl|fal:FRAAL5745
lcl|ace:Acel_0408
lcl|nml:Namu_4461
lcl|gob:Gobs_0421
lcl|gob:Gobs_0912
lcl|kra:Krad_3900
lcl|sen:SACE_0095
lcl|sen:SACE_5566
lcl|svi:Svir_11200
lcl|tbi:Tbis_0713
lcl|amd:AMED_0105
lcl|amd:AMED_4269
lcl|stp:Strop_0933
lcl|stp:Strop_1504
lcl|saq:Sare_0875
lcl|mau:Micau_0940
lcl|cai:Caci_7670
lcl|sna:Snas_5678
lcl|bln:Blon_2389
lcl|bll:BLJ_1891
lcl|blb:BBMN68_1501
lcl|bla:BLA_0593
lcl|bde:BDP_2033
lcl|rxy:Rxyl_3115
lcl|cwo:Cwoe_4614
lcl|pcu:pc1695
lcl|wch:wcw_1168
lcl|ssm:Spirs_4274
lcl|sta:STHERM_c00110
lcl|lil:LA_1459
lcl|lbj:LBJ_0959
lcl|lbi:LEPBI_I0937
lcl|bhy:BHWA1_02543
lcl|brm:Bmur_0119
lcl|bpo:BP951000_0339
lcl|aba:Acid345_3497
lcl|aba:Acid345_3806
lcl|aca:ACP_0750
lcl|acm:AciX9_1345
lcl|tsa:AciPR4_2176
lcl|sus:Acid_0622
lcl|sus:Acid_6697
lcl|sus:Acid_7497
lcl|bth:BT_0379
lcl|bth:BT_0599
lcl|bth:BT_0829
lcl|bth:BT_1341
lcl|bfr:BF1839
lcl|bfr:BF2297
lcl|bfr:BF3920
lcl|bfs:BF1554
lcl|bfs:BF2386
lcl|bvu:BVU_3154
lcl|bhl:Bache_2331
lcl|pgi:PG1143
lcl|pgn:PGN_1243
lcl|pdi:BDI_0441
lcl|pdi:BDI_1463
lcl|pdi:BDI_2215
lcl|pdi:BDI_3238
lcl|pdi:BDI_3822
lcl|ppn:Palpr_0247
lcl|ppn:Palpr_0973
lcl|aps:CFPG_595
lcl|pru:PRU_1313
lcl|pru:PRU_1769
lcl|pmz:HMPREF0659_A5525
lcl|sru:SRU_0596
lcl|sru:SRU_2709
lcl|srm:SRM_02917
lcl|rmr:Rmar_1859
lcl|cpi:Cpin_1513
lcl|cpi:Cpin_2363
lcl|phe:Phep_3615
lcl|chu:CHU_0901
lcl|dfe:Dfer_0064
lcl|dfe:Dfer_3001
lcl|sli:Slin_3526
lcl|lby:Lbys_0096
lcl|mtt:Ftrac_1465
lcl|mtt:Ftrac_2666
lcl|gfo:GFO_2038
lcl|fjo:Fjoh_0358
lcl|fps:FP1295
lcl|coc:Coch_0712
lcl|rbi:RB2501_06660
lcl|zpr:ZPR_0543
lcl|cat:CA2559_13173
lcl|ran:Riean_1488
lcl|fbc:FB2170_10026
lcl|cao:Celal_3146
lcl|fba:FIC_00331
lcl|fba:FIC_02322
lcl|fsu:Fisuc_0961
lcl|fsu:Fisuc_0997
lcl|str:Sterm_3094
lcl|ipo:Ilyop_0397
lcl|ipo:Ilyop_2242
lcl|ote:Oter_2734
lcl|caa:Caka_1567
lcl|min:Minf_0010
lcl|amu:Amuc_1435
lcl|gau:GAU_2707
lcl|rba:RB1784
lcl|psl:Psta_1357
lcl|plm:Plim_3736
lcl|ipa:Isop_0060
lcl|tai:Taci_0276
lcl|syn:slr1299
lcl|syw:SYNW0199
lcl|syc:syc0570_d
lcl|syf:Synpcc7942_0973
lcl|syd:Syncc9605_0190
lcl|sye:Syncc9902_0222
lcl|syg:sync_0233
lcl|syr:SynRCC307_0187
lcl|syx:SynWH7803_0244
lcl|syp:SYNPCC7002_A2340
lcl|cya:CYA_0485
lcl|cyb:CYB_1930
lcl|tel:tll0664
lcl|mar:MAE_18150
lcl|cyt:cce_3423
lcl|cyp:PCC8801_0894
lcl|cyc:PCC7424_1850
lcl|cyn:Cyan7425_3290
lcl|cyj:Cyan7822_5295
lcl|cyu:UCYN_11770
lcl|gvi:gll0969
lcl|gvi:gll1798
lcl|gvi:gll2180
lcl|gvi:gll3719
lcl|gvi:glr1062
lcl|ana:alr0658
lcl|npu:Npun_R5160
lcl|ava:Ava_4589
lcl|naz:Aazo_2628
lcl|pma:Pro1312
lcl|pmm:PMM1261
lcl|pmt:PMT1904
lcl|pmn:PMN2A_0062
lcl|pmi:PMT9312_1312
lcl|pmb:A9601_13901
lcl|pmc:P9515_14211
lcl|pmf:P9303_25391
lcl|pmg:P9301_13981
lcl|pmh:P9215_14111
lcl|pmj:P9211_03421
lcl|pme:NATL1_06831
lcl|ter:Tery_2477
lcl|amr:AM1_2366
lcl|cte:CT1177
lcl|cpc:Cpar_1724
lcl|cch:Cag_0821
lcl|cph:Cpha266_1534
lcl|cpb:Cphamn1_1280
lcl|cli:Clim_1408
lcl|pvi:Cvib_0945
lcl|plt:Plut_0956
lcl|pph:Ppha_1502
lcl|paa:Paes_1003
lcl|cts:Ctha_0204
lcl|rrs:RoseRS_1617
lcl|rca:Rcas_3421
lcl|cau:Caur_2850
lcl|cag:Cagg_1110
lcl|hau:Haur_3139
lcl|tro:trd_0813
lcl|sti:Sthe_1193
lcl|atm:ANT_27250
lcl|dge:Dgeo_2649
lcl|dmr:Deima_0155
lcl|tra:Trad_2856
lcl|msv:Mesil_2750
lcl|mhd:Marky_1656
lcl|aae:aq_024
lcl|hya:HY04AAS1_0500
lcl|hyd:Hyd3684_0487
lcl|hth:HTH_0366
lcl|tal:Thal_1243
lcl|sul:SYO3AOP1_1498
lcl|saf:SULAZ_0327
lcl|pmx:PERMA_1666
lcl|tam:Theam_0450
lcl|dte:Dester_0598
lcl|tme:Tmel_1067
lcl|taf:THA_883
lcl|dth:DICTH_0556
lcl|dtu:Dtur_0718
lcl|tye:THEYE_A0998
lcl|nde:NIDE2887
lcl|nde:NIDE4145
lcl|ttr:Tter_0698
lcl|ttr:Tter_1130
lcl|ddf:DEFDS_0115
lcl|dap:Dacet_2439
lcl|cni:Calni_2007
lcl|mja:MJ_1054
lcl|mfe:Mefer_0525
lcl|mvu:Metvu_0061
lcl|mif:Metin_1456
lcl|mig:Metig_0227
lcl|mmq:MmarC5_0495
lcl|mmx:MmarC6_0603
lcl|mmz:MmarC7_1350
lcl|mae:Maeo_0414
lcl|mvn:Mevan_0413
lcl|mac:MA4457
lcl|mba:Mbar_A1120
lcl|mma:MM_1132
lcl|mbu:Mbur_1796
lcl|mmh:Mmah_1928
lcl|mev:Metev_0052
lcl|mtp:Mthe_0952
lcl|mtp:Mthe_1081
lcl|mcj:MCON_1830
lcl|mhu:Mhun_2113
lcl|mhu:Mhun_3078
lcl|mem:Memar_0207
lcl|mem:Memar_0699
lcl|mpi:Mpet_1016
lcl|mbn:Mboo_1764
lcl|mpd:MCP_2416
lcl|mst:Msp_0210
lcl|msi:Msm_1612
lcl|mru:mru_1051
lcl|mel:Metbo_0903
lcl|mew:MSWAN_1588
lcl|mfv:Mfer_0807
lcl|afu:AF0302
lcl|afu:AF0596
lcl|apo:Arcpr_1218
lcl|fpl:Ferp_2384
lcl|hal:VNG0046G
lcl|hal:VNG1048G
lcl|hma:rrnAC3239
lcl|hwa:HQ2680A
lcl|nph:NP2322A
lcl|nph:NP4668A
lcl|hut:Huta_1141
lcl|hmu:Hmuk_1430
lcl|htu:Htur_2781
lcl|nmg:Nmag_0917
lcl|hvo:HVO_1531
lcl|hje:HacjB3_03390
lcl|hbo:Hbor_16990
lcl|pab:PAB0770
lcl|pfu:PF0771
lcl|pfu:PF1355
lcl|pyn:PNA2_1056
lcl|tga:TGAM_2146
lcl|rci:RCIX2404
lcl|sso:SSO0810
lcl|sis:LS215_1019
lcl|sia:M1425_0644
lcl|sid:M164_0668
lcl|sin:YN1551_2332
lcl|sin:YN1551_2405
lcl|sii:LD85_1086
lcl|mse:Msed_1810
lcl|pis:Pisl_1505
lcl|tpe:Tpen_1719
lcl|665079.A7ESD3
lcl|436017.A4SAA0
lcl|332648.A6RSN0
lcl|281687.CJA24160
lcl|237895.Q5CIZ9
lcl|214684.CNL06460
lcl|164328.JGI71376
lcl|162425.CADANIAP00009427
lcl|135651.CBN07564
lcl|121224.XP_002431407
lcl|104341.JGI58844
lcl|99883.ENSTNIP00000008311
lcl|81824.JGI34909
lcl|70448.Q00X09
lcl|69293.ENSGACP00000021349
lcl|67593.JGI156526
lcl|59729.ENSTGUP00000009097
lcl|59689.scaffold_704133.1
lcl|51511.ENSCSAVP00000001222
lcl|51453.JGI67698
lcl|45351.JGI191320
lcl|39947.LOC_Os12g25700.1
lcl|39946.BGIOSIBCE036471
lcl|36630.CADNFIAP00009143
lcl|35128.JGI42368
lcl|33178.CADATEAP00005861
lcl|31234.CRE12910
lcl|31033.ENSTRUP00000023886
lcl|29883.JGI317263
lcl|29760.GSVIVG00030060001
lcl|28377.ENSACAP00000007088
lcl|15368.BRADI4G25140.1
lcl|13616.ENSMODP00000032169
lcl|10228.JGI57391
lcl|10141.ENSCPOP00000004100
lcl|10116.ENSRNOP00000003691
lcl|10090.ENSMUSP00000031103
lcl|9986.ENSOCUP00000004800
lcl|9913.ENSBTAP00000019302
lcl|9796.ENSECAP00000012636
lcl|9685.ENSFCAP00000008904
lcl|9615.ENSCAFP00000023536
lcl|9606.ENSP00000319501
lcl|9600.ENSPPYP00000016396
lcl|9598.ENSPTRP00000027531
lcl|9544.ENSMMUP00000002518
lcl|9361.ENSDNOP00000014153
lcl|9258.ENSOANP00000016395
lcl|9031.ENSGALP00000023101
lcl|8364.ENSXETP00000036025
lcl|8090.ENSORLP00000007095
lcl|7955.ENSDARP00000004687
lcl|7739.JGI126506
lcl|7719.ENSCINP00000012120
lcl|7460.XP_396801
lcl|7425.XP_001599700
lcl|7260.FBpp0246341
lcl|7245.FBpp0265468
lcl|7244.FBpp0226676
lcl|7237.FBpp0288259
lcl|7227.FBpp0076647
lcl|7222.FBpp0150009
lcl|7217.FBpp0114074
lcl|7176.CPIJ002992-PA
lcl|7165.AGAP006532-PA
lcl|7159.AAEL011242-PA
lcl|7070.XP_971267
lcl|6945.ISCW016065-PA
lcl|6239.F29F11.1.2
lcl|6238.CBG09668
lcl|6182.Q5C0W3
lcl|6085.XP_002160876
lcl|5911.XP_001023226
lcl|5722.A2FAS2
lcl|5518.FG11489.1
lcl|59689.scaffold_500946.1
lcl|5306.JGI63998
lcl|5270.UM00118.1
lcl|5141.NCU08228.1
lcl|5085.CADAFUAP00007162
lcl|5062.CADAORAP00005617
lcl|5061.CADANGAP00007184
lcl|5059.CADAFLAP00012215
lcl|5057.CADACLAP00004017
lcl|4952.Q6CAJ1
lcl|4558.Sb02g000970.1
lcl|3702.AT5G39320.1-P
lcl|3694.eugene3.00101501
lcl|3218.JGI226507
lcl|3055.JGI205498
lcl|2850.JGI18745

K00013.cdhit:

lcl|ath:AT5G63890
lcl|pop:POPTR_550607
lcl|pop:POPTR_837236
lcl|rcu:RCOM_1045330
lcl|vvi:100253086
lcl|osa:4324282
lcl|zma:100284964
lcl|zma:100304209
lcl|ppp:PHYPADRAFT_145772
lcl|ppp:PHYPADRAFT_159836
lcl|cre:CHLREDRAFT_126232
lcl|vcn:VOLCADRAFT_81513
lcl|olu:OSTLU_13980
lcl|ota:Ot01g05580
lcl|cme:CMQ082C
lcl|ani:AN2723.2
lcl|afm:AFUA_1G17660
lcl|nfi:NFIA_007520
lcl|aor:AOR_1_276174
lcl|pno:SNOG_07871
lcl|spo:SPBC1711.13
lcl|eco:b2020
lcl|ece:Z3182
lcl|ecs:ECs2821
lcl|eoj:ECO26_2931
lcl|eoi:ECO111_2744
lcl|eoh:ECO103_2499
lcl|ecg:E2348C_2161
lcl|eok:G2583_2541
lcl|ecc:c2547
lcl|ecv:APECO1_1117
lcl|ecx:EcHS_A2159
lcl|ecw:EcE24377A_2311
lcl|ecm:EcSMS35_1040
lcl|ecy:ECSE_2294
lcl|ecq:ECED1_2369
lcl|eck:EC55989_2279
lcl|ect:ECIAI39_0998
lcl|eum:ECUMN_2362
lcl|ecz:ECS88_2119
lcl|ecl:EcolC_1622
lcl|ebr:ECB_01922
lcl|ebd:ECBD_1639
lcl|efe:EFER_2103
lcl|sty:STY2281
lcl|stm:STM2072
lcl|spt:SPA0799
lcl|spq:SPAB_00961
lcl|sei:SPC_1640
lcl|sew:SeSA_A2300
lcl|sed:SeD_A2410
lcl|seg:SG2102
lcl|ses:SARI_00812
lcl|ype:YPO1548
lcl|yps:YPTB1561
lcl|yen:YE2766
lcl|sfl:SF2082
lcl|sfv:SFV_2080
lcl|ssn:SSON_2091
lcl|sbo:SBO_0846
lcl|sbc:SbBS512_E1212
lcl|sdy:SDY_2221
lcl|eca:ECA2583
lcl|pct:PC1_1744
lcl|pwa:Pecwa_2011
lcl|eta:ETA_13550
lcl|epy:EpC_14190
lcl|eay:EAM_2142
lcl|ebi:EbC_29100
lcl|plu:plu1569
lcl|pay:PAU_02874
lcl|buc:BU100
lcl|bas:BUsg093
lcl|bab:bbp094
lcl|bcc:BCc_064
lcl|bau:BUAPTUC7_099
lcl|sgl:SG1129
lcl|ent:Ent638_2632
lcl|enc:ECL_03340
lcl|esc:Entcl_1673
lcl|esa:ESA_01197
lcl|ctu:Ctu_27170
lcl|kpn:KPN_02476
lcl|kpe:KPK_1689
lcl|kpu:KP1_3680
lcl|kva:Kvar_1579
lcl|cko:CKO_00765
lcl|cro:ROD_21581
lcl|spe:Spro_1615
lcl|pmr:PMI0664
lcl|eic:NT01EI_2565
lcl|etr:ETAE_2276
lcl|bfl:Bfl463
lcl|bpn:BPEN_478
lcl|bva:BVAF_464
lcl|dda:Dd703_2228
lcl|ddc:Dd586_2270
lcl|ddd:Dda3937_02973
lcl|dze:Dd1591_2330
lcl|xbo:XBJ1_0917
lcl|xne:XNC1_1519
lcl|pam:PANA_2468
lcl|pva:Pvag_1952
lcl|pao:Pat9b_2563
lcl|pao:Pat9b_4925
lcl|rah:Rahaq_1766
lcl|rah:Rahaq_2170
lcl|hin:HI0469
lcl|hit:NTHI0600
lcl|hip:CGSHiEE_00645
lcl|hiq:CGSHiGG_05590
lcl|hif:HIBPF18600
lcl|hil:HICON_09450
lcl|pmu:PM1198
lcl|msu:MS1892
lcl|apl:APL_2020
lcl|apj:APJL_2070
lcl|apa:APP7_2107
lcl|asu:Asuc_0631
lcl|aap:NT05HA_1776
lcl|xfa:XF2219
lcl|xft:PD1267
lcl|xfm:Xfasm12_1419
lcl|xcc:XCC1809
lcl|xcb:XC_2380
lcl|xca:xccb100_2096
lcl|xcv:XCV1875
lcl|xac:XAC1829
lcl|xoo:XOO2256
lcl|xal:XALc_1254
lcl|sml:Smlt2163
lcl|smt:Smal_1757
lcl|psu:Psesu_1819
lcl|vch:VC1133
lcl|vco:VC0395_A0703
lcl|vvu:VV1_2919
lcl|vvy:VV1351
lcl|vpa:VP1138
lcl|vha:VIBHAR_01831
lcl|vha:VIBHAR_02554
lcl|vsp:VS_2025
lcl|vex:VEA_003848
lcl|vfi:VF_1013
lcl|vfm:VFMJ11_1096
lcl|vsa:VSAL_I1134
lcl|ppr:PBPRA1091
lcl|pae:PA4448
lcl|pap:PSPA7_5020
lcl|ppu:PP_0966
lcl|ppf:Pput_1005
lcl|ppg:PputGB1_0973
lcl|ppw:PputW619_4249
lcl|pst:PSPTO_4438
lcl|psb:Psyr_4133
lcl|psp:PSPPH_4137
lcl|pfl:PFL_0929
lcl|pfo:Pfl01_0871
lcl|pfs:PFLU0896
lcl|pfs:PFLU1949
lcl|pen:PSEEN1107
lcl|pmy:Pmen_0884
lcl|psa:PST_1046
lcl|cja:CJA_2794
lcl|avn:Avin_12930
lcl|par:Psyc_1902
lcl|pcr:Pcryo_2192
lcl|prw:PsycPRwf_0503
lcl|aci:ACIAD0663
lcl|acd:AOLE_16315
lcl|acb:A1S_0687
lcl|abm:ABSDF2839
lcl|aby:ABAYE3131
lcl|abb:ABBFA_002929
lcl|mct:MCR_1746
lcl|son:SO_2073
lcl|sdn:Sden_1617
lcl|sfr:Sfri_1719
lcl|saz:Sama_1942
lcl|sbl:Sbal_2426
lcl|sbm:Shew185_2419
lcl|sbn:Sbal195_2537
lcl|sbp:Sbal223_1932
lcl|slo:Shew_2198
lcl|spc:Sputcn32_2179
lcl|sse:Ssed_2542
lcl|spl:Spea_2457
lcl|she:Shewmr4_1799
lcl|shm:Shewmr7_2178
lcl|shn:Shewana3_1853
lcl|shw:Sputw3181_1830
lcl|shl:Shal_1823
lcl|swd:Swoo_2091
lcl|swp:swp_3003
lcl|svo:SVI_2489
lcl|ilo:IL1835
lcl|cps:CPS_2061
lcl|cps:CPS_3890
lcl|pha:PSHAb0493
lcl|pat:Patl_2881
lcl|psm:PSM_B0572
lcl|sde:Sde_3168
lcl|maq:Maqu_2701
lcl|amc:MADE_01117
lcl|pin:Ping_1656
lcl|ttu:TERTU_3809
lcl|fbl:Fbal_1712
lcl|lpn:lpg1199
lcl|lpf:lpl1207
lcl|lpp:lpp1201
lcl|lpc:LPC_0666
lcl|llo:LLO_1303
lcl|mca:MCA1963
lcl|fph:Fphi_0068
lcl|tcx:Tcr_0989
lcl|noc:Noc_2778
lcl|nhl:Nhal_0351
lcl|nwa:Nwat_0310
lcl|alv:Alvin_2834
lcl|aeh:Mlg_2215
lcl|hha:Hhal_2112
lcl|tgr:Tgr7_0745
lcl|tkm:TK90_0378
lcl|hna:Hneap_0767
lcl|hch:HCH_05305
lcl|csa:Csal_2212
lcl|hel:HELO_1937
lcl|abo:ABO_0562
lcl|kko:Kkor_0860
lcl|mmw:Mmwyl1_2406
lcl|aha:AHA_2195
lcl|asa:ASA_2102
lcl|tau:Tola_1736
lcl|afe:Lferr_2650
lcl|bci:BCI_0404
lcl|rma:Rmag_0602
lcl|vok:COSY_0556
lcl|gpb:HDN1F_06430
lcl|nma:NMA1770
lcl|nme:NMB1581
lcl|nmn:NMCC_1485
lcl|nmi:NMO_1409
lcl|ngo:NGO1240
lcl|nla:NLA_7020
lcl|cvi:CV_0611
lcl|lhk:LHK_00184
lcl|rso:RSc2952
lcl|rsc:RCFBP_10499
lcl|rsl:RPSI07_0547
lcl|rpi:Rpic_3229
lcl|rpf:Rpic12D_2882
lcl|reu:Reut_A3111
lcl|reu:Reut_C6092
lcl|reh:H16_A1694
lcl|reh:H16_A3416
lcl|rme:Rmet_3248
lcl|cti:RALTA_A2875
lcl|bma:BMA2714
lcl|bps:BPSL3139
lcl|bpd:BURPS668_3666
lcl|bpr:GBP346_A3851
lcl|bte:BTH_I2993
lcl|bvi:Bcep1808_0404
lcl|bur:Bcep18194_A3523
lcl|bcn:Bcen_1517
lcl|bcn:Bcen_2682
lcl|bcm:Bcenmc03_0404
lcl|bcm:Bcenmc03_6970
lcl|bcj:BCAL0312
lcl|bam:Bamb_0343
lcl|bac:BamMC406_0352
lcl|bmu:Bmul_0328
lcl|bxe:Bxe_A0398
lcl|bxe:Bxe_C0309
lcl|bph:Bphy_2759
lcl|bph:Bphy_7422
lcl|bpy:Bphyt_3560
lcl|bgl:bglu_1g03310
lcl|bug:BC1001_3199
lcl|bge:BC1002_2818
lcl|bgf:BC1003_3160
lcl|brh:RBRH_02293
lcl|pnu:Pnuc_0107
lcl|pne:Pnec_0106
lcl|bpa:BPP4267
lcl|bpt:Bpet0138
lcl|bav:BAV3314
lcl|axy:AXYL_00190
lcl|axy:AXYL_01399
lcl|rfr:Rfer_2946
lcl|pol:Bpro_0804
lcl|pna:Pnap_0696
lcl|aav:Aave_1024
lcl|ajs:Ajs_0760
lcl|dia:Dtpsy_0727
lcl|vei:Veis_0208
lcl|vei:Veis_0769
lcl|dac:Daci_5524
lcl|vap:Vapar_1165
lcl|vpe:Varpa_1251
lcl|ctt:CtCNB1_0712
lcl|adn:Alide_0874
lcl|adn:Alide_2313
lcl|mpt:Mpe_A0831
lcl|har:HEAR3069
lcl|mms:mma_3288
lcl|hse:Hsero_4069
lcl|zin:ZICARI_184
lcl|lch:Lcho_1587
lcl|tin:Tint_0862
lcl|neu:NE0872
lcl|net:Neut_1206
lcl|nmu:Nmul_A0819
lcl|eba:ebA1299
lcl|azo:azo0818
lcl|dar:Daro_3387
lcl|tmz:Tmz1t_0900
lcl|tbd:Tbd_1713
lcl|mfa:Mfla_0248
lcl|mmb:Mmol_0311
lcl|meh:M301_0302
lcl|mei:Msip34_0266
lcl|mep:MPQ_0279
lcl|app:CAP2UW1_4033
lcl|slt:Slit_0697
lcl|gca:Galf_0543
lcl|hhe:HH1721
lcl|hms:HMU12680
lcl|wsu:WS1587
lcl|tdn:Suden_0497
lcl|sua:Saut_1625
lcl|sku:Sulku_0639
lcl|cje:Cj1598
lcl|cjr:CJE1770
lcl|cjj:CJJ81176_1585
lcl|cju:C8J_1500
lcl|cjn:ICDCCJ_1510
lcl|cjd:JJD26997_1951
lcl|cff:CFF8240_0519
lcl|ccv:CCV52592_0109
lcl|cha:CHAB381_1216
lcl|cco:CCC13826_2188
lcl|cla:Cla_0098
lcl|abu:Abu_0384
lcl|ant:Arnit_0643
lcl|sdl:Sdel_1337
lcl|nis:NIS_0566
lcl|sun:SUN_1800
lcl|nsa:Nitsa_1362
lcl|nam:NAMH_0882
lcl|gsu:GSU3100
lcl|gme:Gmet_0384
lcl|gur:Gura_4057
lcl|glo:Glov_0822
lcl|gbm:Gbem_3704
lcl|geo:Geob_0689
lcl|gem:GM21_3799
lcl|geb:GM18_4153
lcl|pca:Pcar_2688
lcl|ppd:Ppro_3042
lcl|dvu:DVU0796
lcl|dvl:Dvul_2178
lcl|dvm:DvMF_2814
lcl|dde:Dde_1008
lcl|dds:Ddes_1051
lcl|dma:DMR_22040
lcl|dsa:Desal_2020
lcl|das:Daes_1231
lcl|dba:Dbac_0309
lcl|drt:Dret_1370
lcl|dps:DP1282
lcl|dak:DaAHT2_1943
lcl|dpr:Despr_0907
lcl|dol:Dole_3222
lcl|dal:Dalk_0826
lcl|dat:HRM2_03140
lcl|dat:HRM2_45560
lcl|ade:Adeh_0712
lcl|acp:A2cp1_0749
lcl|afw:Anae109_0753
lcl|ank:AnaeK_0748
lcl|mxa:MXAN_4229
lcl|sur:STAUR_4685
lcl|scl:sce2464
lcl|hoh:Hoch_4273
lcl|sat:SYN_01792
lcl|sfu:Sfum_3299
lcl|dbr:Deba_1224
lcl|pub:SAR11_0475
lcl|pub:SAR11_0801
lcl|mlo:mll6456
lcl|mlo:mlr6649
lcl|mlo:mlr7107
lcl|mci:Mesci_2368
lcl|mci:Mesci_2664
lcl|mes:Meso_0190
lcl|mes:Meso_1928
lcl|pla:Plav_0521
lcl|sme:SMa0398
lcl|sme:SMc02307
lcl|smd:Smed_0208
lcl|smd:Smed_1713
lcl|smd:Smed_4290
lcl|smd:Smed_6310
lcl|rhi:NGR_b04410
lcl|rhi:NGR_b16070
lcl|rhi:NGR_c02240
lcl|atu:Atu0537
lcl|ara:Arad_12308
lcl|ara:Arad_4040
lcl|avi:Avi_0643
lcl|ret:RHE_CH00581
lcl|rec:RHECIAT_CH0000656
lcl|rec:RHECIAT_PC0000802
lcl|rle:RL0613
lcl|rle:pRL80041
lcl|rlt:Rleg2_0239
lcl|rlt:Rleg2_5007
lcl|rlg:Rleg_0267
lcl|bme:BMEI1668
lcl|bmf:BAB1_0285
lcl|bms:BR0252
lcl|bov:BOV_0270
lcl|oan:Oant_0326
lcl|oan:Oant_3581
lcl|bja:blr1256
lcl|bra:BRADO6637
lcl|bbt:BBta_0897
lcl|rpa:RPA4531
lcl|rpb:RPB_4350
lcl|rpc:RPC_4417
lcl|rpd:RPD_4279
lcl|rpe:RPE_4484
lcl|rpt:Rpal_5022
lcl|rpx:Rpdx1_4734
lcl|nwi:Nwi_0247
lcl|nha:Nham_0286
lcl|oca:OCAR_4730
lcl|xau:Xaut_1231
lcl|azc:AZC_3149
lcl|sno:Snov_0129
lcl|sno:Snov_0212
lcl|sno:Snov_2959
lcl|mex:Mext_1984
lcl|mea:Mex_1p1961
lcl|mdi:METDI2749
lcl|mrd:Mrad2831_3512
lcl|met:M446_2638
lcl|mpo:Mpop_1939
lcl|mch:Mchl_2261
lcl|mno:Mnod_4267
lcl|mno:Mnod_4790
lcl|bid:Bind_0668
lcl|msl:Msil_3070
lcl|hdn:Hden_2713
lcl|rva:Rvan_0548
lcl|hci:HCDSEM_101
lcl|ccr:CC_2346
lcl|cak:Caul_3588
lcl|cse:Cseg_3130
lcl|pzu:PHZ_c2199
lcl|bsb:Bresu_1043
lcl|aex:Astex_0817
lcl|sil:SPO0594
lcl|sil:SPO0981
lcl|sil:SPOA0202
lcl|sit:TM1040_3563
lcl|rsp:RSP_0632
lcl|rsp:RSP_2155
lcl|rsh:Rsph17029_0829
lcl|rsh:Rsph17029_2284
lcl|rsq:Rsph17025_0593
lcl|rsk:RSKD131_0466
lcl|rsk:RSKD131_1986
lcl|rcp:RCAP_rcc02558
lcl|jan:Jann_1104
lcl|jan:Jann_1398
lcl|jan:Jann_2883
lcl|rde:RD1_1068
lcl|rde:RD1_3808
lcl|rde:RD1_3948
lcl|pde:Pden_1091
lcl|pde:Pden_1959
lcl|pde:Pden_3579
lcl|dsh:Dshi_0979
lcl|dsh:Dshi_2034
lcl|dsh:Dshi_2242
lcl|kvu:EIO_2040
lcl|mmr:Mmar10_1614
lcl|hne:HNE_1346
lcl|hba:Hbal_1769
lcl|zmo:ZMO1551
lcl|nar:Saro_2920
lcl|nar:Saro_3423
lcl|sal:Sala_2026
lcl|swi:Swit_2776
lcl|sjp:SJA_C1-02790
lcl|eli:ELI_02595
lcl|gox:GOX0991
lcl|gbe:GbCGDNIH1_1031
lcl|acr:Acry_2693
lcl|gdi:GDI_1440
lcl|apt:APA01_19890
lcl|rru:Rru_A2771
lcl|rce:RC1_1650
lcl|mag:amb3342
lcl|azl:AZL_d03600
lcl|pbr:PB2503_02002
lcl|apb:SAR116_0046
lcl|apb:SAR116_1319
lcl|apb:SAR116_2138
lcl|mgm:Mmc1_1220
lcl|din:Selin_1974
lcl|bsu:BSU34910
lcl|bss:BSUW23_17110
lcl|bsn:BSn5_08390
lcl|bha:BH3582
lcl|ban:BA_1426
lcl|bce:BC1406
lcl|bca:BCE_1526
lcl|bcz:BCZK1291
lcl|bcr:BCAH187_A1565
lcl|bcb:BCB4264_A1459
lcl|bcu:BCAH820_1497
lcl|bcg:BCG9842_B3885
lcl|bcq:BCQ_1479
lcl|bcx:BCA_1461
lcl|bcy:Bcer98_1129
lcl|btk:BT9727_1290
lcl|btb:BMB171_C1244
lcl|bwe:BcerKBAB4_1328
lcl|bli:BL03408
lcl|bay:RBAM_032120
lcl|bao:BAMF_3337
lcl|bae:BATR1942_15360
lcl|bcl:ABC1168
lcl|bcl:ABC3048
lcl|bpu:BPUM_3126
lcl|bpf:BpOF4_05380
lcl|bmq:BMQ_5069
lcl|bmd:BMD_1657
lcl|bmd:BMD_5057
lcl|bse:Bsel_1097
lcl|bco:Bcell_3538
lcl|oih:OB0551
lcl|gka:GK3075
lcl|gtn:GTNG_3025
lcl|gwc:GWCH70_2979
lcl|gyc:GYMC61_3156
lcl|gct:GC56T3_3096
lcl|gmc:GY4MC1_0397
lcl|afl:Aflv_2535
lcl|sas:SAS2563
lcl|sar:SAR2760
lcl|sac:SACOL2702
lcl|sab:SAB2554c
lcl|sep:SE0272
lcl|ser:SERP2305
lcl|ssp:SSP0429
lcl|sca:Sca_0635
lcl|ssd:SPSINT_2219
lcl|lmo:lmo0567
lcl|lmf:LMOf2365_0596
lcl|lmh:LMHCC_2064
lcl|lin:lin0576
lcl|lwe:lwe0533
lcl|lsg:lse_0475
lcl|lsp:Bsph_0440
lcl|esi:Exig_2366
lcl|eat:EAT1b_0083
lcl|bbe:BBR47_52700
lcl|pjd:Pjdr2_0161
lcl|gym:GYMC10_0146
lcl|ppy:PPE_00175
lcl|ppm:PPSC2_c0167
lcl|aac:Aaci_0925
lcl|bts:Btus_2172
lcl|bts:Btus_2894
lcl|lla:L0067
lcl|llk:LLKF_1250
lcl|llc:LACR_1332
lcl|llm:llmg_1295
lcl|smu:SMU.1270
lcl|smc:SmuNN2025_0785
lcl|ste:STER_1204
lcl|ssa:SSA_1446
lcl|sgo:SGO_1408
lcl|sga:GALLO_1470
lcl|lpl:lp_2559
lcl|lpj:JDM1_2059
lcl|lps:LPST_C2109
lcl|lca:LSEI_1433
lcl|lcb:LCABL_16550
lcl|lcz:LCAZH_1421
lcl|lfe:LAF_0757
lcl|lrh:LGG_01443
lcl|lrl:LC705_01460
lcl|lme:LEUM_1554
lcl|lki:LKI_08170
lcl|lgs:LEGAS_0624
lcl|cac:CA_C0937
lcl|cno:NT01CX_1062
lcl|cth:Cthe_2882
lcl|cdf:CD1582
lcl|cdc:CD196_1504
lcl|cbo:CBO1567
lcl|cba:CLB_1587
lcl|cby:CLM_1808
lcl|cbb:CLD_2985
lcl|cbi:CLJ_B1674
lcl|cbt:CLH_2630
lcl|cbf:CLI_1649
lcl|cbe:Cbei_1317
lcl|ckl:CKL_1295
lcl|cpy:Cphy_2785
lcl|cce:Ccel_0382
lcl|clj:CLJU_c11680
lcl|csh:Closa_1979
lcl|ccb:Clocel_3924
lcl|cst:CLOST_0521
lcl|amt:Amet_0572
lcl|sth:STH2837
lcl|swo:Swol_1768
lcl|slp:Slip_0612
lcl|vpr:Vpar_0126
lcl|afn:Acfer_0917
lcl|dsy:DSY3913
lcl|dhd:Dhaf_1492
lcl|drm:Dred_2355
lcl|dae:Dtox_0752
lcl|pth:PTH_1680
lcl|pth:PTH_2538
lcl|dau:Daud_1627
lcl|tjr:TherJR_0836
lcl|hmo:HM1_3051
lcl|eel:EUBELI_01022
lcl|ere:EUBREC_1687
lcl|elm:ELI_0361
lcl|bpb:bpr_I1449
lcl|eha:Ethha_1440
lcl|ral:Rumal_2118
lcl|tmr:Tmar_0595
lcl|tte:TTE2138
lcl|tex:Teth514_1001
lcl|tpd:Teth39_0516
lcl|tit:Thit_1819
lcl|tmt:Tmath_1798
lcl|chy:CHY_1085
lcl|mta:Moth_2035
lcl|adg:Adeg_0313
lcl|csc:Csac_2025
lcl|ate:Athe_1478
lcl|cob:COB47_1076
lcl|chd:Calhy_1258
lcl|cow:Calow_1257
lcl|cki:Calkr_1463
lcl|ckn:Calkro_1232
lcl|ttm:Tthe_0560
lcl|nth:Nther_1898
lcl|hor:Hore_02200
lcl|has:Halsa_2269
lcl|aar:Acear_1459
lcl|mtu:Rv1599
lcl|mtc:MT1635
lcl|mtf:TBFG_11615
lcl|mle:ML1257
lcl|mpa:MAP1293
lcl|mav:MAV_3187
lcl|msm:MSMEG_2012
lcl|msm:MSMEG_3205
lcl|msm:MSMEG_5656
lcl|mul:MUL_1572
lcl|mva:Mvan_2804
lcl|mgi:Mflv_3613
lcl|mab:MAB_2670c
lcl|mmc:Mmcs_3063
lcl|mjl:Mjls_3079
lcl|msp:Mspyr1_29560
lcl|mmi:MMAR_2395
lcl|cgl:NCgl2021
lcl|cgt:cgR_0116
lcl|cgt:cgR_1986
lcl|cef:CE2003
lcl|cdi:DIP1566
lcl|cjk:jk0786
lcl|cur:cur_1176
lcl|car:cauri_1625
lcl|ckp:ckrop_0787
lcl|cpu:cpfrc_01365
lcl|nfa:nfa18450
lcl|rha:RHA1_ro01031
lcl|rha:RHA1_ro04557
lcl|rer:RER_34520
lcl|rop:ROP_07570
lcl|rop:ROP_44710
lcl|req:REQ_26790
lcl|gbr:Gbro_2960
lcl|tpr:Tpau_2023
lcl|srt:Srot_1833
lcl|sco:SCO2054
lcl|sma:SAV_6153
lcl|sgr:SGR_5450
lcl|scb:SCAB_68351
lcl|scb:SCAB_89041
lcl|lxx:Lxx15120
lcl|cmi:CMM_1848
lcl|cms:CMS_1384
lcl|mts:MTES_0090
lcl|art:Arth_1585
lcl|art:Arth_4260
lcl|aau:AAur_1724
lcl|ach:Achl_1585
lcl|aai:AARI_20630
lcl|rsa:RSal33209_2479
lcl|krh:KRH_14700
lcl|mlu:Mlut_19310
lcl|bfa:Bfae_22020
lcl|jde:Jden_1089
lcl|kse:Ksed_09670
lcl|xce:Xcel_1302
lcl|ske:Sked_22650
lcl|cfl:Cfla_1611
lcl|ica:Intca_1538
lcl|pac:PPA1152
lcl|pak:HMPREF0675_4213
lcl|pfr:PFREUD_11790
lcl|nca:Noca_3045
lcl|kfl:Kfla_2919
lcl|tfu:Tfu_1150
lcl|nda:Ndas_3192
lcl|tcu:Tcur_2897
lcl|sro:Sros_2907
lcl|fra:Francci3_3027
lcl|fre:Franean1_1916
lcl|fri:FraEuI1c_4994
lcl|fal:FRAAL5004
lcl|ace:Acel_1058
lcl|nml:Namu_3163
lcl|gob:Gobs_3242
lcl|kra:Krad_2498
lcl|kra:Krad_3181
lcl|sen:SACE_3119
lcl|sen:SACE_5778
lcl|svi:Svir_10870
lcl|tbi:Tbis_1434
lcl|amd:AMED_2251
lcl|ami:Amir_5722
lcl|stp:Strop_3196
lcl|saq:Sare_3422
lcl|mau:Micau_4455
lcl|mil:ML5_3848
lcl|cai:Caci_5730
lcl|sna:Snas_3997
lcl|mcu:HMPREF0573_11853
lcl|blo:BL1295
lcl|blj:BLD_0152
lcl|bln:Blon_0823
lcl|bll:BLJ_1330
lcl|blm:BLLJ_1303
lcl|bad:BAD_1129
lcl|bla:BLA_0803
lcl|bde:BDP_1583
lcl|bbi:BBIF_0549
lcl|bbp:BBPR_0524
lcl|rxy:Rxyl_1102
lcl|cwo:Cwoe_0128
lcl|cwo:Cwoe_3531
lcl|afo:Afer_1111
lcl|shi:Shel_15280
lcl|ele:Elen_1079
lcl|ols:Olsu_1300
lcl|ssm:Spirs_2270
lcl|sta:STHERM_c03400
lcl|lil:LA_2515
lcl|lic:LIC11453
lcl|lbj:LBJ_1668
lcl|lbi:LEPBI_I1825
lcl|bhy:BHWA1_02328
lcl|brm:Bmur_1963
lcl|aba:Acid345_3683
lcl|aca:ACP_2340
lcl|acm:AciX9_3063
lcl|tsa:AciPR4_3063
lcl|sus:Acid_3855
lcl|bth:BT_0201
lcl|bfr:BF3189
lcl|bfs:BF3029
lcl|bvu:BVU_2362
lcl|bhl:Bache_2987
lcl|pdi:BDI_0967
lcl|ppn:Palpr_3042
lcl|aps:CFPG_031
lcl|pru:PRU_0389
lcl|sru:SRU_2127
lcl|rmr:Rmar_0666
lcl|cpi:Cpin_1818
lcl|phe:Phep_3192
lcl|chu:CHU_1861
lcl|dfe:Dfer_1141
lcl|sli:Slin_1784
lcl|lby:Lbys_3586
lcl|mtt:Ftrac_0078
lcl|gfo:GFO_1763
lcl|fjo:Fjoh_2877
lcl|fps:FP0959
lcl|rbi:RB2501_15154
lcl|zpr:ZPR_2387
lcl|cat:CA2559_09011
lcl|fbc:FB2170_10921
lcl|cao:Celal_4157
lcl|fba:FIC_00842
lcl|bbl:BLBBGE_434
lcl|bpi:BPLAN_206
lcl|fsu:Fisuc_2758
lcl|lba:Lebu_1238
lcl|str:Sterm_2175
lcl|ipo:Ilyop_2701
lcl|ote:Oter_0190
lcl|caa:Caka_2357
lcl|min:Minf_0243
lcl|amu:Amuc_1714
lcl|gau:GAU_0139
lcl|rba:RB1584
lcl|psl:Psta_4385
lcl|plm:Plim_2170
lcl|ipa:Isop_3602
lcl|emi:Emin_0715
lcl|rsd:TGRD_499
lcl|tai:Taci_0033
lcl|aco:Amico_0684
lcl|syn:slr0682
lcl|syn:slr1848
lcl|syw:SYNW0610
lcl|syc:syc2504_c
lcl|syd:Syncc9605_2070
lcl|sye:Syncc9902_0602
lcl|syg:sync_2362
lcl|syr:SynRCC307_1962
lcl|syx:SynWH7803_2065
lcl|syp:SYNPCC7002_A2049
lcl|cya:CYA_0591
lcl|cyb:CYB_0073
lcl|tel:tll2252
lcl|mar:MAE_16690
lcl|mar:MAE_21460
lcl|cyt:cce_2314
lcl|cyt:cce_4520
lcl|cyp:PCC8801_0205
lcl|cyp:PCC8801_2651
lcl|cyc:PCC7424_0738
lcl|cyc:PCC7424_2689
lcl|cyn:Cyan7425_5103
lcl|cyh:Cyan8802_0200
lcl|cyj:Cyan7822_2269
lcl|cyj:Cyan7822_5327
lcl|gvi:gvip194
lcl|ana:all1591
lcl|ana:alr3056
lcl|npu:Npun_R4982
lcl|ava:Ava_0855
lcl|ava:Ava_4204
lcl|naz:Aazo_1020
lcl|pma:Pro1643
lcl|pmm:PMM1488
lcl|pmt:PMT1510
lcl|pmn:PMN2A_1019
lcl|pmi:PMT9312_1581
lcl|pmb:A9601_16921
lcl|pmc:P9515_16681
lcl|pmf:P9303_04331
lcl|pmg:P9301_16791
lcl|pmh:P9215_17571
lcl|pmj:P9211_16101
lcl|pme:NATL1_18891
lcl|ter:Tery_2942
lcl|amr:AM1_2902
lcl|amr:AM1_3589
lcl|cte:CT0546
lcl|cpc:Cpar_1440
lcl|cch:Cag_1289
lcl|cph:Cpha266_0801
lcl|cpb:Cphamn1_1819
lcl|cli:Clim_0513
lcl|pvi:Cvib_0596
lcl|plt:Plut_0554
lcl|pph:Ppha_0849
lcl|paa:Paes_0693
lcl|cts:Ctha_0232
lcl|det:DET0844
lcl|deh:cbdb_A826
lcl|dev:DhcVS_748
lcl|dly:Dehly_0654
lcl|rrs:RoseRS_3179
lcl|rca:Rcas_2906
lcl|cau:Caur_2694
lcl|cag:Cagg_0934
lcl|hau:Haur_2013
lcl|tro:trd_0637
lcl|sti:Sthe_1676
lcl|atm:ANT_23750
lcl|dra:DR_2140
lcl|dge:Dgeo_0584
lcl|ddr:Deide_03740
lcl|dmr:Deima_1474
lcl|dpt:Deipr_2083
lcl|tra:Trad_1355
lcl|tth:TTC0370
lcl|ttj:TTHA0722
lcl|tsc:TSC_c08580
lcl|mrb:Mrub_0766
lcl|mrb:Mrub_2545
lcl|msv:Mesil_2365
lcl|opr:Ocepr_0752
lcl|mhd:Marky_1000
lcl|aae:aq_782
lcl|hya:HY04AAS1_0891
lcl|hyd:Hyd3684_0882
lcl|hth:HTH_0355
lcl|tal:Thal_1450
lcl|sul:SYO3AOP1_1125
lcl|saf:SULAZ_1021
lcl|pmx:PERMA_1846
lcl|tam:Theam_1327
lcl|dte:Dester_0708
lcl|tma:TM1041
lcl|tpt:Tpet_1709
lcl|tna:CTN_1525
lcl|tnp:Tnap_1723
lcl|pmo:Pmob_1017
lcl|dth:DICTH_0993
lcl|dtu:Dtur_1121
lcl|tye:THEYE_A1817
lcl|nde:NIDE0981
lcl|ttr:Tter_0659
lcl|ddf:DEFDS_1965
lcl|dap:Dacet_0409
lcl|cni:Calni_1277
lcl|mja:MJ_1456
lcl|mfe:Mefer_1145
lcl|mvu:Metvu_1444
lcl|mfs:MFS40622_0893
lcl|mif:Metin_0099
lcl|mig:Metig_0569
lcl|mmp:MMP0968
lcl|mmq:MmarC5_0791
lcl|mmx:MmarC6_1687
lcl|mmz:MmarC7_0213
lcl|mae:Maeo_0863
lcl|mvn:Mevan_0291
lcl|mvo:Mvol_0159
lcl|mac:MA3201
lcl|mba:Mbar_A3507
lcl|mma:MM_0424
lcl|mbu:Mbur_1103
lcl|mmh:Mmah_0561
lcl|mev:Metev_0178
lcl|mtp:Mthe_0843
lcl|mcj:MCON_0797
lcl|mhu:Mhun_2531
lcl|mla:Mlab_0461
lcl|mem:Memar_1876
lcl|mpi:Mpet_2395
lcl|mbn:Mboo_2149
lcl|mpl:Mpal_2206
lcl|mpd:MCP_0704
lcl|mth:MTH225
lcl|mmg:MTBMA_c06740
lcl|mst:Msp_0134
lcl|msi:Msm_1238
lcl|mru:mru_1015
lcl|mel:Metbo_1367
lcl|mew:MSWAN_0902
lcl|mfv:Mfer_0590
lcl|mka:MK0711
lcl|afu:AF0212
lcl|apo:Arcpr_0997
lcl|ave:Arcve_0224
lcl|fpl:Ferp_1527
lcl|hal:VNG1444G
lcl|hma:rrnAC0272
lcl|hwa:HQ2720A
lcl|nph:NP2876A
lcl|hla:Hlac_2478
lcl|hut:Huta_0450
lcl|hmu:Hmuk_2450
lcl|htu:Htur_1869
lcl|nmg:Nmag_0023
lcl|hvo:HVO_2675
lcl|hje:HacjB3_07080
lcl|hbo:Hbor_11320
lcl|pto:PTO1336
lcl|pfu:PF1659
lcl|tko:TK0244
lcl|ton:TON_0880
lcl|tga:TGAM_1608
lcl|tba:TERMP_00438
lcl|rci:RCIX41
lcl|iho:Igni_0384
lcl|iag:Igag_1574
lcl|sso:SSO0599
lcl|sto:ST1464
lcl|sai:Saci_1579
lcl|sis:LS215_1643
lcl|sia:M1425_1535
lcl|sim:M1627_1650
lcl|sin:YN1551_1297
lcl|mse:Msed_1947
lcl|mcn:Mcup_0337
lcl|aho:Ahos_1146
lcl|pai:PAE0988
lcl|pis:Pisl_1215
lcl|pcl:Pcal_0136
lcl|pas:Pars_0167
lcl|cma:Cmaq_1407
lcl|tne:Tneu_0153
lcl|tuz:TUZN_0588
lcl|vdi:Vdis_0596
lcl|nmr:Nmar_1558
lcl|csy:CENSYa_2036
lcl|665079.A7F2X1
lcl|644223.PAS_chr1-4_0160
lcl|573826.CD36_40210
lcl|559307.ZYRO0F17578g
lcl|559295.KLTH0F01430g
lcl|500485.B6H9W1
lcl|436907.A7TFF6
lcl|436017.A4RS01
lcl|332648.A6RN57
lcl|222929.C5PAF1
lcl|214684.CND06120
lcl|164328.JGI95105
lcl|162425.CADANIAP00010392
lcl|148305.A4RL35
lcl|104341.JGI110341
lcl|81824.JGI29130
lcl|70448.Q01FM1
lcl|67593.JGI108397
lcl|59689.Al_scaffold_0008_2924
lcl|51453.JGI4654
lcl|39947.LOC_Os01g13190.1
lcl|39946.BGIOSIBSE038168
lcl|36914.A5E3Y9
lcl|36630.CADNFIAP00002164
lcl|35128.JGI269935
lcl|33178.CADATEAP00009572
lcl|33169.AGOS_AFR703W
lcl|29883.JGI231720
lcl|29760.GSVIVG00002274001
lcl|28985.O13471
lcl|15368.BRADI5G09040.1
lcl|8364.ENSXETP00000043202
lcl|6085.XP_002160490
lcl|5518.FG00865.1
lcl|5476.CAL0000622
lcl|5306.JGI96259
lcl|5270.UM03974.1
lcl|5141.NCU03139.1
lcl|5085.CADAFUAP00007574
lcl|5062.CADAORAP00002154
lcl|5061.CADANGAP00011436
lcl|5059.CADAFLAP00012315
lcl|5057.CADACLAP00003019
lcl|4959.Q6BM15
lcl|4952.Q6CGV2
lcl|4932.YCL030C
lcl|4929.A5DE04
lcl|4924.PICST_89228
lcl|4896.SPBC1711.13-1
lcl|4558.Sb01g006120.2
lcl|3702.AT5G63890.2-P
lcl|3694.eugene3.27550001
lcl|3218.JGI159836
lcl|3055.JGI126232
lcl|2850.JGI9654

K00014.cdhit:

lcl|cal:CaO19.4704
lcl|afm:AFUA_3G14790
lcl|afm:AFUA_3G14800
lcl|nfi:NFIA_062460
lcl|eco:b3281
lcl|ece:Z4652
lcl|eoj:ECO26_4383
lcl|eoh:ECO103_4013
lcl|ecg:E2348C_3544
lcl|ecc:c4042
lcl|ecp:ECP_3369
lcl|eci:UTI89_C3726
lcl|ecm:EcSMS35_3577
lcl|ecm:EcSMS35_4475
lcl|ecq:ECED1_3945
lcl|ect:ECIAI39_3775
lcl|ect:ECIAI39_4411
lcl|efe:EFER_0091
lcl|efe:EFER_2592
lcl|efe:EFER_3265
lcl|sty:STY3924
lcl|sty:STY4396
lcl|stm:STM3401
lcl|stm:STM3859
lcl|spt:SPA3268
lcl|spq:SPAB_04242
lcl|sei:SPC_3470
lcl|sei:SPC_3944
lcl|sec:SC3337
lcl|seh:SeHA_C3705
lcl|seh:SeHA_C4190
lcl|see:SNSL254_A3670
lcl|see:SNSL254_A4140
lcl|sew:SeSA_A3598
lcl|sea:SeAg_B3597
lcl|sed:SeD_A3768
lcl|seg:SG3574
lcl|seg:SG4038
lcl|ses:SARI_04226
lcl|ype:YPO0246
lcl|ype:YPO1610
lcl|ypz:YPZ3_2079
lcl|yen:YE1700
lcl|yen:YE3884
lcl|sfl:SF3313
lcl|sfv:SFV_3302
lcl|ssn:SSON_3422
lcl|sbo:SBO_3275
lcl|sbc:SbBS512_E3666
lcl|sdy:SDY_3458
lcl|eca:ECA3995
lcl|pct:PC1_3784
lcl|pwa:Pecwa_3963
lcl|eta:ETA_25900
lcl|eta:ETA_31230
lcl|epy:EpC_33360
lcl|eam:EAMY_3345
lcl|ebi:EbC_05000
lcl|ebi:EbC_40920
lcl|plu:plu4691
lcl|pay:PAU_04173
lcl|buc:BU493
lcl|bas:BUsg474
lcl|bab:bbp437
lcl|bcc:BCc_312
lcl|sgl:SG2242
lcl|ent:Ent638_3713
lcl|enc:ECL_04658
lcl|esc:Entcl_0433
lcl|esa:ESA_00044
lcl|ctu:Ctu_38090
lcl|kpn:KPN_00075
lcl|kpn:KPN_00387
lcl|kpn:KPN_02128
lcl|kpn:KPN_03682
lcl|kpn:KPN_04401
lcl|kpe:KPK_0434
lcl|kpe:KPK_2195
lcl|kpe:KPK_4297
lcl|kpe:KPK_4667
lcl|kpe:KPK_5273
lcl|kpu:KP1_0890
lcl|kpu:KP1_1255
lcl|kpu:KP1_3223
lcl|kva:Kvar_2147
lcl|kva:Kvar_4845
lcl|cko:CKO_04694
lcl|cro:ROD_04821
lcl|cro:ROD_45401
lcl|spe:Spro_4506
lcl|pmr:PMI3292
lcl|eic:NT01EI_3347
lcl|eic:NT01EI_3555
lcl|etr:ETAE_2934
lcl|etr:ETAE_3194
lcl|bfl:Bfl221
lcl|bpn:BPEN_228
lcl|bva:BVAF_222
lcl|hde:HDEF_1254
lcl|dda:Dd703_0444
lcl|ddc:Dd586_3698
lcl|ddd:Dda3937_00722
lcl|ddd:Dda3937_01528
lcl|dze:Dd1591_0361
lcl|xbo:XBJ1_4206
lcl|xne:XNC1_0354
lcl|pam:PANA_0701
lcl|pam:PANA_3584
lcl|pva:Pvag_2850
lcl|pao:Pat9b_2993
lcl|pao:Pat9b_3603
lcl|pao:Pat9b_4384
lcl|rip:RIEPE_0420
lcl|rah:Rahaq_0381
lcl|rah:Rahaq_3641
lcl|hin:HI0607
lcl|hin:HI0655
lcl|hit:NTHI0776
lcl|hit:NTHI0862
lcl|hip:CGSHiEE_08920
lcl|hiq:CGSHiGG_06560
lcl|hiq:CGSHiGG_06975
lcl|hif:HIBPF16030
lcl|hif:HIBPF16240
lcl|hil:HICON_06910
lcl|hil:HICON_07400
lcl|hdu:HD0415
lcl|hap:HAPS_1181
lcl|hap:HAPS_1936
lcl|hso:HS_0006
lcl|hsm:HSM_1897
lcl|pmu:PM1271
lcl|pmu:PM1429
lcl|msu:MS0133
lcl|msu:MS2315
lcl|apl:APL_1139
lcl|asu:Asuc_0337
lcl|aap:NT05HA_1165
lcl|aap:NT05HA_2300
lcl|aat:D11S_0227
lcl|aat:D11S_1096
lcl|xfa:XF0624
lcl|xft:PD1532
lcl|xfm:Xfasm12_1685
lcl|xcc:XCC3953
lcl|xca:xccb100_4141
lcl|xcv:XCV4126
lcl|xac:XAC4034
lcl|xoo:XOO4712
lcl|xop:PXO_02821
lcl|xal:XALc_2993
lcl|sml:Smlt4495
lcl|smt:Smal_3856
lcl|psu:Psesu_2832
lcl|vch:VC0056
lcl|vvu:VV1_1057
lcl|vvy:VV3215
lcl|vpa:VP3033
lcl|vha:VIBHAR_00382
lcl|vsp:VS_3117
lcl|vex:VEA_002067
lcl|vfi:VF_2535
lcl|vfm:VFMJ11_2666
lcl|vsa:VSAL_I0083
lcl|ppr:PBPRA3571
lcl|pae:PA0025
lcl|pae:PA0244
lcl|pau:PA14_00290
lcl|pau:PA14_03020
lcl|pap:PSPA7_0026
lcl|pap:PSPA7_0329
lcl|ppu:PP_0074
lcl|ppu:PP_2406
lcl|ppu:PP_2608
lcl|ppu:PP_3002
lcl|ppu:PP_3768
lcl|ppf:Pput_0090
lcl|ppf:Pput_1995
lcl|ppf:Pput_2691
lcl|ppf:Pput_3117
lcl|ppf:Pput_3289
lcl|ppg:PputGB1_0090
lcl|ppg:PputGB1_2040
lcl|ppg:PputGB1_2135
lcl|ppg:PputGB1_3217
lcl|ppw:PputW619_0093
lcl|ppw:PputW619_1912
lcl|ppw:PputW619_2099
lcl|ppw:PputW619_2153
lcl|pst:PSPTO_0169
lcl|pst:PSPTO_2348
lcl|pst:PSPTO_2685
lcl|psb:Psyr_0025
lcl|psb:Psyr_2132
lcl|psb:Psyr_2418
lcl|psp:PSPPH_0027
lcl|psp:PSPPH_2107
lcl|psp:PSPPH_2576
lcl|pfl:PFL_0028
lcl|pfl:PFL_4005
lcl|pfl:PFL_5382
lcl|pfo:Pfl01_0023
lcl|pfo:Pfl01_3713
lcl|pfo:Pfl01_4903
lcl|pfs:PFLU0024
lcl|pfs:PFLU2134
lcl|pfs:PFLU5365
lcl|pen:PSEEN0031
lcl|pen:PSEEN2020
lcl|pen:PSEEN3214
lcl|pmy:Pmen_0061
lcl|psa:PST_0027
lcl|cja:CJA_3588
lcl|avn:Avin_00230
lcl|avn:Avin_03620
lcl|avn:Avin_20210
lcl|avn:Avin_38080
lcl|avn:Avin_46700
lcl|par:Psyc_0139
lcl|pcr:Pcryo_0150
lcl|prw:PsycPRwf_0119
lcl|aci:ACIAD0418
lcl|acd:AOLE_01940
lcl|acd:AOLE_08765
lcl|acb:A1S_3109
lcl|abm:ABSDF0386
lcl|aby:ABAYE0377
lcl|abc:ACICU_03310
lcl|abb:ABBFA_000402
lcl|mct:MCR_0233
lcl|son:SO_0040
lcl|sdn:Sden_0034
lcl|sfr:Sfri_0034
lcl|saz:Sama_0052
lcl|sbl:Sbal_0040
lcl|sbm:Shew185_0035
lcl|sbn:Sbal195_0039
lcl|sbp:Sbal223_0039
lcl|slo:Shew_3727
lcl|spc:Sputcn32_0032
lcl|sse:Ssed_0043
lcl|spl:Spea_0040
lcl|she:Shewmr4_0037
lcl|shm:Shewmr7_0035
lcl|shn:Shewana3_0043
lcl|shl:Shal_0035
lcl|swd:Swoo_0047
lcl|swp:swp_0066
lcl|svo:SVI_0073
lcl|ilo:IL0024
lcl|cps:CPS_0030
lcl|pha:PSHAa0031
lcl|pat:Patl_0031
lcl|psm:PSM_A0037
lcl|sde:Sde_0026
lcl|maq:Maqu_0048
lcl|amc:MADE_00031
lcl|pin:Ping_0071
lcl|pin:Ping_3002
lcl|ttu:TERTU_0043
lcl|fbl:Fbal_0033
lcl|cbu:CBU_0010
lcl|cbd:CBUD_0135
lcl|cbc:CbuK_0199
lcl|lpn:lpg2808
lcl|lpf:lpl2723
lcl|lpp:lpp2854
lcl|lpc:LPC_3094
lcl|llo:LLO_0262
lcl|mca:MCA2794
lcl|ftu:FTT_0238
lcl|ftu:FTT_0411c
lcl|ftw:FTW_1853
lcl|ftl:FTL_0173
lcl|ftl:FTL_0481
lcl|ftm:FTM_0567
lcl|ftm:FTM_1611
lcl|ftn:FTN_0078
lcl|ftn:FTN_0511
lcl|fph:Fphi_0330
lcl|fph:Fphi_0755
lcl|tcx:Tcr_0153
lcl|noc:Noc_2575
lcl|nhl:Nhal_3712
lcl|nwa:Nwat_0544
lcl|alv:Alvin_3065
lcl|aeh:Mlg_2825
lcl|hha:Hhal_1054
lcl|tgr:Tgr7_0119
lcl|tkm:TK90_2281
lcl|hna:Hneap_0694
lcl|hch:HCH_00037
lcl|csa:Csal_0293
lcl|csa:Csal_2862
lcl|hel:HELO_1380
lcl|abo:ABO_0136
lcl|kko:Kkor_0160
lcl|mmw:Mmwyl1_0062
lcl|mmw:Mmwyl1_0070
lcl|mmw:Mmwyl1_3919
lcl|aha:AHA_0266
lcl|asa:ASA_4132
lcl|tau:Tola_0160
lcl|tau:Tola_2080
lcl|dno:DNO_0509
lcl|afe:Lferr_0361
lcl|bci:BCI_0418
lcl|rma:Rmag_0435
lcl|vok:COSY_0405
lcl|gpb:HDN1F_00580
lcl|nma:NMA2129
lcl|nme:NMB0358
lcl|nmc:NMC1810
lcl|nmn:NMCC_1783
lcl|nmi:NMO_1682
lcl|ngk:NGK_1905
lcl|nla:NLA_4190
lcl|cvi:CV_3587
lcl|lhk:LHK_01873
lcl|rso:RSc2777
lcl|rso:RSp1398
lcl|rsc:RCFBP_10684
lcl|rsl:RPSI07_0732
lcl|rsl:RPSI07_mp1386
lcl|rpi:Rpic_3021
lcl|rpi:Rpic_4302
lcl|rpf:Rpic12D_2611
lcl|reu:Reut_A2855
lcl|reu:Reut_B5029
lcl|reh:H16_A3161
lcl|rme:Rmet_3054
lcl|cti:RALTA_A2636
lcl|bma:BMA2494
lcl|bma:BMAA0850
lcl|bmv:BMASAVP1_1754
lcl|bps:BPSS0341
lcl|bpm:BURPS1710b_A1897
lcl|bpd:BURPS668_3458
lcl|bpd:BURPS668_A0580
lcl|bte:BTH_I1171
lcl|bte:BTH_II2057
lcl|bvi:Bcep1808_0587
lcl|bvi:Bcep1808_3551
lcl|bvi:Bcep1808_4752
lcl|bur:Bcep18194_A3695
lcl|bur:Bcep18194_B0345
lcl|bcn:Bcen_0130
lcl|bcn:Bcen_3064
lcl|bcn:Bcen_5532
lcl|bcm:Bcenmc03_0581
lcl|bcm:Bcenmc03_6405
lcl|bcj:BCAL3413
lcl|bcj:BCAM2501
lcl|bcj:BCAS0366
lcl|bam:Bamb_0514
lcl|bam:Bamb_4664
lcl|bam:Bamb_5913
lcl|bam:Bamb_6532
lcl|bac:BamMC406_0538
lcl|bac:BamMC406_4665
lcl|bac:BamMC406_5192
lcl|bac:BamMC406_5799
lcl|bac:BamMC406_6247
lcl|bmu:Bmul_2772
lcl|bmu:Bmul_3420
lcl|bmu:Bmul_6127
lcl|bxe:Bxe_A0539
lcl|bxe:Bxe_B0884
lcl|bxe:Bxe_C0879
lcl|bph:Bphy_2622
lcl|bph:Bphy_6024
lcl|bph:Bphy_6097
lcl|bph:Bphy_6410
lcl|bpy:Bphyt_3419
lcl|bpy:Bphyt_4569
lcl|bpy:Bphyt_5512
lcl|bpy:Bphyt_5792
lcl|bpy:Bphyt_6063
lcl|bgl:bglu_1g05140
lcl|bgl:bglu_2g03870
lcl|bgl:bglu_2g09580
lcl|bug:BC1001_3058
lcl|bug:BC1001_3873
lcl|bug:BC1001_4109
lcl|bge:BC1002_2675
lcl|bge:BC1002_3347
lcl|bge:BC1002_4264
lcl|bge:BC1002_4378
lcl|bge:BC1002_5625
lcl|bgf:BC1003_2112
lcl|bgf:BC1003_3005
lcl|bgf:BC1003_5307
lcl|bgf:BC1003_5976
lcl|brh:RBRH_03200
lcl|pnu:Pnuc_0217
lcl|pne:Pnec_0238
lcl|bpe:BP3004
lcl|bpa:BPP3924
lcl|bbr:BB4397
lcl|bpt:Bpet0567
lcl|bav:BAV3004
lcl|axy:AXYL_00612
lcl|axy:AXYL_04856
lcl|axy:AXYL_05925
lcl|rfr:Rfer_3413
lcl|pol:Bpro_1087
lcl|pol:Bpro_1847
lcl|pol:Bpro_4495
lcl|pol:Bpro_4503
lcl|pna:Pnap_1555
lcl|pna:Pnap_1561
lcl|pna:Pnap_1649
lcl|pna:Pnap_2706
lcl|pna:Pnap_3407
lcl|aav:Aave_0841
lcl|ajs:Ajs_3656
lcl|dia:Dtpsy_2966
lcl|vei:Veis_2197
lcl|dac:Daci_1482
lcl|dac:Daci_4437
lcl|vap:Vapar_0935
lcl|vap:Vapar_3325
lcl|vap:Vapar_3329
lcl|vap:Vapar_5700
lcl|vpe:Varpa_0992
lcl|vpe:Varpa_2293
lcl|vpe:Varpa_2294
lcl|ctt:CtCNB1_1926
lcl|ctt:CtCNB1_4102
lcl|adn:Alide_3683
lcl|mpt:Mpe_A3201
lcl|har:HEAR2753
lcl|mms:mma_2962
lcl|hse:Hsero_0401
lcl|hse:Hsero_3766
lcl|lch:Lcho_0419
lcl|lch:Lcho_1437
lcl|lch:Lcho_2414
lcl|lch:Lcho_2425
lcl|lch:Lcho_3685
lcl|tin:Tint_2534
lcl|neu:NE1627
lcl|net:Neut_0496
lcl|nmu:Nmul_A0538
lcl|eba:ebA1735
lcl|azo:azo0707
lcl|dar:Daro_3907
lcl|tmz:Tmz1t_3680
lcl|tbd:Tbd_2504
lcl|mfa:Mfla_2445
lcl|mmb:Mmol_2136
lcl|meh:M301_1630
lcl|meh:M301_2548
lcl|mei:Msip34_2490
lcl|mep:MPQ_2436
lcl|app:CAP2UW1_0285
lcl|slt:Slit_0482
lcl|gca:Galf_2091
lcl|hpy:HP1249
lcl|hpj:jhp1170
lcl|hpa:HPAG1_1192
lcl|hps:HPSH_06470
lcl|hpg:HPG27_1194
lcl|hpp:HPP12_1215
lcl|hpb:HELPY_1225
lcl|hpl:HPB8_231
lcl|hpc:HPPC_06135
lcl|hpm:HPSJM_06245
lcl|hhe:HH1247
lcl|hac:Hac_0244
lcl|hms:HMU12570
lcl|hfe:Hfelis_10150
lcl|wsu:WS2168
lcl|tdn:Suden_1278
lcl|sua:Saut_1408
lcl|sku:Sulku_1159
lcl|cje:Cj0405
lcl|cjr:CJE0454
lcl|cjj:CJJ81176_0429
lcl|cju:C8J_0380
lcl|cjn:ICDCCJ_369
lcl|cjd:JJD26997_1552
lcl|cff:CFF8240_1138
lcl|ccv:CCV52592_1353
lcl|cha:CHAB381_1649
lcl|cco:CCC13826_0229
lcl|cla:Cla_0492
lcl|abu:Abu_1073
lcl|ant:Arnit_1865
lcl|sdl:Sdel_0571
lcl|nis:NIS_1181
lcl|sun:SUN_0470
lcl|nsa:Nitsa_0690
lcl|nam:NAMH_0904
lcl|gsu:GSU1490
lcl|gme:Gmet_1392
lcl|gur:Gura_2683
lcl|glo:Glov_1652
lcl|gbm:Gbem_2596
lcl|geo:Geob_3375
lcl|gem:GM21_1630
lcl|geb:GM18_2498
lcl|pca:Pcar_2150
lcl|pca:Pcar_2192
lcl|ppd:Ppro_2359
lcl|dvu:DVU0115
lcl|dvl:Dvul_2848
lcl|dvm:DvMF_1962
lcl|dde:Dde_3564
lcl|dds:Ddes_2096
lcl|dma:DMR_07350
lcl|dsa:Desal_3822
lcl|das:Daes_3168
lcl|dba:Dbac_2724
lcl|drt:Dret_0088
lcl|bba:Bd1508
lcl|dps:DP3012
lcl|dak:DaAHT2_0009
lcl|dpr:Despr_0290
lcl|dol:Dole_3109
lcl|dal:Dalk_1761
lcl|dat:HRM2_22490
lcl|dat:HRM2_30830
lcl|ade:Adeh_0185
lcl|acp:A2cp1_0207
lcl|afw:Anae109_0205
lcl|ank:AnaeK_0196
lcl|scl:sce1639
lcl|scl:sce2226
lcl|scl:sce2476
lcl|hoh:Hoch_6806
lcl|sat:SYN_01937
lcl|sfu:Sfum_2721
lcl|dbr:Deba_3217
lcl|pub:SAR11_0341
lcl|mlo:mlr4492
lcl|mci:Mesci_0866
lcl|mci:Mesci_2588
lcl|mes:Meso_2294
lcl|mes:Meso_3480
lcl|mes:Meso_3972
lcl|pla:Plav_1254
lcl|sme:SM_b20037
lcl|sme:SMc02791
lcl|smd:Smed_3211
lcl|smd:Smed_5698
lcl|rhi:NGR_b00200
lcl|rhi:NGR_b06000
lcl|rhi:NGR_b22730
lcl|rhi:NGR_c33520
lcl|atu:Atu0003
lcl|atu:Atu4295
lcl|atu:Atu4532
lcl|ara:Arad_0002
lcl|ara:Arad_7777
lcl|ara:Arad_8808
lcl|avi:Avi_0004
lcl|avi:Avi_5454
lcl|ret:RHE_CH00003
lcl|ret:RHE_CH02291
lcl|ret:RHE_PC00214
lcl|rec:RHECIAT_CH0000004
lcl|rle:RL0003
lcl|rle:RL2845
lcl|rle:RL2847
lcl|rle:pRL110081
lcl|rlt:Rleg2_3465
lcl|rlt:Rleg2_3937
lcl|rlt:Rleg2_5945
lcl|rlt:Rleg2_6263
lcl|rlg:Rleg_4263
lcl|rlg:Rleg_7085
lcl|bme:BMEI2058
lcl|bme:BMEII0871
lcl|bmi:BMEA_B0036
lcl|bmf:BAB2_0825
lcl|bmb:BruAb1_2044
lcl|bms:BR2069
lcl|bms:BRA0397
lcl|bmt:BSUIS_A1910
lcl|bmt:BSUIS_B0036
lcl|bov:BOV_1989
lcl|bov:BOV_A0031
lcl|oan:Oant_0851
lcl|oan:Oant_4426
lcl|bja:bll1059
lcl|bja:bll3660
lcl|bja:bll6391
lcl|bja:bll6392
lcl|bja:bll7412
lcl|bja:blr2257
lcl|bja:blr3543
lcl|bja:blr3858
lcl|bra:BRADO0968
lcl|bra:BRADO2346
lcl|bra:BRADO5598
lcl|bra:BRADO5961
lcl|bbt:BBta_1809
lcl|bbt:BBta_6119
lcl|bbt:BBta_7088
lcl|rpa:RPA4325
lcl|rpb:RPB_1302
lcl|rpc:RPC_4117
lcl|rpd:RPD_3919
lcl|rpe:RPE_4171
lcl|rpt:Rpal_4803
lcl|rpx:Rpdx1_4538
lcl|nwi:Nwi_2977
lcl|nha:Nham_1109
lcl|oca:OCAR_7169
lcl|bhe:BH00030
lcl|bqu:BQ00030
lcl|bbk:BARBAKC583_0006
lcl|btr:Btr_0003
lcl|bgr:Bgr_00030
lcl|xau:Xaut_1616
lcl|xau:Xaut_1829
lcl|xau:Xaut_2703
lcl|azc:AZC_0003
lcl|azc:AZC_1453
lcl|sno:Snov_3814
lcl|mex:Mext_1489
lcl|mea:Mex_1p1380
lcl|mdi:METDI2150
lcl|mrd:Mrad2831_0333
lcl|mrd:Mrad2831_4285
lcl|met:M446_1035
lcl|met:M446_4753
lcl|mpo:Mpop_1489
lcl|mch:Mchl_1767
lcl|mno:Mnod_0118
lcl|mno:Mnod_0120
lcl|mno:Mnod_1275
lcl|mno:Mnod_3753
lcl|mno:Mnod_5661
lcl|mno:Mnod_8643
lcl|bid:Bind_0104
lcl|bid:Bind_3294
lcl|bid:Bind_3572
lcl|msl:Msil_2537
lcl|hdn:Hden_3272
lcl|rva:Rvan_2689
lcl|ccr:CC_0003
lcl|cak:Caul_0575
lcl|cak:Caul_5013
lcl|cse:Cseg_4222
lcl|pzu:PHZ_c0003
lcl|bsb:Bresu_0359
lcl|aex:Astex_0150
lcl|sil:SPO2425
lcl|sil:SPO3891
lcl|sit:TM1040_2860
lcl|rsp:RSP_1234
lcl|rsh:Rsph17029_2895
lcl|rsq:Rsph17025_2671
lcl|rsk:RSKD131_2632
lcl|rcp:RCAP_rcc00068
lcl|jan:Jann_0196
lcl|rde:RD1_0438
lcl|pde:Pden_2813
lcl|pde:Pden_4664
lcl|dsh:Dshi_3450
lcl|kvu:EIO_0027
lcl|kvu:EIO_2756
lcl|mmr:Mmar10_2976
lcl|hne:HNE_0003
lcl|hba:Hbal_3146
lcl|zmo:ZMO0041
lcl|zmn:Za10_1136
lcl|nar:Saro_0115
lcl|nar:Saro_1590
lcl|sal:Sala_2840
lcl|swi:Swit_2830
lcl|sjp:SJA_C1-00030
lcl|eli:ELI_12990
lcl|gox:GOX0859
lcl|gox:GOX1959
lcl|gbe:GbCGDNIH1_2144
lcl|acr:Acry_2761
lcl|gdi:GDI_0015
lcl|gdi:GDI_2966
lcl|gdj:Gdia_3384
lcl|apt:APA01_08690
lcl|rru:Rru_A3613
lcl|rce:RC1_2801
lcl|mag:amb4547
lcl|azl:AZL_000030
lcl|azl:AZL_028730
lcl|azl:AZL_c01580
lcl|pbr:PB2503_04377
lcl|apb:SAR116_0098
lcl|mgm:Mmc1_0022
lcl|din:Selin_0249
lcl|bsu:BSU25660
lcl|bss:BSUW23_12730
lcl|bsn:BSn5_03395
lcl|bha:BH1324
lcl|ban:BA_4561
lcl|bat:BAS4232
lcl|bah:BAMEG_4597
lcl|bal:BACI_c43030
lcl|bce:BC4331
lcl|bca:BCE_4415
lcl|bcz:BCZK4080
lcl|bcr:BCAH187_A4467
lcl|bcu:BCAH820_4356
lcl|bcg:BCG9842_B0783
lcl|bcx:BCA_4445
lcl|bcy:Bcer98_3060
lcl|btk:BT9727_4070
lcl|btl:BALH_3922
lcl|bwe:BcerKBAB4_4185
lcl|bli:BL02079
lcl|bay:RBAM_008060
lcl|bay:RBAM_008070
lcl|bay:RBAM_023960
lcl|bao:BAMF_0755
lcl|bao:BAMF_2464
lcl|bae:BATR1942_01520
lcl|bae:BATR1942_11150
lcl|bcl:ABC1638
lcl|bpu:BPUM_2300
lcl|bpu:BPUM_3656
lcl|bpf:BpOF4_13235
lcl|bmq:BMQ_0974
lcl|bmq:BMQ_4584
lcl|bmd:BMD_0975
lcl|bmd:BMD_4570
lcl|bse:Bsel_2383
lcl|bco:Bcell_1568
lcl|oih:OB1987
lcl|gka:GK2524
lcl|gtn:GTNG_2460
lcl|gwc:GWCH70_2458
lcl|gyc:GYMC61_0993
lcl|gct:GC56T3_0966
lcl|gmc:GY4MC1_1041
lcl|afl:Aflv_0813
lcl|sau:SA1424
lcl|sam:MW1547
lcl|sar:SAR1673
lcl|sac:SACOL1652
lcl|sab:SAB1468c
lcl|sep:SE1282
lcl|ser:SERP1163
lcl|sha:SH1319
lcl|ssp:SSP1162
lcl|sca:Sca_1218
lcl|slg:SLGD_01319
lcl|ssd:SPSINT_1364
lcl|lmo:lmo0490
lcl|lmo:lmo1490
lcl|lmo:lmo2236
lcl|lmf:LMOf2365_1509
lcl|lmf:LMOf2365_2269
lcl|lmh:LMHCC_0306
lcl|lmh:LMHCC_1080
lcl|lmh:LMHCC_2147
lcl|lmc:Lm4b_01500
lcl|lmn:LM5578_2439
lcl|lin:lin0493
lcl|lin:lin1525
lcl|lin:lin2338
lcl|lwe:lwe1503
lcl|lwe:lwe2253
lcl|lsg:lse_0405
lcl|lsg:lse_1405
lcl|lsg:lse_2216
lcl|lsp:Bsph_3851
lcl|esi:Exig_0765
lcl|eat:EAT1b_2517
lcl|mcl:MCCL_1245
lcl|bbe:BBR47_19890
lcl|pjd:Pjdr2_4021
lcl|gym:GYMC10_1710
lcl|ppy:PPE_00893
lcl|ppy:PPE_03242
lcl|ppm:PPSC2_c0946
lcl|ppm:PPSC2_c3667
lcl|aac:Aaci_2016
lcl|bts:Btus_1206
lcl|lla:L0061
lcl|llk:LLKF_1929
lcl|llc:LACR_1921
lcl|llm:llmg_1939
lcl|spy:SPy_0534
lcl|spy:SPy_1584
lcl|spz:M5005_Spy_0441
lcl|spm:spyM18_0600
lcl|spm:spyM18_1592
lcl|sps:SPs1475
lcl|sph:MGAS10270_Spy1418
lcl|spf:SpyM50552
lcl|spf:SpyM51423
lcl|spa:M6_Spy0475
lcl|spb:M28_Spy0429
lcl|spb:M28_Spy1344
lcl|soz:Spy49_0450
lcl|spn:SP_1376
lcl|spw:SPCG_1366
lcl|spx:SPG_1317
lcl|sne:SPN23F_13420
lcl|snm:SP70585_1415
lcl|sjj:SPJ_1276
lcl|spp:SPP_1396
lcl|snt:SPT_0897
lcl|snb:SP670_0920
lcl|sag:SAG1680
lcl|san:gbs1724
lcl|smu:SMU.778
lcl|smc:SmuNN2025_1228
lcl|stc:str0639
lcl|ste:STER_0689
lcl|ssa:SSA_1469
lcl|ssu:SSU05_1251
lcl|sgo:SGO_1374
lcl|seq:SZO_04610
lcl|sez:Sez_1495
lcl|seu:SEQ_1681
lcl|sub:SUB1362
lcl|sds:SDEG_1576
lcl|sga:GALLO_1355
lcl|smb:smi_0756
lcl|lpl:lp_1084
lcl|lpl:lp_3494
lcl|lpl:lp_3498
lcl|lpl:lp_3499
lcl|lpj:JDM1_0894
lcl|lpj:JDM1_2790
lcl|lps:LPST_C0869
lcl|lps:LPST_C2864
lcl|lsa:LSA0892
lcl|lsl:LSL_1795
lcl|lca:LSEI_0476
lcl|lca:LSEI_0478
lcl|lcb:LCABL_05410
lcl|lcb:LCABL_05430
lcl|lcz:LCAZH_0508
lcl|lhe:lhv_1539
lcl|lrh:LGG_00564
lcl|lrh:LGG_00566
lcl|efa:EF1561
lcl|lme:LEUM_1168
lcl|lci:LCK_00697
lcl|lki:LKI_09795
lcl|lgs:LEGAS_1113
lcl|cac:CA_C0897
lcl|cpe:CPE0700
lcl|cpf:CPF_0693
lcl|cpr:CPR_0693
lcl|ctc:CTC01117
lcl|cno:NT01CX_0621
lcl|cth:Cthe_0854
lcl|cdf:CD1837
lcl|cdf:CD2708
lcl|cdc:CD196_1757
lcl|cdc:CD196_2549
lcl|cbo:CBO2540
lcl|cbl:CLK_1923
lcl|cbk:CLL_A3139
lcl|cbb:CLD_2096
lcl|cbi:CLJ_B2770
lcl|cbt:CLH_0668
lcl|cbt:CLH_2889
lcl|cbf:CLI_2602
lcl|cbe:Cbei_4572
lcl|ckl:CKL_0790
lcl|ckl:CKL_1008
lcl|ckr:CKR_0918
lcl|cpy:Cphy_2525
lcl|cce:Ccel_0663
lcl|clj:CLJU_c28750
lcl|clj:CLJU_c29120
lcl|csh:Closa_2600
lcl|ccb:Clocel_1279
lcl|cst:CLOST_2376
lcl|amt:Amet_1075
lcl|aoe:Clos_0042
lcl|sth:STH1952
lcl|swo:Swol_0524
lcl|slp:Slip_0395
lcl|afn:Acfer_0290
lcl|afn:Acfer_1607
lcl|dsy:DSY2394
lcl|dhd:Dhaf_3537
lcl|drm:Dred_1018
lcl|dae:Dtox_2746
lcl|pth:PTH_1129
lcl|dau:Daud_0987
lcl|tjr:TherJR_1756
lcl|hmo:HM1_0245
lcl|eel:EUBELI_01327
lcl|ere:EUBREC_2843
lcl|ere:EUBREC_2850
lcl|elm:ELI_0966
lcl|eha:Ethha_2653
lcl|ral:Rumal_0018
lcl|tmr:Tmar_0219
lcl|tte:TTE1261
lcl|tex:Teth514_1503
lcl|tpd:Teth39_1066
lcl|tit:Thit_1055
lcl|chy:CHY_0623
lcl|mta:Moth_1558
lcl|adg:Adeg_0656
lcl|csc:Csac_1055
lcl|ate:Athe_1889
lcl|cob:COB47_1697
lcl|chd:Calhy_0895
lcl|cow:Calow_1605
lcl|cki:Calkr_0811
lcl|ckn:Calkro_0826
lcl|toc:Toce_1463
lcl|ttm:Tthe_1276
lcl|nth:Nther_1732
lcl|hor:Hore_05960
lcl|has:Halsa_1449
lcl|aar:Acear_1775
lcl|acl:ACL_0220
lcl|mtu:Rv2552c
lcl|mbo:Mb2582c
lcl|mbt:JTY_2569
lcl|mle:ML0515
lcl|mpa:MAP1080
lcl|mav:MAV_3428
lcl|msm:MSMEG_3028
lcl|msm:MSMEG_5457
lcl|msm:MSMEG_6704
lcl|mul:MUL_1757
lcl|mva:Mvan_2643
lcl|mva:Mvan_4817
lcl|mgi:Mflv_1916
lcl|mgi:Mflv_3760
lcl|mab:MAB_2848c
lcl|mmc:Mmcs_2349
lcl|mmc:Mmcs_4283
lcl|mjl:Mjls_2390
lcl|mjl:Mjls_4662
lcl|msp:Mspyr1_13180
lcl|msp:Mspyr1_31010
lcl|mmi:MMAR_2173
lcl|cgl:NCgl0409
lcl|cgl:NCgl1087
lcl|cgl:NCgl1567
lcl|cgt:cgR_0495
lcl|cgt:cgR_1216
lcl|cgt:cgR_1677
lcl|cef:CE0443
lcl|cef:CE1194
lcl|cef:CE1745
lcl|cdi:DIP1006
lcl|cdi:DIP1347
lcl|cjk:jk1035
lcl|cur:cur_0955
lcl|car:cauri_1390
lcl|ckp:ckrop_1004
lcl|cpu:cpfrc_00801
lcl|cpu:cpfrc_01147
lcl|nfa:nfa36410
lcl|rha:RHA1_ro01342
lcl|rha:RHA1_ro01564
lcl|rha:RHA1_ro01853
lcl|rha:RHA1_ro07138
lcl|rer:RER_29880
lcl|rer:RER_38080
lcl|rer:RER_39840
lcl|rer:RER_46930
lcl|rop:ROP_10580
lcl|rop:ROP_12660
lcl|rop:ROP_15380
lcl|rop:ROP_21990
lcl|rop:ROP_69190
lcl|req:REQ_17000
lcl|req:REQ_21540
lcl|gbr:Gbro_2323
lcl|gbr:Gbro_2789
lcl|tpr:Tpau_1310
lcl|tpr:Tpau_1978
lcl|srt:Srot_1646
lcl|sco:SCO1498
lcl|sma:SAV_1777
lcl|sma:SAV_6853
lcl|sgr:SGR_6037
lcl|scb:SCAB_12121
lcl|scb:SCAB_15781
lcl|scb:SCAB_75091
lcl|twh:TWT373
lcl|tws:TW396
lcl|lxx:Lxx00310
lcl|lxx:Lxx10940
lcl|cmi:CMM_1799
lcl|cms:CMS_0732
lcl|mts:MTES_3519
lcl|mts:MTES_3524
lcl|art:Arth_2275
lcl|art:Arth_2889
lcl|art:Arth_3498
lcl|art:Arth_4080
lcl|aau:AAur_2278
lcl|aau:AAur_2878
lcl|aau:AAur_4046
lcl|ach:Achl_2012
lcl|ach:Achl_2599
lcl|ach:Achl_3856
lcl|aai:AARI_17270
lcl|aai:AARI_26000
lcl|rsa:RSal33209_1678
lcl|rsa:RSal33209_1976
lcl|krh:KRH_13430
lcl|mlu:Mlut_12690
lcl|rmu:RMDY18_00180
lcl|rmu:RMDY18_00530
lcl|rmu:RMDY18_09790
lcl|rdn:HMPREF0733_10885
lcl|rdn:HMPREF0733_12001
lcl|bcv:Bcav_2017
lcl|bfa:Bfae_16330
lcl|jde:Jden_1348
lcl|kse:Ksed_12540
lcl|xce:Xcel_1693
lcl|ske:Sked_17730
lcl|cfl:Cfla_1821
lcl|ica:Intca_1590
lcl|pac:PPA1181
lcl|pak:HMPREF0675_4242
lcl|pfr:PFREUD_01580
lcl|nca:Noca_2410
lcl|kfl:Kfla_4369
lcl|tfu:Tfu_2067
lcl|nda:Ndas_3072
lcl|tcu:Tcur_2138
lcl|sro:Sros_6090
lcl|fra:Francci3_0433
lcl|fra:Francci3_3211
lcl|fre:Franean1_1663
lcl|fre:Franean1_1697
lcl|fre:Franean1_7015
lcl|fre:Franean1_7058
lcl|fri:FraEuI1c_1667
lcl|fal:FRAAL0918
lcl|fal:FRAAL5249
lcl|ace:Acel_1327
lcl|nml:Namu_2895
lcl|nml:Namu_3294
lcl|nml:Namu_4100
lcl|nml:Namu_5349
lcl|gob:Gobs_2247
lcl|gob:Gobs_3155
lcl|kra:Krad_3029
lcl|kra:Krad_3445
lcl|sen:SACE_2055
lcl|sen:SACE_2867
lcl|svi:Svir_15300
lcl|tbi:Tbis_2043
lcl|amd:AMED_0626
lcl|amd:AMED_2716
lcl|amd:AMED_4360
lcl|ami:Amir_5262
lcl|stp:Strop_1831
lcl|saq:Sare_1274
lcl|saq:Sare_1822
lcl|mau:Micau_2321
lcl|mil:ML5_2433
lcl|cai:Caci_2381
lcl|sna:Snas_3875
lcl|sna:Snas_5094
lcl|ahe:Arch_0913
lcl|mcu:HMPREF0573_11724
lcl|blo:BL0704
lcl|blj:BLD_0429
lcl|bln:Blon_1084
lcl|blf:BLIF_1098
lcl|bll:BLJ_1071
lcl|bad:BAD_0838
lcl|bla:BLA_1369
lcl|bde:BDP_1133
lcl|bbi:BBIF_0985
lcl|bbp:BBPR_1041
lcl|gva:HMPREF0424_0911
lcl|gvg:HMPREF0421_20764
lcl|rxy:Rxyl_1362
lcl|cwo:Cwoe_3037
lcl|afo:Afer_0954
lcl|ccu:Ccur_12500
lcl|shi:Shel_06560
lcl|ele:Elen_2551
lcl|lil:LA_0638
lcl|lic:LIC12949
lcl|lbj:LBJ_2329
lcl|lbi:LEPBI_I0837
lcl|bhy:BHWA1_01175
lcl|brm:Bmur_2356
lcl|bpo:BP951000_1374
lcl|sus:Acid_3092
lcl|sus:Acid_3529
lcl|bth:BT_4215
lcl|bfr:BF0916
lcl|bfs:BF0838
lcl|bvu:BVU_2541
lcl|bhl:Bache_1413
lcl|pgi:PG0978
lcl|pgn:PGN_0974
lcl|pdi:BDI_1989
lcl|ppn:Palpr_2801
lcl|aps:CFPG_567
lcl|pru:PRU_0721
lcl|pmz:HMPREF0659_A6714
lcl|sru:SRU_2277
lcl|rmr:Rmar_0148
lcl|cpi:Cpin_1671
lcl|phe:Phep_4157
lcl|chu:CHU_0006
lcl|dfe:Dfer_4321
lcl|sli:Slin_0705
lcl|lby:Lbys_3152
lcl|mtt:Ftrac_1118
lcl|mtt:Ftrac_2672
lcl|gfo:GFO_0767
lcl|fjo:Fjoh_2589
lcl|fps:FP1769
lcl|coc:Coch_2085
lcl|rbi:RB2501_01815
lcl|zpr:ZPR_1666
lcl|cat:CA2559_06730
lcl|ran:Riean_1659
lcl|fbc:FB2170_09246
lcl|cao:Celal_2728
lcl|fba:FIC_01652
lcl|smg:SMGWSS_180
lcl|sms:SMDSEM_184
lcl|smh:DMIN_01750
lcl|sum:SMCARI_196
lcl|bbl:BLBBGE_142
lcl|bpi:BPLAN_492
lcl|fsu:Fisuc_2245
lcl|fnu:FN0044
lcl|fnu:FN0045
lcl|lba:Lebu_1670
lcl|str:Sterm_2373
lcl|smf:Smon_0743
lcl|ipo:Ilyop_1867
lcl|ote:Oter_0500
lcl|ote:Oter_3896
lcl|caa:Caka_0415
lcl|min:Minf_2478
lcl|amu:Amuc_1971
lcl|gau:GAU_1681
lcl|psl:Psta_2225
lcl|rsd:TGRD_695
lcl|tai:Taci_1636
lcl|syn:slr1559
lcl|syw:SYNW2509
lcl|syc:syc1637_d
lcl|syd:Syncc9605_2675
lcl|sye:Syncc9902_2304
lcl|syg:sync_2924
lcl|syr:SynRCC307_2518
lcl|syx:SynWH7803_2515
lcl|syp:SYNPCC7002_A1730
lcl|cya:CYA_2729
lcl|cyb:CYB_1006
lcl|tel:tll0590
lcl|mar:MAE_37780
lcl|cyt:cce_4473
lcl|cyp:PCC8801_4417
lcl|cyc:PCC7424_0690
lcl|cyn:Cyan7425_2736
lcl|cyj:Cyan7822_5300
lcl|cyu:UCYN_12120
lcl|gvi:gvip451
lcl|ana:alr2057
lcl|npu:Npun_R4233
lcl|ava:Ava_3106
lcl|naz:Aazo_1154
lcl|pma:Pro1872
lcl|pmm:PMM1705
lcl|pmt:PMT2257
lcl|pmn:PMN2A_1314
lcl|pmi:PMT9312_1798
lcl|pmb:A9601_19151
lcl|pmc:P9515_18961
lcl|pmf:P9303_30051
lcl|pmg:P9301_18961
lcl|pmh:P9215_19781
lcl|pmj:P9211_18411
lcl|pme:NATL1_21871
lcl|ter:Tery_2187
lcl|amr:AM1_3157
lcl|cte:CT1809
lcl|cpc:Cpar_1649
lcl|cch:Cag_1345
lcl|cph:Cpha266_0708
lcl|cpb:Cphamn1_1774
lcl|cli:Clim_1797
lcl|pvi:Cvib_0539
lcl|plt:Plut_0483
lcl|pph:Ppha_2066
lcl|paa:Paes_1654
lcl|cts:Ctha_1609
lcl|det:DET0465
lcl|deh:cbdb_A429
lcl|deb:DehaBAV1_0442
lcl|dev:DhcVS_408
lcl|deg:DehalGT_0406
lcl|dly:Dehly_0222
lcl|rrs:RoseRS_1564
lcl|rca:Rcas_3415
lcl|cau:Caur_1944
lcl|cag:Cagg_1838
lcl|hau:Haur_4468
lcl|tro:trd_A0871
lcl|sti:Sthe_3266
lcl|atm:ANT_01900
lcl|dra:DR_0077
lcl|dra:DR_1173
lcl|dge:Dgeo_1192
lcl|dge:Dgeo_1271
lcl|dge:Dgeo_2374
lcl|ddr:Deide_10210
lcl|ddr:Deide_10760
lcl|ddr:Deide_1p01400
lcl|dmr:Deima_1561
lcl|dmr:Deima_2346
lcl|dpt:Deipr_0928
lcl|dpt:Deipr_1063
lcl|tra:Trad_0509
lcl|tra:Trad_1640
lcl|tth:TTC0688
lcl|ttj:TTHA1050
lcl|tsc:TSC_c09370
lcl|mrb:Mrub_1819
lcl|msv:Mesil_2226
lcl|opr:Ocepr_1052
lcl|mhd:Marky_1133
lcl|aae:aq_901
lcl|hya:HY04AAS1_1184
lcl|hyd:Hyd3684_1179
lcl|hth:HTH_1306
lcl|tal:Thal_0975
lcl|sul:SYO3AOP1_1303
lcl|saf:SULAZ_1462
lcl|pmx:PERMA_1072
lcl|tam:Theam_0140
lcl|dte:Dester_1539
lcl|tma:TM0346
lcl|tpt:Tpet_0574
lcl|pmo:Pmob_1201
lcl|dth:DICTH_0912
lcl|dtu:Dtur_1054
lcl|tye:THEYE_A0423
lcl|nde:NIDE0446
lcl|ttr:Tter_0108
lcl|ddf:DEFDS_1108
lcl|dap:Dacet_1333
lcl|cni:Calni_1649
lcl|mja:MJ_1084
lcl|mfe:Mefer_1347
lcl|mvu:Metvu_0191
lcl|mfs:MFS40622_0173
lcl|mif:Metin_0656
lcl|mig:Metig_0364
lcl|mmp:MMP0936
lcl|mmq:MmarC5_0743
lcl|mmx:MmarC6_1719
lcl|mmz:MmarC7_0183
lcl|mae:Maeo_0450
lcl|mvn:Mevan_0253
lcl|mvo:Mvol_0777
lcl|mac:MA4594
lcl|mba:Mbar_A0923
lcl|mma:MM_1274
lcl|mbu:Mbur_1998
lcl|mmh:Mmah_0238
lcl|mev:Metev_1695
lcl|mtp:Mthe_1501
lcl|mcj:MCON_3308
lcl|mhu:Mhun_1030
lcl|mpd:MCP_0167
lcl|mmg:MTBMA_c06920
lcl|mst:Msp_0647
lcl|msi:Msm_1179
lcl|mru:mru_1244
lcl|mel:Metbo_0624
lcl|mew:MSWAN_1737
lcl|mfv:Mfer_1220
lcl|mka:MK0117
lcl|afu:AF2327
lcl|apo:Arcpr_0877
lcl|ave:Arcve_0165
lcl|fpl:Ferp_0898
lcl|hal:VNG0382G
lcl|hma:rrnAC0707
lcl|hwa:HQ1245A
lcl|nph:NP0806A
lcl|hla:Hlac_0456
lcl|hut:Huta_2478
lcl|hmu:Hmuk_2932
lcl|htu:Htur_1368
lcl|nmg:Nmag_2790
lcl|hvo:HVO_0712
lcl|hvo:HVO_0713
lcl|hje:HacjB3_12670
lcl|hbo:Hbor_25040
lcl|tac:Ta0284
lcl|tvo:TVN1317
lcl|pto:PTO0600
lcl|pab:PAB0300
lcl|pfu:PF1693
lcl|pyn:PNA2_0318
lcl|tko:TK0265
lcl|ton:TON_1136
lcl|tga:TGAM_1595
lcl|tba:TERMP_00423
lcl|rci:RCIX1312
lcl|ape:APE_0574.1
lcl|iho:Igni_0215
lcl|iag:Igag_1734
lcl|sso:SSO0306
lcl|sto:ST2273
lcl|sai:Saci_0185
lcl|sis:LS215_1936
lcl|siy:YG5714_1913
lcl|sin:YN1551_1012
lcl|mse:Msed_1874
lcl|mcn:Mcup_0409
lcl|aho:Ahos_1214
lcl|pai:PAE1913
lcl|pis:Pisl_1764
lcl|pcl:Pcal_0880
lcl|pas:Pars_2118
lcl|cma:Cmaq_0805
lcl|tne:Tneu_0781
lcl|tuz:TUZN_1759
lcl|vdi:Vdis_0217
lcl|vmo:VMUT_1429
lcl|nmr:Nmar_0550
lcl|csy:CENSYa_0203
lcl|kcr:Kcr_1090

K00015.cdhit:

lcl|hsa:9380
lcl|cme:CMQ289C
lcl|uma:UM04061.1
lcl|bpm:BURPS1710b_2926
lcl|bpd:BURPS668_2809
lcl|bur:Bcep18194_A4216
lcl|bur:Bcep18194_B1307
lcl|bmj:BMULJ_01041
lcl|har:HEAR0804
lcl|dal:Dalk_2294
lcl|dat:HRM2_20310
lcl|ade:Adeh_1858
lcl|acp:A2cp1_2087
lcl|afw:Anae109_1983
lcl|ank:AnaeK_2002
lcl|sfu:Sfum_3914
lcl|pla:Plav_2807
lcl|pla:Plav_3643
lcl|smd:Smed_3380
lcl|rhi:NGR_c34970
lcl|ara:Arad_0205
lcl|avi:Avi_0314
lcl|rec:RHECIAT_CH0000175
lcl|rle:RL0145
lcl|rle:pRL110162
lcl|rlt:Rleg2_4089
lcl|rlg:Rleg_4409
lcl|bmc:BAbS19_I20390
lcl|bcs:BCAN_A2219
lcl|oan:Oant_0734
lcl|bja:bll0766
lcl|bra:BRADO0066
lcl|bra:BRADO3050
lcl|bbt:BBta_0073
lcl|bbt:BBta_5085
lcl|rpa:RPA0422
lcl|rpb:RPB_0616
lcl|rpc:RPC_0354
lcl|rpd:RPD_0217
lcl|rpe:RPE_0244
lcl|nwi:Nwi_0037
lcl|nha:Nham_0045
lcl|oca:OCAR_4494
lcl|xau:Xaut_4126
lcl|azc:AZC_0236
lcl|sno:Snov_0241
lcl|mex:Mext_0421
lcl|mea:Mex_1p0336
lcl|mrd:Mrad2831_2688
lcl|met:M446_2232
lcl|mpo:Mpop_0491
lcl|mno:Mnod_0378
lcl|bid:Bind_0511
lcl|msl:Msil_2485
lcl|hdn:Hden_3510
lcl|rva:Rvan_2261
lcl|cak:Caul_5058
lcl|cse:Cseg_4172
lcl|bsb:Bresu_0577
lcl|aex:Astex_0779
lcl|sit:TM1040_0480
lcl|rsh:Rsph17029_0987
lcl|rsq:Rsph17025_2187
lcl|rsk:RSKD131_0635
lcl|rcp:RCAP_rcc00524
lcl|jan:Jann_0915
lcl|rde:RD1_1164
lcl|rde:RD1_3437
lcl|rde:RD1_4247
lcl|pde:Pden_1941
lcl|dsh:Dshi_2970
lcl|hne:HNE_3433
lcl|hba:Hbal_3053
lcl|nar:Saro_2308
lcl|sal:Sala_0778
lcl|swi:Swit_4583
lcl|sjp:SJA_C1-23240
lcl|rru:Rru_A1815
lcl|rru:Rru_A3790
lcl|rce:RC1_3133
lcl|mag:amb0195
lcl|azl:AZL_002190
lcl|apb:SAR116_1568
lcl|bcb:BCB4264_A5035
lcl|bpf:BpOF4_21534
lcl|bmq:BMQ_4977
lcl|bmd:BMD_3518
lcl|bmd:BMD_4963
lcl|bse:Bsel_1172
lcl|bco:Bcell_1349
lcl|oih:OB2357
lcl|gwc:GWCH70_2897
lcl|gyc:GYMC61_3042
lcl|gct:GC56T3_0540
lcl|gmc:GY4MC1_0528
lcl|lsp:Bsph_0853
lcl|bts:Btus_0385
lcl|dhd:Dhaf_2820
lcl|hmo:HM1_0770
lcl|tmr:Tmar_0227
lcl|tte:TTE1946
lcl|msm:MSMEG_0604
lcl|msm:MSMEG_2529
lcl|msm:MSMEG_2550
lcl|msm:MSMEG_6299
lcl|rha:RHA1_ro04923
lcl|rop:ROP_49940
lcl|aau:AAur_4149
lcl|ach:Achl_0089
lcl|ach:Achl_0193
lcl|krh:KRH_00410
lcl|cwo:Cwoe_5009
lcl|ipa:Isop_0682
lcl|cyp:PCC8801_3049
lcl|cyh:Cyan8802_3073
lcl|cyj:Cyan7822_2477
lcl|ava:Ava_4238
lcl|pmg:P9301_12531
lcl|rrs:RoseRS_0216
lcl|rca:Rcas_4324
lcl|cau:Caur_0825
lcl|cag:Cagg_2722
lcl|tro:trd_0796
lcl|sti:Sthe_1212
lcl|atm:ANT_16990
lcl|tth:TTC0431
lcl|ttj:TTHA0786
lcl|tsc:TSC_c18270
lcl|msv:Mesil_2536
lcl|opr:Ocepr_0858
lcl|mhd:Marky_0871
lcl|tle:Tlet_1697
lcl|tme:Tmel_0892
lcl|taf:THA_1150
lcl|fno:Fnod_1147
lcl|nde:NIDE2639
lcl|ttr:Tter_0350
lcl|pho:PH0597
lcl|pab:PAB2374
lcl|pfu:PF0319
lcl|tko:TK0683
lcl|ton:TON_0945
lcl|tga:TGAM_1867
lcl|tsi:TSIB_1280
lcl|tba:TERMP_01127
lcl|abi:Aboo_0052
lcl|ape:APE_1265.1
lcl|ape:APE_1831.1
lcl|ape:APE_2507.1
lcl|iag:Igag_0372
lcl|hbu:Hbut_0860
lcl|mse:Msed_0256
lcl|vdi:Vdis_2030
lcl|tpe:Tpen_0823
lcl|asc:ASAC_0119
lcl|nmr:Nmar_0412
lcl|csy:CENSYa_0313
lcl|kcr:Kcr_1548

K00016.cdhit:

lcl|hsa:160287
lcl|hsa:3939
lcl|hsa:3945
lcl|hsa:3948
lcl|hsa:92483
lcl|ptr:451063
lcl|ptr:451064
lcl|ptr:464999
lcl|ptr:465337
lcl|ptr:747141
lcl|pon:100173786
lcl|pon:100439283
lcl|pon:100443907
lcl|mcc:693731
lcl|mcc:693802
lcl|mcc:693907
lcl|mcc:694309
lcl|mcc:696854
lcl|mcc:696935
lcl|mcc:702403
lcl|mcc:716800
lcl|mcc:718082
lcl|mmu:106557
lcl|mmu:16828
lcl|mmu:16832
lcl|mmu:16833
lcl|mmu:433229
lcl|rno:24533
lcl|rno:24534
lcl|rno:29634
lcl|rno:369018
lcl|rno:500965
lcl|cfa:475101
lcl|cfa:476213
lcl|cfa:476882
lcl|cfa:476883
lcl|cfa:477675
lcl|cfa:477883
lcl|cfa:479371
lcl|cfa:481004
lcl|cfa:482405
lcl|cfa:484048
lcl|cfa:485449
lcl|cfa:490690
lcl|cfa:609013
lcl|cfa:610330
lcl|cfa:611702
lcl|aml:100469967
lcl|aml:100472134
lcl|aml:100472384
lcl|aml:100483734
lcl|bta:281274
lcl|bta:281275
lcl|bta:509519
lcl|bta:784938
lcl|ssc:100153697
lcl|ssc:100502559
lcl|ssc:407245
lcl|ssc:407246
lcl|ecb:100033997
lcl|ecb:100057016
lcl|ecb:100057054
lcl|ecb:100059970
lcl|mdo:100012604
lcl|mdo:100016009
lcl|mdo:100023295
lcl|mdo:100028279
lcl|mdo:100028290
lcl|mdo:554182
lcl|oaa:100086588
lcl|oaa:791112
lcl|gga:373997
lcl|gga:396221
lcl|tgu:100190454
lcl|tgu:100223914
lcl|xla:380394
lcl|xla:380546
lcl|xla:394355
lcl|xla:398121
lcl|xtr:394477
lcl|xtr:394758
lcl|dre:30496
lcl|dre:30497
lcl|dre:436747
lcl|cin:100174998
lcl|spu:586683
lcl|dme:Dmel_CG10160
lcl|dme:Dmel_CG13334
lcl|dpo:Dpse_GA10121
lcl|dpo:Dpse_GA24202
lcl|dan:Dana_GF10902
lcl|dan:Dana_GF13705
lcl|der:Dere_GG14061
lcl|der:Dere_GG20393
lcl|dpe:Dper_GL17466
lcl|dse:Dsec_GM13843
lcl|dse:Dsec_GM21480
lcl|dsi:Dsim_GD10977
lcl|dsi:Dsim_GD13128
lcl|dwi:Dwil_GK15970
lcl|dwi:Dwil_GK17340
lcl|dya:Dyak_GE12554
lcl|dgr:Dgri_GH16279
lcl|dmo:Dmoj_GI13222
lcl|dvi:Dvir_GJ11996
lcl|dvi:Dvir_GJ17738
lcl|aga:AgaP_AGAP004880
lcl|aag:AaeL_AAEL012014
lcl|cqu:CpipJ_CPIJ014454
lcl|cqu:CpipJ_CPIJ016131
lcl|ame:411188
lcl|nvi:100118743
lcl|tca:656589
lcl|phu:Phum_PHUM581610
lcl|cel:F13D12.2
lcl|cbr:CBG03136
lcl|bmy:Bm1_43730
lcl|smm:Smp_038950
lcl|smm:Smp_038960
lcl|ath:AT4G17260
lcl|pop:POPTR_554197
lcl|rcu:RCOM_0540790
lcl|rcu:RCOM_0540800
lcl|vvi:100248878
lcl|vvi:100250615
lcl|osa:4328012
lcl|osa:4339856
lcl|sbi:SORBI_04g000580
lcl|sbi:SORBI_04g000590
lcl|zma:100193279
lcl|zma:100282503
lcl|ppp:PHYPADRAFT_146489
lcl|ppp:PHYPADRAFT_195311
lcl|ppp:PHYPADRAFT_55784
lcl|cme:CMA145C
lcl|cme:CMC188C
lcl|cme:CMI306C
lcl|cme:CMJ002C
lcl|cme:CMK006C
lcl|lth:KLTH0D00440g
lcl|lth:KLTH0G19558g
lcl|ncr:NCU00720
lcl|pan:PODANSg09793
lcl|pan:PODANSg866
lcl|mgr:MGG_10453
lcl|fgr:FG10444.1
lcl|ani:AN5842.2
lcl|afm:AFUA_5G14800
lcl|act:ACLA_004370
lcl|pno:SNOG_10492
lcl|spo:SPAC186.08c
lcl|mbr:MONBRDRAFT_32392
lcl|pfa:PF13_0141
lcl|ecg:E2348C_4376
lcl|ecc:c5039
lcl|ecp:ECP_4280
lcl|eci:UTI89_C4637
lcl|efe:EFER_4154
lcl|ent:Ent638_2002
lcl|esa:ESA_01812
lcl|ctu:Ctu_21690
lcl|kpn:KPN_01632
lcl|kpe:KPK_2747
lcl|kpu:KP1_2672
lcl|kva:Kvar_2702
lcl|cko:CKO_01547
lcl|cko:CKO_03848
lcl|rah:Rahaq_3244
lcl|vvu:VV2_1457
lcl|vpa:VPA0147
lcl|vex:VEA_000852
lcl|ttu:TERTU_0352
lcl|tgr:Tgr7_1919
lcl|tau:Tola_1750
lcl|reh:H16_A0666
lcl|rme:Rmet_0559
lcl|bgl:bglu_2g19240
lcl|bge:BC1002_3504
lcl|bpe:BP0379
lcl|bpa:BPP4051
lcl|bbr:BB4684
lcl|bav:BAV3171
lcl|axy:AXYL_06161
lcl|vei:Veis_4538
lcl|cje:Cj1167
lcl|cjr:CJE1301
lcl|cjj:CJJ81176_1182
lcl|cju:C8J_1111
lcl|cjn:ICDCCJ_1120
lcl|cjd:JJD26997_0565
lcl|ant:Arnit_1568
lcl|sdl:Sdel_0325
lcl|geo:Geob_0424
lcl|dvu:DVU0600
lcl|sur:STAUR_5341
lcl|scl:sce5245
lcl|avi:Avi_4103
lcl|rle:pRL120231
lcl|rcp:RCAP_rcc00817
lcl|rce:RC1_3506
lcl|azl:AZL_026880
lcl|bsu:BSU03050
lcl|bss:BSUW23_01560
lcl|bha:BH3937
lcl|ban:BA_1923
lcl|ban:BA_5125
lcl|ban:BA_5240
lcl|bal:BACI_c48760
lcl|bal:BACI_c50080
lcl|bce:BC1924
lcl|bce:BC4870
lcl|bce:BC4996
lcl|bca:BCE_5032
lcl|bca:BCE_5135
lcl|bcz:BCZK4723
lcl|bcr:BCAH187_A5012
lcl|bcg:BCG9842_B0100
lcl|bcg:BCG9842_B3415
lcl|bcy:Bcer98_1484
lcl|bcy:Bcer98_3505
lcl|bcy:Bcer98_3591
lcl|btk:BT9727_4708
lcl|btl:BALH_4532
lcl|btb:BMB171_C4605
lcl|bwe:BcerKBAB4_1798
lcl|bwe:BcerKBAB4_4713
lcl|bwe:BcerKBAB4_4826
lcl|bli:BL01703
lcl|bay:RBAM_003290
lcl|bao:BAMF_0277
lcl|bae:BATR1942_20165
lcl|bcl:ABC2872
lcl|bpu:BPUM_0277
lcl|bpf:BpOF4_04835
lcl|bmq:BMQ_0521
lcl|bmd:BMD_0524
lcl|bse:Bsel_2311
lcl|bco:Bcell_1656
lcl|oih:OB3279
lcl|gka:GK0475
lcl|gtn:GTNG_0487
lcl|gwc:GWCH70_0489
lcl|gyc:GYMC61_1361
lcl|gct:GC56T3_2991
lcl|gmc:GY4MC1_3298
lcl|afl:Aflv_0889
lcl|sau:SA0232
lcl|sau:SA2395
lcl|sam:MW2521
lcl|sar:SAR0234
lcl|sac:SACOL0222
lcl|saa:SAUSA300_0235
lcl|sab:SAB0180
lcl|sep:SE2145
lcl|sha:SH0525
lcl|ssp:SSP0249
lcl|ssp:SSP1001
lcl|sca:Sca_0343
lcl|sca:Sca_1369
lcl|slg:SLGD_00048
lcl|slg:SLGD_00459
lcl|ssd:SPSINT_1529
lcl|ssd:SPSINT_2058
lcl|lmo:lmo0210
lcl|lmo:lmo1534
lcl|lmo:lmo1667
lcl|lmf:LMOf2365_1553
lcl|lmf:LMOf2365_1691
lcl|lmh:LMHCC_0899
lcl|lmh:LMHCC_1035
lcl|lmh:LMHCC_2433
lcl|lmc:Lm4b_01680
lcl|lmn:LM5578_1814
lcl|lin:lin0242
lcl|lin:lin1569
lcl|lin:lin1775
lcl|lwe:lwe0172
lcl|lwe:lwe1034
lcl|lwe:lwe1547
lcl|lwe:lwe1685
lcl|lsg:lse_0196
lcl|lsg:lse_1449
lcl|lsg:lse_1635
lcl|esi:Exig_0870
lcl|eat:EAT1b_0554
lcl|mcl:MCCL_0163
lcl|mcl:MCCL_0255
lcl|pjd:Pjdr2_5353
lcl|gym:GYMC10_3602
lcl|ppy:PPE_00452
lcl|ppy:PPE_02467
lcl|ppm:PPSC2_c0485
lcl|ppm:PPSC2_c2820
lcl|aac:Aaci_0520
lcl|lla:L0017
lcl|lla:L0018
lcl|lla:L142159
lcl|llk:LLKF_0427
lcl|llk:LLKF_0494
lcl|llk:LLKF_1154
lcl|llc:LACR_0421
lcl|llc:LACR_1239
lcl|llm:llmg_0392
lcl|spy:SPy_1151
lcl|spw:SPCG_1081
lcl|snm:SP70585_1267
lcl|sag:SAG0128
lcl|sag:SAG0959
lcl|san:gbs0126
lcl|sak:SAK_0179
lcl|smu:SMU.1115
lcl|stc:str0644
lcl|stc:str1280
lcl|stl:stu0644
lcl|stl:stu1280
lcl|ste:STER_0694
lcl|ssa:SSA_1221
lcl|ssu:SSU05_1076
lcl|sgo:SGO_1232
lcl|sgo:SGO_1369
lcl|seq:SZO_09420
lcl|seu:SEQ_1169
lcl|sub:SUB0879
lcl|sds:SDEG_0911
lcl|sga:GALLO_1350
lcl|sga:GALLO_2034
lcl|smb:smi_1006
lcl|lpl:lp_0537
lcl|lpl:lp_1101
lcl|lpl:lp_1245
lcl|lpl:lp_2349
lcl|lpj:JDM1_0314
lcl|lpj:JDM1_0908
lcl|lps:LPST_C0295
lcl|lps:LPST_C0882
lcl|lps:LPST_C1010
lcl|ljo:LJ0274
lcl|ljo:LJ1403
lcl|ljf:FI9785_1528
lcl|ljf:FI9785_337
lcl|ljf:FI9785_863
lcl|lac:LBA0271
lcl|lac:LBA0910
lcl|lac:LBA1516
lcl|lsa:LSA1606
lcl|lsl:LSL_1362
lcl|ldb:Ldb0120
lcl|lbu:LBUL_0100
lcl|lde:LDBND_0067
lcl|lde:LDBND_0089
lcl|lbr:LVIS_0514
lcl|lca:LSEI_0634
lcl|lca:LSEI_2549
lcl|lca:LSEI_2607
lcl|lcb:LCABL_06930
lcl|lga:LGAS_0269
lcl|lga:LGAS_0849
lcl|lre:Lreu_0194
lcl|lre:Lreu_0716
lcl|lre:Lreu_0907
lcl|lre:Lreu_1272
lcl|lhe:lhv_0289
lcl|lhe:lhv_0978
lcl|lhe:lhv_1578
lcl|lfe:LAF_0348
lcl|lfe:LAF_0806
lcl|lrh:LGG_00606
lcl|lrh:LGG_02523
lcl|lrh:LGG_02591
lcl|lrl:LC705_00585
lcl|lcr:LCRIS_00274
lcl|lcr:LCRIS_00963
lcl|lcr:LCRIS_01483
lcl|lam:LA2_01445
lcl|lam:LA2_04745
lcl|lam:LA2_08490
lcl|ppe:PEPE_1554
lcl|efa:EF0255
lcl|efa:EF0641
lcl|lci:LCK_01655
lcl|lki:LKI_06135
lcl|lgs:LEGAS_1815
lcl|cac:CA_C0267
lcl|cac:CA_C3552
lcl|cpe:CPE0103
lcl|cpr:CPR_0102
lcl|ctc:CTC01998
lcl|cno:NT01CX_0236
lcl|cth:Cthe_1053
lcl|cdf:CD2164
lcl|cdc:CD196_2027
lcl|cbo:CBO1519
lcl|cby:CLM_1754
lcl|cbl:CLK_0997
lcl|cbk:CLL_A2569
lcl|cbk:CLL_A3511
lcl|cbb:CLD_3035
lcl|cbi:CLJ_B1617
lcl|cbt:CLH_2335
lcl|cbt:CLH_3305
lcl|cbf:CLI_1599
lcl|cbe:Cbei_1014
lcl|cbe:Cbei_2789
lcl|cbe:Cbei_4903
lcl|ckl:CKL_1381
lcl|cpy:Cphy_1117
lcl|cpy:Cphy_1232
lcl|cce:Ccel_2485
lcl|csh:Closa_1306
lcl|ccb:Clocel_1533
lcl|ccb:Clocel_2700
lcl|vpr:Vpar_0498
lcl|afn:Acfer_1037
lcl|drm:Dred_2797
lcl|pth:PTH_0747
lcl|dau:Daud_1522
lcl|tjr:TherJR_0751
lcl|hmo:HM1_2756
lcl|apr:Apre_1065
lcl|eel:EUBELI_20026
lcl|ere:EUBREC_2331
lcl|eha:Ethha_1350
lcl|eha:Ethha_2705
lcl|clo:HMPREF0868_0218
lcl|tex:Teth514_0216
lcl|tit:Thit_0237
lcl|mta:Moth_1826
lcl|adg:Adeg_1582
lcl|csc:Csac_1027
lcl|ate:Athe_1918
lcl|cob:COB47_1726
lcl|chd:Calhy_0866
lcl|cow:Calow_1634
lcl|cki:Calkr_0782
lcl|ckn:Calkro_0797
lcl|toc:Toce_1441
lcl|ttm:Tthe_2412
lcl|hor:Hore_16140
lcl|has:Halsa_1287
lcl|aar:Acear_0295
lcl|mge:MG_460
lcl|mpn:MPN674
lcl|mpu:MYPU_7590
lcl|mpe:MYPE9640
lcl|mga:MGA_0746
lcl|mmy:MSC_0532
lcl|mmo:MMOB0410
lcl|mhy:mhp245
lcl|mhy:mhp469
lcl|mhj:MHJ_0133
lcl|mhj:MHJ_0468
lcl|mhp:MHP7448_0471
lcl|msy:MS53_0461
lcl|mcp:MCAP_0439
lcl|maa:MAG_4900
lcl|mal:MAGa5370
lcl|mat:MARTH_orf109
lcl|mco:MCJ_001000
lcl|mco:MCJ_006130
lcl|mho:MHO_3580
lcl|mhr:MHR_0023
lcl|mhr:MHR_0431
lcl|mbv:MBOVPG45_0326
lcl|mlc:MSB_A0453
lcl|mha:HF1_00620
lcl|acl:ACL_1028
lcl|mfl:Mfl596
lcl|mva:Mvan_0439
lcl|mgi:Mflv_0307
lcl|mmc:Mmcs_0382
lcl|msp:Mspyr1_04500
lcl|cgl:NCgl2810
lcl|cgt:cgR_2812
lcl|cef:CE2753
lcl|cdi:DIP0427
lcl|cdi:DIP2255
lcl|cjk:jk0113
lcl|car:cauri_2403
lcl|ckp:ckrop_0111
lcl|ckp:ckrop_1700
lcl|cpu:cpfrc_00300
lcl|cpu:cpfrc_01996
lcl|rer:RER_42180
lcl|gbr:Gbro_1116
lcl|sma:SAV_339
lcl|mts:MTES_1051
lcl|art:Arth_3978
lcl|krh:KRH_05010
lcl|mlu:Mlut_21510
lcl|rdn:HMPREF0733_11916
lcl|bcv:Bcav_2434
lcl|jde:Jden_1053
lcl|xce:Xcel_1257
lcl|ske:Sked_23050
lcl|cfl:Cfla_1564
lcl|ica:Intca_3315
lcl|pac:PPA0012
lcl|pac:PPA0887
lcl|pac:PPA1952
lcl|pak:HMPREF0675_3011
lcl|pak:HMPREF0675_3945
lcl|pfr:PFREUD_11570
lcl|pfr:PFREUD_12840
lcl|nml:Namu_0206
lcl|ahe:Arch_1453
lcl|blo:BL0710
lcl|blo:BL1308
lcl|blj:BLD_0435
lcl|bln:Blon_0840
lcl|bln:Blon_1090
lcl|blf:BLIF_1092
lcl|bll:BLJ_1065
lcl|bll:BLJ_1311
lcl|bad:BAD_1117
lcl|bla:BLA_0305
lcl|bla:BLA_0792
lcl|blc:Balac_1214
lcl|bbi:BBIF_0564
lcl|bbi:BBIF_0979
lcl|bbp:BBPR_0539
lcl|bbp:BBPR_1035
lcl|gva:HMPREF0424_0663
lcl|gvg:HMPREF0421_20527
lcl|gvg:HMPREF0421_20719
lcl|apv:Apar_0054
lcl|ele:Elen_2253
lcl|ols:Olsu_0043
lcl|bbu:BB0087
lcl|bbz:BbuZS7_0087
lcl|bga:BG0088
lcl|baf:BAPKO_0088
lcl|btu:BT0087
lcl|bhr:BH0087
lcl|bdu:BDU_90
lcl|bre:BRE_89
lcl|tde:TDE0351
lcl|bhy:BHWA1_01750
lcl|brm:Bmur_1505
lcl|bpo:BP951000_2248
lcl|aba:Acid345_1483
lcl|sru:SRU_0681
lcl|rmr:Rmar_0132
lcl|fnu:FN1169
lcl|str:Sterm_2675
lcl|smf:Smon_0985
lcl|ote:Oter_1299
lcl|rba:RB2566
lcl|rba:RB856
lcl|psl:Psta_3289
lcl|plm:Plim_1203
lcl|plm:Plim_1746
lcl|ipa:Isop_1634
lcl|cya:CYA_2670
lcl|cyb:CYB_2165
lcl|mar:MAE_05340
lcl|cyt:cce_5187
lcl|cyc:PCC7424_3778
lcl|cyj:Cyan7822_4413
lcl|gvi:gll3324
lcl|npu:Npun_R1983
lcl|amr:AM1_5026
lcl|cts:Ctha_2381
lcl|cau:Caur_1675
lcl|cag:Cagg_2397
lcl|atm:ANT_16210
lcl|dra:DR_2364
lcl|ddr:Deide_22290
lcl|dmr:Deima_3081
lcl|dpt:Deipr_1978
lcl|tth:TTC0748
lcl|ttj:TTHA1113
lcl|mhd:Marky_0239
lcl|tma:TM1867
lcl|tle:Tlet_1246
lcl|trq:TRQ2_0952
lcl|tna:CTN_0802
lcl|taf:THA_1478
lcl|fno:Fnod_1175
lcl|pmo:Pmob_1893
lcl|kol:Kole_0912
lcl|dth:DICTH_0539
lcl|dtu:Dtur_0700
lcl|hut:Huta_0463
lcl|hvo:HVO_0214
lcl|hje:HacjB3_00765
lcl|559295.KLTH0G19558g
lcl|281687.CJA14387
lcl|237895.Q5CIJ0
lcl|162425.CADANIAP00007199
lcl|148305.A4QXM2
lcl|135651.CBN21352
lcl|121224.XP_002432365
lcl|99883.ENSTNIP00000019093
lcl|81824.JGI32392
lcl|73239.Q7RJ87
lcl|69293.ENSGACP00000014945
lcl|59729.ENSTGUP00000012466
lcl|59689.fgenesh2_kg.7__2582__AT4G17260.1
lcl|51511.ENSCSAVP00000000499
lcl|39947.LOC_Os06g01590.1
lcl|39946.BGIOSIBCE020319
lcl|33178.CADATEAP00000129
lcl|31234.CRE02250
lcl|31033.ENSTRUP00000043228
lcl|29760.GSVIVG00026376001
lcl|28377.ENSACAP00000016848
lcl|15368.BRADI3G15560.1
lcl|13616.ENSMODP00000028261
lcl|10228.JGI34967
lcl|10141.ENSCPOP00000016033
lcl|10116.ENSRNOP00000063534
lcl|10090.ENSMUSP00000103267
lcl|9986.ENSOCUP00000023692
lcl|9913.ENSBTAP00000047729
lcl|9823.ENSSSCP00000014202
lcl|9796.ENSECAP00000019538
lcl|9685.ENSFCAP00000014600
lcl|9615.ENSCAFP00000035373
lcl|9606.ENSP00000395337
lcl|9600.ENSPPYP00000007393
lcl|9598.ENSPTRP00000057917
lcl|9544.ENSMMUP00000041152
lcl|9361.ENSDNOP00000014681
lcl|9258.ENSOANP00000027352
lcl|9031.ENSGALP00000021618
lcl|8364.ENSXETP00000036972
lcl|8090.ENSORLP00000012533
lcl|7955.ENSDARP00000095636
lcl|7719.ENSCINP00000007004
lcl|7668.XP_791548
lcl|7460.XP_394663
lcl|7425.XP_001603459
lcl|7260.FBpp0246483
lcl|7245.FBpp0265496
lcl|7244.FBpp0236058
lcl|7237.FBpp0277107
lcl|7227.FBpp0086797
lcl|7222.FBpp0150185
lcl|7217.FBpp0116897
lcl|7176.CPIJ016131-PA
lcl|7165.AGAP004880-PB
lcl|7159.AAEL012014-PA
lcl|7070.XP_968203
lcl|6945.ISCW016026-PA
lcl|6239.F13D12.2
lcl|6238.CBG03136
lcl|6182.Q7Z1I3
lcl|5875.TP01_1182
lcl|5874.Q4UJ29
lcl|5855.PVX_116630
lcl|5850.PKH_122820
lcl|5833.PFF0895w-1
lcl|5518.FG10444.1
lcl|5141.NCU00720.1
lcl|5085.CADAFUAP00006239
lcl|5061.CADANGAP00004438
lcl|5057.CADACLAP00000156
lcl|4896.SPAC186.08c-1
lcl|4558.Sb04g000590.1
lcl|3702.AT4G17260.1-P
lcl|3694.gw1.127.232.1
lcl|3218.JGI55784

K00018.cdhit:

lcl|ssl:SS1G_11729
lcl|bfu:BC1G_06934
lcl|ani:AN0701.2
lcl|afm:AFUA_1G13630
lcl|afm:AFUA_6G10090
lcl|pcs:Pc21g03190
lcl|eci:UTI89_C3974
lcl|eca:ECA2721
lcl|pam:PANA_0570
lcl|hin:HI1556
lcl|hit:NTHI1577
lcl|hip:CGSHiEE_05360
lcl|hiq:CGSHiGG_00175
lcl|hif:HIBPF09000
lcl|hil:HICON_16220
lcl|hap:HAPS_0755
lcl|hso:HS_0945
lcl|pmu:PM0559
lcl|msu:MS1188
lcl|apl:APL_2039
lcl|apj:APJL_2090
lcl|apa:APP7_2126
lcl|asu:Asuc_1432
lcl|aap:NT05HA_0663
lcl|aat:D11S_0982
lcl|vch:VC2504
lcl|vco:VC0395_A2086
lcl|vvu:VV1_1462
lcl|vvy:VV2923
lcl|vvm:VVM_00751
lcl|vpa:VP2678
lcl|vha:VIBHAR_03673
lcl|vsp:VS_0352
lcl|vex:VEA_002395
lcl|ppr:PBPRA0407
lcl|pae:PA4626
lcl|pau:PA14_61210
lcl|pap:PSPA7_5272
lcl|ppu:PP_0762
lcl|ppg:PputGB1_0804
lcl|ppw:PputW619_4426
lcl|pfl:PFL_5121
lcl|pfo:Pfl01_4711
lcl|pfs:PFLU0920
lcl|pen:PSEEN0907
lcl|pmy:Pmen_3664
lcl|psa:PST_1117
lcl|avn:Avin_41230
lcl|par:Psyc_1987
lcl|pcr:Pcryo_2289
lcl|prw:PsycPRwf_0110
lcl|aci:ACIAD1301
lcl|aci:ACIAD3278
lcl|mct:MCR_1529
lcl|son:SO_3631
lcl|sdn:Sden_2881
lcl|sfr:Sfri_3072
lcl|saz:Sama_2811
lcl|sbl:Sbal_0985
lcl|sbm:Shew185_1054
lcl|sbn:Sbal195_1087
lcl|sbp:Sbal223_3304
lcl|slo:Shew_0887
lcl|spc:Sputcn32_0997
lcl|sse:Ssed_0972
lcl|spl:Spea_0870
lcl|she:Shewmr4_0913
lcl|shm:Shewmr7_3107
lcl|shn:Shewana3_3201
lcl|shw:Sputw3181_3170
lcl|shl:Shal_0923
lcl|swd:Swoo_1022
lcl|swp:swp_4079
lcl|svo:SVI_0804
lcl|ilo:IL1569
lcl|cps:CPS_4284
lcl|maq:Maqu_3054
lcl|amc:MADE_04030
lcl|fbl:Fbal_3352
lcl|llo:LLO_1420
lcl|noc:Noc_2032
lcl|nhl:Nhal_2802
lcl|nwa:Nwat_1067
lcl|aeh:Mlg_1400
lcl|hha:Hhal_0010
lcl|tgr:Tgr7_1201
lcl|tkm:TK90_0895
lcl|hch:HCH_01519
lcl|csa:Csal_1842
lcl|hel:HELO_2556
lcl|abo:ABO_2391
lcl|kko:Kkor_0180
lcl|mmw:Mmwyl1_2206
lcl|aha:AHA_3230
lcl|asa:ASA_1084
lcl|dno:DNO_0848
lcl|gpb:HDN1F_14010
lcl|nma:NMA0274
lcl|nme:NMB0029
lcl|nmc:NMC0006
lcl|nmn:NMCC_0030
lcl|nmi:NMO_1977
lcl|nla:NLA_0030
lcl|cvi:CV_3789
lcl|lhk:LHK_01809
lcl|reh:H16_B0611
lcl|bur:Bcep18194_A4851
lcl|bcn:Bcen_1211
lcl|bcm:Bcenmc03_1662
lcl|bcj:BCAL1748
lcl|bac:BamMC406_1619
lcl|bxe:Bxe_B0983
lcl|bph:Bphy_5928
lcl|bpy:Bphyt_6144
lcl|adn:Alide_0994
lcl|adn:Alide_2376
lcl|mpt:Mpe_A3260
lcl|neu:NE0101
lcl|net:Neut_2243
lcl|nmu:Nmul_A1848
lcl|azo:azo0826
lcl|dar:Daro_0672
lcl|tmz:Tmz1t_1148
lcl|app:CAP2UW1_4209
lcl|ccv:CCV52592_1540
lcl|cha:CHAB381_0045
lcl|ant:Arnit_0144
lcl|nsa:Nitsa_0240
lcl|gsu:GSU1672
lcl|gme:Gmet_2695
lcl|gur:Gura_2789
lcl|glo:Glov_2385
lcl|gbm:Gbem_1648
lcl|geo:Geob_1052
lcl|gem:GM21_2565
lcl|pca:Pcar_2462
lcl|ppd:Ppro_2951
lcl|dvu:DVU1412
lcl|dvm:DvMF_0209
lcl|dde:Dde_1681
lcl|dds:Ddes_0856
lcl|dsa:Desal_2628
lcl|lip:LI1043
lcl|sat:SYN_00869
lcl|atu:Atu5333
lcl|bja:bll2918
lcl|xau:Xaut_1534
lcl|mex:Mext_1796
lcl|mea:Mex_1p1727
lcl|mrd:Mrad2831_3669
lcl|met:M446_6553
lcl|mpo:Mpop_1748
lcl|mno:Mnod_7113
lcl|msl:Msil_1713
lcl|gbe:GbCGDNIH1_0049
lcl|gbe:GbCGDNIH1_0364
lcl|llk:LLKF_2278
lcl|lsl:LSL_1099
lcl|lrl:LC705_02864
lcl|ooe:OEOE_0701
lcl|lme:LEUM_0970
lcl|lki:LKI_03675
lcl|cac:CA_C2945
lcl|cbe:Cbei_1946
lcl|cce:Ccel_3425
lcl|clj:CLJU_c33430
lcl|csh:Closa_1790
lcl|ccb:Clocel_0642
lcl|amt:Amet_2953
lcl|vpr:Vpar_0250
lcl|dsy:DSY0996
lcl|dhd:Dhaf_2079
lcl|ral:Rumal_3061
lcl|has:Halsa_2088
lcl|ele:Elen_2575
lcl|tde:TDE1616
lcl|ssm:Spirs_2574
lcl|bhy:BHWA1_02068
lcl|brm:Bmur_1725
lcl|sus:Acid_4712
lcl|bth:BT_1207
lcl|bfr:BF1882
lcl|bvu:BVU_3910
lcl|pgi:PG1190
lcl|pgn:PGN_0936
lcl|pru:PRU_0689
lcl|pmz:HMPREF0659_A7303
lcl|dfe:Dfer_4232
lcl|sli:Slin_4694
lcl|coc:Coch_1961
lcl|ipo:Ilyop_1073
lcl|rba:RB6394
lcl|tth:TTC0124
lcl|ttj:TTHA0500
lcl|saf:SULAZ_0219
lcl|pmx:PERMA_1233
lcl|mmp:MMP0870
lcl|mmq:MmarC5_0678
lcl|mmx:MmarC6_1785
lcl|mmz:MmarC7_0118
lcl|tac:Ta0858
lcl|tvo:TVN0960
lcl|pto:PTO1116
lcl|rci:RCIX739

K00019.cdhit:

lcl|hsa:56898
lcl|hsa:622
lcl|ptr:460970
lcl|ptr:462895
lcl|pon:100445288
lcl|mcc:709490
lcl|mcc:711108
lcl|mmu:69772
lcl|mmu:71911
lcl|rno:117099
lcl|rno:295458
lcl|cfa:478497
lcl|cfa:488037
lcl|aml:100465803
lcl|aml:100469005
lcl|bta:515321
lcl|bta:534090
lcl|ssc:100155725
lcl|ssc:100156120
lcl|ssc:100522692
lcl|ecb:100068172
lcl|ecb:100069438
lcl|mdo:100012027
lcl|mdo:100032119
lcl|oaa:100076108
lcl|oaa:100082234
lcl|gga:422715
lcl|gga:424891
lcl|tgu:100220657
lcl|tgu:100225954
lcl|xla:734851
lcl|xtr:100485678
lcl|xtr:100495647
lcl|dre:100037356
lcl|dre:550507
lcl|bfo:BRAFLDRAFT_280425
lcl|bfo:BRAFLDRAFT_290934
lcl|bfo:BRAFLDRAFT_290938
lcl|cin:100176396
lcl|cin:100183445
lcl|spu:586067
lcl|dme:Dmel_CG12068
lcl|dme:Dmel_CG13377
lcl|isc:IscW_ISCW021418
lcl|afm:AFUA_5G09290
lcl|ddi:DDB_G0292602
lcl|tet:TTHERM_00039050
lcl|tet:TTHERM_01005260
lcl|tbr:Tb10.389.1850
lcl|tcr:506567.70
lcl|tcr:507049.60
lcl|ecw:EcE24377A_1665
lcl|enc:ECL_02406
lcl|kpn:KPN_02057
lcl|kpe:KPK_2273
lcl|kva:Kvar_2216
lcl|cro:ROD_15521
lcl|spe:Spro_0595
lcl|etr:ETAE_2118
lcl|hsm:HSM_0811
lcl|xcc:XCC2162
lcl|xcv:XCV2206
lcl|xac:XAC2045
lcl|xoo:XOO2218
lcl|xom:XOO_2083
lcl|xal:XALc_1641
lcl|sml:Smlt2084
lcl|smt:Smal_1682
lcl|psu:Psesu_1253
lcl|pae:PA2003
lcl|pau:PA14_38590
lcl|pap:PSPA7_3286
lcl|ppu:PP_3073
lcl|ppf:Pput_2651
lcl|ppg:PputGB1_2793
lcl|ppw:PputW619_2718
lcl|pfl:PFL_3576
lcl|pfo:Pfl01_3079
lcl|pfs:PFLU2628
lcl|pen:PSEEN3158
lcl|pmy:Pmen_4355
lcl|psa:PST_0861
lcl|avn:Avin_17590
lcl|par:Psyc_1428
lcl|pcr:Pcryo_1592
lcl|prw:PsycPRwf_1704
lcl|aci:ACIAD2509
lcl|acd:AOLE_10030
lcl|acb:A1S_1737
lcl|aby:ABAYE1909
lcl|abc:ACICU_01774
lcl|abn:AB57_1967
lcl|abb:ABBFA_001757
lcl|saz:Sama_0517
lcl|shn:Shewana3_3466
lcl|cps:CPS_0943
lcl|cps:CPS_4091
lcl|pha:PSHAa2944
lcl|pat:Patl_1976
lcl|psm:PSM_A3048
lcl|sde:Sde_1324
lcl|maq:Maqu_0088
lcl|amc:MADE_02266
lcl|ttu:TERTU_2759
lcl|lpn:lpg2316
lcl|lpf:lpl2236
lcl|lpc:LPC_1783
lcl|llo:LLO_0620
lcl|ftl:FTL_1281
lcl|fph:Fphi_1807
lcl|csa:Csal_1825
lcl|hel:HELO_2542
lcl|abo:ABO_1479
lcl|cvi:CV_0695
lcl|rso:RS02396
lcl|rso:RSc1572
lcl|rsc:RCFBP_11568
lcl|rsl:RPSI07_1661
lcl|rsl:RPSI07_mp1092
lcl|rpi:Rpic_1981
lcl|rpi:Rpic_4270
lcl|reu:Reut_A1271
lcl|reu:Reut_B3729
lcl|reh:H16_A1334
lcl|reh:H16_A1814
lcl|rme:Rmet_0546
lcl|rme:Rmet_1156
lcl|cti:RALTA_A1256
lcl|bma:BMAA0017
lcl|bma:BMAA0876
lcl|bml:BMA10229_0018
lcl|bpl:BURPS1106A_A0021
lcl|bpl:BURPS1106A_A0505
lcl|bte:BTH_II0019
lcl|bte:BTH_II2038
lcl|bvi:Bcep1808_2297
lcl|bvi:Bcep1808_3778
lcl|bur:Bcep18194_A5540
lcl|bur:Bcep18194_B3167
lcl|bcn:Bcen_5146
lcl|bcn:Bcen_5865
lcl|bcj:BCAL2304
lcl|bcj:BCAM0022
lcl|bam:Bamb_2250
lcl|bam:Bamb_4982
lcl|bac:BamMC406_2129
lcl|bac:BamMC406_5564
lcl|bmu:Bmul_1065
lcl|bmu:Bmul_5312
lcl|bxe:Bxe_A3156
lcl|bxe:Bxe_B0969
lcl|bph:Bphy_1961
lcl|bph:Bphy_5527
lcl|bph:Bphy_5791
lcl|bpy:Bphyt_1393
lcl|bpy:Bphyt_2411
lcl|bgl:bglu_2g00220
lcl|bug:BC1001_1135
lcl|bge:BC1002_1010
lcl|bgf:BC1003_2078
lcl|bgf:BC1003_2273
lcl|pnu:Pnuc_1386
lcl|pne:Pnec_0575
lcl|bpe:BP0229
lcl|bpe:BP2454
lcl|bpa:BPP3638
lcl|bbr:BB4073
lcl|bpt:Bpet1600
lcl|bpt:Bpet1647
lcl|bav:BAV0263
lcl|bav:BAV2676
lcl|axy:AXYL_01235
lcl|axy:AXYL_04586
lcl|axy:AXYL_06209
lcl|rfr:Rfer_2069
lcl|rfr:Rfer_3285
lcl|pol:Bpro_2705
lcl|pna:Pnap_2539
lcl|aav:Aave_1586
lcl|ajs:Ajs_3151
lcl|vei:Veis_4364
lcl|dac:Daci_1543
lcl|dac:Daci_2854
lcl|vap:Vapar_2220
lcl|vap:Vapar_2585
lcl|vpe:Varpa_3338
lcl|vpe:Varpa_3666
lcl|ctt:CtCNB1_1975
lcl|adn:Alide_1315
lcl|mpt:Mpe_A1576
lcl|har:HEAR1805
lcl|mms:mma_1483
lcl|hse:Hsero_1246
lcl|lch:Lcho_1897
lcl|tin:Tint_0677
lcl|eba:ebA5833
lcl|hms:HMU10830
lcl|dal:Dalk_4766
lcl|dat:HRM2_27420
lcl|ade:Adeh_2140
lcl|acp:A2cp1_1817
lcl|afw:Anae109_1674
lcl|sur:STAUR_4104
lcl|rcm:A1E_05640
lcl|rcm:A1E_05645
lcl|rfe:RF_1389
lcl|rfe:RF_1390
lcl|rak:A1C_06835
lcl|rrj:RrIowa_1594
lcl|rbe:RBE_1385
lcl|mlo:mll3632
lcl|mlo:mlr2400
lcl|mci:Mesci_1333
lcl|mci:Mesci_1461
lcl|mes:Meso_3335
lcl|sme:SM_b21010
lcl|smd:Smed_4500
lcl|rhi:NGR_b05400
lcl|rhi:NGR_c23850
lcl|atu:Atu2308
lcl|atu:Atu4131
lcl|ara:Arad_3311
lcl|avi:Avi_3319
lcl|ret:RHE_CH03123
lcl|rec:RHECIAT_CH0003282
lcl|rle:RL3569
lcl|rle:pRL90175
lcl|rlt:Rleg2_2860
lcl|rlg:Rleg_3132
lcl|rlg:Rleg_6202
lcl|bme:BMEI0268
lcl|bme:BMEII1090
lcl|bmi:BMEA_A1829
lcl|bmf:BAB1_1789
lcl|oan:Oant_1122
lcl|bja:blr1488
lcl|bja:blr7029
lcl|bra:BRADO1076
lcl|bbt:BBta_6971
lcl|rpa:RPA4206
lcl|rpb:RPB_1408
lcl|rpc:RPC_1997
lcl|rpc:RPC_4002
lcl|rpd:RPD_1388
lcl|rpe:RPE_1773
lcl|rpt:Rpal_4687
lcl|rpx:Rpdx1_4423
lcl|nwi:Nwi_2755
lcl|nha:Nham_3554
lcl|oca:OCAR_7381
lcl|xau:Xaut_1887
lcl|azc:AZC_3211
lcl|azc:AZC_4577
lcl|sno:Snov_2821
lcl|mex:Mext_4730
lcl|mea:Mex_1p5182
lcl|mdi:METDI5783
lcl|mrd:Mrad2831_3482
lcl|met:M446_4798
lcl|mpo:Mpop_5269
lcl|mno:Mnod_4591
lcl|mno:Mnod_8088
lcl|bid:Bind_2696
lcl|bid:Bind_3009
lcl|msl:Msil_0811
lcl|hdn:Hden_0803
lcl|rva:Rvan_0168
lcl|ccr:CC_3384
lcl|cak:Caul_4481
lcl|cse:Cseg_0309
lcl|pzu:PHZ_c0562
lcl|bsb:Bresu_2563
lcl|aex:Astex_1971
lcl|aex:Astex_3427
lcl|sil:SPO1015
lcl|sil:SPO2065
lcl|sit:TM1040_1342
lcl|sit:TM1040_3270
lcl|rsp:RSP_2857
lcl|rsh:Rsph17029_1436
lcl|rsq:Rsph17025_1507
lcl|rsk:RSKD131_1100
lcl|rcp:RCAP_rcc01817
lcl|jan:Jann_2311
lcl|rde:RD1_2738
lcl|pde:Pden_0932
lcl|dsh:Dshi_1544
lcl|mmr:Mmar10_0826
lcl|hne:HNE_0125
lcl|hba:Hbal_1593
lcl|nar:Saro_1750
lcl|sal:Sala_0938
lcl|swi:Swit_3432
lcl|sjp:SJA_C1-05660
lcl|sjp:SJA_C1-24630
lcl|eli:ELI_07105
lcl|acr:Acry_0494
lcl|acr:Acry_2355
lcl|rru:Rru_A1057
lcl|rce:RC1_1846
lcl|mag:amb2677
lcl|azl:AZL_003180
lcl|azl:AZL_d00150
lcl|pbr:PB2503_10594
lcl|apb:SAR116_1330
lcl|bsu:BSU38970
lcl|bss:BSUW23_19325
lcl|bsn:BSn5_10500
lcl|ban:BA_4249
lcl|bal:BACI_c39970
lcl|bce:BC4030
lcl|bca:BCE_4084
lcl|bcz:BCZK3788
lcl|bcb:BCB4264_A4137
lcl|bcg:BCG9842_B1101
lcl|bcy:Bcer98_2729
lcl|btk:BT9727_3773
lcl|btl:BALH_3648
lcl|btb:BMB171_C3694
lcl|bwe:BcerKBAB4_3859
lcl|bay:RBAM_018200
lcl|bay:RBAM_037840
lcl|bao:BAMF_1916
lcl|bae:BATR1942_17505
lcl|bcl:ABC3434
lcl|bmq:BMQ_2208
lcl|oih:OB2631
lcl|gka:GK1983
lcl|gtn:GTNG_1881
lcl|gyc:GYMC61_2816
lcl|gct:GC56T3_1530
lcl|ssp:SSP2198
lcl|lsp:Bsph_1310
lcl|esi:Exig_1174
lcl|eat:EAT1b_0231
lcl|bbe:BBR47_03510
lcl|aac:Aaci_0240
lcl|spy:SPy_1640
lcl|spm:spyM18_1649
lcl|spg:SpyM3_1382
lcl|spj:MGAS2096_Spy1368
lcl|spf:SpyM50444
lcl|spa:M6_Spy1393
lcl|spb:M28_Spy1388
lcl|soz:Spy49_1271
lcl|seq:SZO_05220
lcl|sez:Sez_1434
lcl|seu:SEQ_1624
lcl|sub:SUB1397
lcl|sds:SDEG_1703
lcl|cdc:CD196_2520
lcl|msm:MSMEG_6026
lcl|mva:Mvan_5299
lcl|mgi:Mflv_1472
lcl|mmc:Mmcs_4701
lcl|msp:Mspyr1_46950
lcl|cgt:cgR_2407
lcl|cef:CE2393
lcl|nfa:nfa28660
lcl|rha:RHA1_ro04778
lcl|rer:RER_20930
lcl|rop:ROP_48680
lcl|tpr:Tpau_0773
lcl|sco:SCO1012
lcl|sma:SAV_1420
lcl|sgr:SGR_1195
lcl|mts:MTES_1551
lcl|art:Arth_0366
lcl|aau:AAur_0392
lcl|ach:Achl_0578
lcl|aai:AARI_28270
lcl|rsa:RSal33209_3111
lcl|krh:KRH_02330
lcl|kse:Ksed_10310
lcl|ica:Intca_1917
lcl|kfl:Kfla_5322
lcl|tfu:Tfu_0081
lcl|nda:Ndas_0047
lcl|sro:Sros_8513
lcl|nml:Namu_3917
lcl|gob:Gobs_4841
lcl|sen:SACE_3718
lcl|sen:SACE_6685
lcl|svi:Svir_10030
lcl|amd:AMED_5954
lcl|stp:Strop_1807
lcl|saq:Sare_1797
lcl|mau:Micau_2287
lcl|mil:ML5_2399
lcl|cai:Caci_7916
lcl|sna:Snas_5331
lcl|rxy:Rxyl_2343
lcl|cwo:Cwoe_0126
lcl|cyc:PCC7424_0442
lcl|cyj:Cyan7822_4863
lcl|cau:Caur_2956
lcl|cag:Cagg_3770
lcl|dge:Dgeo_0952
lcl|ddr:Deide_14910
lcl|dmr:Deima_2547
lcl|dpt:Deipr_2188
lcl|tra:Trad_2000
lcl|tth:TTC0333
lcl|tsc:TSC_c09010
lcl|mrb:Mrub_1680
lcl|msv:Mesil_2335
lcl|opr:Ocepr_2085
lcl|mhd:Marky_0025
lcl|cni:Calni_1356
lcl|hma:rrnAC0648
lcl|nph:NP6040A
lcl|hut:Huta_0855
lcl|htu:Htur_1329
lcl|nmg:Nmag_2584
lcl|hje:HacjB3_04110
lcl|hbo:Hbor_25950
lcl|hbo:Hbor_32220

K00020.cdhit:

lcl|hsa:11112
lcl|ptr:463313
lcl|pon:100174700
lcl|mcc:702794
lcl|mcc:706933
lcl|mmu:58875
lcl|rno:63938
lcl|cfa:479610
lcl|aml:100468892
lcl|bta:512002
lcl|ssc:100516656
lcl|ecb:100054707
lcl|mdo:100010435
lcl|mdo:100019201
lcl|oaa:100080437
lcl|gga:420632
lcl|tgu:100229283
lcl|xla:431794
lcl|xla:495134
lcl|xtr:594992
lcl|dre:394135
lcl|bfo:BRAFLDRAFT_270300
lcl|cin:100178943
lcl|dme:Dmel_CG15093
lcl|dme:Dmel_CG4747
lcl|dpo:Dpse_GA13484
lcl|dpo:Dpse_GA18401
lcl|dan:Dana_GF13754
lcl|der:Dere_GG20945
lcl|dse:Dsec_GM19876
lcl|dsi:Dsim_GD25359
lcl|dya:Dyak_GE13884
lcl|dgr:Dgri_GH19800
lcl|dmo:Dmoj_GI20341
lcl|dvi:Dvir_GJ22064
lcl|aga:AgaP_AGAP005581
lcl|aag:AaeL_AAEL006684
lcl|aag:AaeL_AAEL013904
lcl|cqu:CpipJ_CPIJ000400
lcl|cqu:CpipJ_CPIJ015209
lcl|ame:551208
lcl|phu:Phum_PHUM035240
lcl|cel:B0250.5
lcl|cbr:CBG05595
lcl|nve:NEMVE_v1g178116
lcl|nve:NEMVE_v1g238019
lcl|hmg:100212438
lcl|tad:TRIADDRAFT_50898
lcl|ath:AT4G20930
lcl|pop:POPTR_550610
lcl|rcu:RCOM_1337110
lcl|vvi:100242424
lcl|osa:9268115
lcl|zma:100283587
lcl|ppp:PHYPADRAFT_205200
lcl|olu:OSTLU_45774
lcl|dha:DEHA2A06116g
lcl|pic:PICST_35865
lcl|pgu:PGUG_03513
lcl|lel:LELG_04908
lcl|cal:CaO19.13011
lcl|cal:CaO19.5565
lcl|ctp:CTRG_05388
lcl|cdu:CD36_63190
lcl|yli:YALI0F02607g
lcl|clu:CLUG_05312
lcl|ncr:NCU06559
lcl|ncr:NCU10110
lcl|pan:PODANSg171
lcl|mgr:MGG_01687
lcl|mgr:MGG_03097
lcl|fgr:FG05284.1
lcl|ssl:SS1G_08367
lcl|ssl:SS1G_12199
lcl|bfu:BC1G_01790
lcl|bfu:BC1G_08732
lcl|ani:AN0593.2
lcl|ani:AN2335.2
lcl|afm:AFUA_3G09470
lcl|afm:AFUA_5G01250
lcl|afm:AFUA_5G10280
lcl|afm:AFUA_6G11020
lcl|nfi:NFIA_056750
lcl|nfi:NFIA_076980
lcl|aor:AOR_1_854024
lcl|aor:AOR_1_890144
lcl|afv:AFLA_119960
lcl|act:ACLA_013350
lcl|act:ACLA_084700
lcl|pcs:Pc21g20910
lcl|pcs:Pc21g22380
lcl|pcs:Pc22g13160
lcl|cim:CIMG_00035
lcl|cim:CIMG_02428
lcl|cpw:CPC735_040550
lcl|cpw:CPC735_060780
lcl|ure:UREG_00163
lcl|ure:UREG_03280
lcl|pno:SNOG_00771
lcl|pno:SNOG_05709
lcl|pno:SNOG_08720
lcl|tml:GSTUM_00004370001
lcl|lbc:LACBIDRAFT_316080
lcl|mpr:MPER_10419
lcl|cci:CC1G_05163
lcl|scm:SCHCODRAFT_65610
lcl|uma:UM02189.1
lcl|ddi:DDB_G0292566
lcl|tgo:TGME49_072410
lcl|tet:TTHERM_01123840
lcl|ptm:GSPATT00035541001
lcl|pti:PHATRDRAFT_45141
lcl|tps:THAPSDRAFT_2669
lcl|tps:THAPSDRAFT_413
lcl|pif:PITG_00912
lcl|eci:UTI89_C5030
lcl|ypm:YP_3899
lcl|ypb:YPTS_3770
lcl|ebi:EbC_20420
lcl|kpn:KPN_01687
lcl|kpe:KPK_2679
lcl|kpu:KP1_2739
lcl|kva:Kvar_2635
lcl|xbo:XBJ1_2393
lcl|pva:Pvag_1277
lcl|rah:Rahaq_2189
lcl|pmu:PM1366
lcl|apl:APL_1197
lcl|apj:APJL_1213
lcl|apa:APP7_1251
lcl|asu:Asuc_0552
lcl|xcc:XCC1264
lcl|xcv:XCV1367
lcl|xac:XAC1316
lcl|xoo:XOO1846
lcl|sml:Smlt0268
lcl|smt:Smal_0223
lcl|vch:VCA0007
lcl|vco:VC0395_0123
lcl|vcm:VCM66_A0007
lcl|vcj:VCD_000223
lcl|vvu:VV2_0489
lcl|vvu:VV2_1637
lcl|vvy:VVA1038
lcl|vvm:VVM_00868
lcl|vvm:VVM_01991
lcl|vpa:VPA0625
lcl|vpa:VPA1118
lcl|vpa:VPA1419
lcl|vha:VIBHAR_05191
lcl|vha:VIBHAR_05487
lcl|vsp:VS_II1501
lcl|vex:VEA_000370
lcl|vex:VEA_001310
lcl|vex:VEA_001550
lcl|vfi:VF_A0173
lcl|vfm:VFMJ11_A0207
lcl|vsa:VSAL_I1304
lcl|vsa:VSAL_II0284
lcl|ppr:PBPRB1107
lcl|pae:PA0743
lcl|pae:PA1576
lcl|pae:PA3312
lcl|pae:PA3569
lcl|pau:PA14_18140
lcl|pau:PA14_54670
lcl|pap:PSPA7_1575
lcl|pap:PSPA7_1807
lcl|pap:PSPA7_4777
lcl|pag:PLES_14641
lcl|pag:PLES_17531
lcl|pag:PLES_46001
lcl|ppu:PP_1143
lcl|ppu:PP_4666
lcl|ppf:Pput_1177
lcl|ppf:Pput_4530
lcl|ppg:PputGB1_4274
lcl|ppg:PputGB1_4664
lcl|ppw:PputW619_0768
lcl|ppw:PputW619_1160
lcl|pst:PSPTO_0783
lcl|pst:PSPTO_1880
lcl|pst:PSPTO_5060
lcl|psb:Psyr_0466
lcl|psb:Psyr_0690
lcl|psb:Psyr_3525
lcl|psp:PSPPH_0457
lcl|psp:PSPPH_3467
lcl|pfl:PFL_0748
lcl|pfl:PFL_1303
lcl|pfl:PFL_2928
lcl|pfl:PFL_3346
lcl|pfo:Pfl01_0696
lcl|pfo:Pfl01_1251
lcl|pfs:PFLU2352
lcl|pfs:PFLU5202
lcl|pen:PSEEN0700
lcl|pen:PSEEN1291
lcl|pmy:Pmen_1371
lcl|pmy:Pmen_3196
lcl|psa:PST_1924
lcl|psa:PST_2974
lcl|avn:Avin_10700
lcl|par:Psyc_0904
lcl|pcr:Pcryo_1513
lcl|prw:PsycPRwf_0297
lcl|aci:ACIAD0032
lcl|aci:ACIAD1605
lcl|aci:ACIAD2316
lcl|aci:ACIAD3074
lcl|acd:AOLE_18815
lcl|acb:A1S_0103
lcl|abm:ABSDF0122
lcl|aby:ABAYE3767
lcl|abc:ACICU_00130
lcl|son:SO_1682
lcl|sdn:Sden_1938
lcl|sfr:Sfri_1343
lcl|saz:Sama_1380
lcl|sbl:Sbal_1500
lcl|slo:Shew_1672
lcl|spc:Sputcn32_1402
lcl|sse:Ssed_1478
lcl|sse:Ssed_2619
lcl|spl:Spea_2778
lcl|she:Shewmr4_2592
lcl|shm:Shewmr7_2659
lcl|shn:Shewana3_2554
lcl|shn:Shewana3_2766
lcl|shl:Shal_2873
lcl|swd:Swoo_3197
lcl|swp:swp_3382
lcl|svo:SVI_3098
lcl|ilo:IL0867
lcl|ilo:IL1375
lcl|cps:CPS_2007
lcl|cps:CPS_3424
lcl|pha:PSHAa1459
lcl|pha:PSHAa1750
lcl|pat:Patl_0951
lcl|pat:Patl_2175
lcl|maq:Maqu_1147
lcl|maq:Maqu_2129
lcl|amc:MADE_01512
lcl|fbl:Fbal_1023
lcl|cbu:CBU_0926
lcl|cbs:COXBURSA331_A1018
lcl|cbg:CbuG_1079
lcl|lpn:lpg0128
lcl|lpf:lpl0127
lcl|lpp:lpp0142
lcl|lpc:LPC_0148
lcl|llo:LLO_3272
lcl|ftu:FTT_1666c
lcl|ftl:FTL_0027
lcl|ftm:FTM_0006
lcl|noc:Noc_2077
lcl|nhl:Nhal_1873
lcl|hch:HCH_00638
lcl|hch:HCH_04751
lcl|csa:Csal_1707
lcl|csa:Csal_3178
lcl|hel:HELO_2317
lcl|hel:HELO_2425
lcl|abo:ABO_0022
lcl|abo:ABO_1503
lcl|mmw:Mmwyl1_0115
lcl|mmw:Mmwyl1_2547
lcl|aha:AHA_2083
lcl|asa:ASA_1917
lcl|tau:Tola_2573
lcl|gpb:HDN1F_22580
lcl|nma:NMA1773
lcl|nme:NMB1584
lcl|nmn:NMCC_1488
lcl|nmi:NMO_1412
lcl|ngo:NGO1243
lcl|nla:NLA_6990
lcl|cvi:CV_2081
lcl|cvi:CV_3944
lcl|lhk:LHK_00220
lcl|lhk:LHK_00757
lcl|rso:RSp0649
lcl|rsl:RPSI07_mp0526
lcl|rpi:Rpic_3732
lcl|rpi:Rpic_3976
lcl|rpf:Rpic12D_3409
lcl|reu:Reut_A1427
lcl|reu:Reut_B3944
lcl|reu:Reut_B4259
lcl|reu:Reut_B5532
lcl|reu:Reut_C5900
lcl|reu:Reut_C5958
lcl|reh:H16_A1239
lcl|reh:H16_A1562
lcl|reh:H16_A3004
lcl|reh:H16_B1190
lcl|reh:H16_B1657
lcl|reh:H16_B1750
lcl|rme:Rmet_1835
lcl|rme:Rmet_2821
lcl|rme:Rmet_4459
lcl|cti:RALTA_A1488
lcl|cti:RALTA_B1108
lcl|cti:RALTA_B1467
lcl|bmv:BMASAVP1_1021
lcl|bps:BPSS0620
lcl|bpm:BURPS1710b_0030
lcl|bpm:BURPS1710b_A0438
lcl|bpl:BURPS1106A_3862
lcl|bpl:BURPS1106A_A3051
lcl|bpd:BURPS668_A3180
lcl|bte:BTH_II1800
lcl|bte:BTH_II2294
lcl|bvi:Bcep1808_3334
lcl|bvi:Bcep1808_4620
lcl|bur:Bcep18194_A3406
lcl|bur:Bcep18194_A5291
lcl|bur:Bcep18194_B0478
lcl|bur:Bcep18194_B0717
lcl|bur:Bcep18194_B1214
lcl|bur:Bcep18194_B2034
lcl|bur:Bcep18194_B2531
lcl|bur:Bcep18194_C7141
lcl|bcn:Bcen_3212
lcl|bcn:Bcen_3407
lcl|bcn:Bcen_3712
lcl|bcn:Bcen_4320
lcl|bcn:Bcen_6098
lcl|bcm:Bcenmc03_2003
lcl|bcm:Bcenmc03_3479
lcl|bcm:Bcenmc03_5124
lcl|bcm:Bcenmc03_5648
lcl|bcj:BCAL2056
lcl|bcj:BCAM1150
lcl|bam:Bamb_0226
lcl|bam:Bamb_3441
lcl|bam:Bamb_4382
lcl|bam:Bamb_4550
lcl|bam:Bamb_5846
lcl|bac:BamMC406_3948
lcl|bac:BamMC406_4901
lcl|bac:BamMC406_5073
lcl|bac:BamMC406_5629
lcl|bmu:Bmul_3500
lcl|bmu:Bmul_3659
lcl|bmu:Bmul_4543
lcl|bmu:Bmul_4985
lcl|bxe:Bxe_A1115
lcl|bxe:Bxe_A3575
lcl|bxe:Bxe_B0073
lcl|bxe:Bxe_B0704
lcl|bxe:Bxe_B1087
lcl|bxe:Bxe_B2130
lcl|bxe:Bxe_B2172
lcl|bxe:Bxe_C0245
lcl|bph:Bphy_4423
lcl|bph:Bphy_4931
lcl|bph:Bphy_5129
lcl|bph:Bphy_5795
lcl|bph:Bphy_5799
lcl|bpy:Bphyt_5647
lcl|bpy:Bphyt_5931
lcl|bgl:bglu_2g02820
lcl|bgl:bglu_2g04900
lcl|bgl:bglu_2g06290
lcl|bgl:bglu_2g18970
lcl|bge:BC1002_3478
lcl|bge:BC1002_4207
lcl|pnu:Pnuc_1557
lcl|pnu:Pnuc_1634
lcl|bpe:BP1169
lcl|bpe:BP1447
lcl|bpe:BP3053
lcl|bpa:BPP1554
lcl|bpa:BPP1597
lcl|bpa:BPP3779
lcl|bbr:BB0653
lcl|bbr:BB0974
lcl|bbr:BB1031
lcl|bbr:BB4224
lcl|bpt:Bpet0669
lcl|bpt:Bpet1194
lcl|bpt:Bpet2509
lcl|bav:BAV1760
lcl|axy:AXYL_02832
lcl|axy:AXYL_05994
lcl|axy:AXYL_06711
lcl|rfr:Rfer_0446
lcl|rfr:Rfer_3876
lcl|pol:Bpro_2471
lcl|pol:Bpro_4883
lcl|aav:Aave_0633
lcl|aav:Aave_2600
lcl|ajs:Ajs_0417
lcl|ajs:Ajs_2005
lcl|dia:Dtpsy_0409
lcl|dia:Dtpsy_1809
lcl|vei:Veis_1431
lcl|vei:Veis_1692
lcl|vei:Veis_2971
lcl|vei:Veis_3388
lcl|vei:Veis_3539
lcl|dac:Daci_1065
lcl|dac:Daci_2567
lcl|dac:Daci_2811
lcl|dac:Daci_3690
lcl|vap:Vapar_3253
lcl|vap:Vapar_5146
lcl|vpe:Varpa_2391
lcl|vpe:Varpa_5864
lcl|ctt:CtCNB1_2789
lcl|ctt:CtCNB1_3086
lcl|adn:Alide_2108
lcl|adn:Alide_2559
lcl|mpt:Mpe_A3763
lcl|mpt:Mpe_B0561
lcl|hse:Hsero_0959
lcl|hse:Hsero_3066
lcl|hse:Hsero_4234
lcl|lch:Lcho_1636
lcl|azo:azo2540
lcl|hpj:jhp0585
lcl|hpa:HPAG1_0625
lcl|hpg:HPG27_603
lcl|hpp:HPP12_0654
lcl|hpb:HELPY_0730
lcl|hpl:HPB8_843
lcl|hpm:HPSJM_03265
lcl|gsu:GSU1372
lcl|gsu:GSU1451
lcl|gme:Gmet_1972
lcl|glo:Glov_1328
lcl|dvm:DvMF_2320
lcl|dat:HRM2_44930
lcl|hoh:Hoch_1498
lcl|hoh:Hoch_3369
lcl|sfu:Sfum_2944
lcl|pub:SAR11_0863
lcl|pub:SAR11_1196
lcl|mlo:mlr0552
lcl|mlo:mlr1203
lcl|mlo:mlr2606
lcl|mci:Mesci_3402
lcl|mes:Meso_1308
lcl|mes:Meso_1565
lcl|pla:Plav_2894
lcl|pla:Plav_2900
lcl|sme:SM_b20668
lcl|sme:SM_b20751
lcl|sme:SMc00133
lcl|smd:Smed_1595
lcl|smd:Smed_4243
lcl|smd:Smed_4321
lcl|rhi:NGR_b20330
lcl|rhi:NGR_b20850
lcl|rhi:NGR_c17250
lcl|atu:Atu4129
lcl|ara:Arad_0837
lcl|ara:Arad_2725
lcl|ara:Arad_9439
lcl|ret:RHE_CH02433
lcl|ret:RHE_PE00281
lcl|ret:RHE_PF00345
lcl|rec:RHECIAT_CH0002531
lcl|rec:RHECIAT_PA0000227
lcl|rec:RHECIAT_PC0000550
lcl|rle:pRL110152
lcl|rle:pRL110406
lcl|rle:pRL120616
lcl|rlt:Rleg2_5308
lcl|rlt:Rleg2_5817
lcl|rlt:Rleg2_6083
lcl|rlg:Rleg_5012
lcl|rlg:Rleg_6723
lcl|bme:BMEI0688
lcl|bme:BMEI1024
lcl|bmi:BMEA_A0989
lcl|bmi:BMEA_A1362
lcl|bmf:BAB1_1334
lcl|bms:BR0950
lcl|bms:BR1314
lcl|bmt:BSUIS_A0990
lcl|bmt:BSUIS_A1365
lcl|bov:BOV_1276
lcl|bmr:BMI_I1327
lcl|oan:Oant_1870
lcl|oan:Oant_2239
lcl|bja:bll3740
lcl|bja:bll6323
lcl|bja:blr3957
lcl|bra:BRADO2551
lcl|bra:BRADO3016
lcl|bra:BRADO3140
lcl|bra:BRADO4737
lcl|bra:BRADO5847
lcl|bra:BRADO6607
lcl|bbt:BBta_0929
lcl|bbt:BBta_1985
lcl|bbt:BBta_2897
lcl|bbt:BBta_3463
lcl|bbt:BBta_3581
lcl|bbt:BBta_5125
lcl|rpa:RPA1973
lcl|rpa:RPA3446
lcl|rpb:RPB_2122
lcl|rpb:RPB_3005
lcl|rpb:RPB_3394
lcl|rpc:RPC_2065
lcl|rpc:RPC_3091
lcl|rpd:RPD_1854
lcl|rpd:RPD_2047
lcl|rpd:RPD_3299
lcl|rpe:RPE_1979
lcl|rpe:RPE_2387
lcl|rpt:Rpal_2186
lcl|rpt:Rpal_2732
lcl|rpt:Rpal_3935
lcl|nwi:Nwi_1213
lcl|nwi:Nwi_2156
lcl|nha:Nham_1470
lcl|nha:Nham_2556
lcl|oca:OCAR_6482
lcl|xau:Xaut_1027
lcl|xau:Xaut_1538
lcl|xau:Xaut_2189
lcl|xau:Xaut_3451
lcl|azc:AZC_0577
lcl|azc:AZC_2777
lcl|azc:AZC_2905
lcl|mrd:Mrad2831_1134
lcl|mrd:Mrad2831_3004
lcl|mrd:Mrad2831_3250
lcl|mrd:Mrad2831_3254
lcl|mrd:Mrad2831_3782
lcl|mrd:Mrad2831_4826
lcl|met:M446_2479
lcl|met:M446_2626
lcl|met:M446_2743
lcl|mno:Mnod_2177
lcl|mno:Mnod_4384
lcl|mno:Mnod_4652
lcl|mno:Mnod_5498
lcl|bid:Bind_0615
lcl|bid:Bind_1788
lcl|bid:Bind_2085
lcl|hdn:Hden_1858
lcl|rva:Rvan_0900
lcl|rva:Rvan_3414
lcl|ccr:CC_1354
lcl|ccr:CC_1574
lcl|cak:Caul_3050
lcl|cse:Cseg_1654
lcl|pzu:PHZ_c1678
lcl|pzu:PHZ_c1686
lcl|bsb:Bresu_1872
lcl|bsb:Bresu_1879
lcl|sil:SPO0792
lcl|sil:SPO2213
lcl|sil:SPO2859
lcl|sil:SPO3097
lcl|sit:TM1040_0514
lcl|sit:TM1040_1101
lcl|sit:TM1040_1353
lcl|rsp:RSP_0154
lcl|rsp:RSP_2846
lcl|rsp:RSP_3171
lcl|rsh:Rsph17029_1447
lcl|rsh:Rsph17029_1787
lcl|rsh:Rsph17029_3909
lcl|rsq:Rsph17025_1337
lcl|rsq:Rsph17025_1496
lcl|rsk:RSKD131_1114
lcl|rsk:RSKD131_1492
lcl|rsk:RSKD131_3346
lcl|jan:Jann_1907
lcl|jan:Jann_3485
lcl|rde:RD1_2540
lcl|rde:RD1_2751
lcl|rde:RD1_2991
lcl|rde:RD1_3786
lcl|pde:Pden_3216
lcl|pde:Pden_3256
lcl|pde:Pden_4003
lcl|pde:Pden_4482
lcl|dsh:Dshi_1752
lcl|dsh:Dshi_3047
lcl|mmr:Mmar10_1542
lcl|mmr:Mmar10_1552
lcl|hne:HNE_0895
lcl|hne:HNE_1826
lcl|hba:Hbal_2700
lcl|nar:Saro_0861
lcl|nar:Saro_1098
lcl|sal:Sala_3056
lcl|swi:Swit_0647
lcl|sjp:SJA_C1-15190
lcl|sjp:SJA_C1-20720
lcl|eli:ELI_10045
lcl|acr:Acry_0625
lcl|acr:Acry_2431
lcl|acr:Acry_2697
lcl|acr:Acry_3405
lcl|acr:Acry_3409
lcl|rru:Rru_A1833
lcl|rce:RC1_1347
lcl|mag:amb3587
lcl|azl:AZL_a04610
lcl|azl:AZL_d04810
lcl|apb:SAR116_1425
lcl|apb:SAR116_1436
lcl|mgm:Mmc1_3551
lcl|bsu:BSU07990
lcl|bha:BH2634
lcl|ban:BA_2353
lcl|bat:BAS3952
lcl|bat:BAS3953
lcl|bce:BC2289
lcl|bce:BC4042
lcl|bcz:BCZK3799
lcl|bcb:BCB4264_A4151
lcl|bcg:BCG9842_B1087
lcl|bcx:BCA_4155
lcl|btl:BALH_2097
lcl|bwe:BcerKBAB4_2160
lcl|bli:BL00292
lcl|bli:BL03574
lcl|bay:RBAM_013720
lcl|bcl:ABC1808
lcl|bcl:ABC2403
lcl|bcl:ABC3811
lcl|bpu:BPUM_1286
lcl|oih:OB0581
lcl|oih:OB0815
lcl|gka:GK1027
lcl|gtn:GTNG_0889
lcl|gyc:GYMC61_2366
lcl|gct:GC56T3_1981
lcl|gct:GC56T3_2545
lcl|afl:Aflv_1934
lcl|lmo:lmo1005
lcl|lmf:LMOf2365_1026
lcl|lmh:LMHCC_1616
lcl|lin:lin1004
lcl|lwe:lwe0989
lcl|esi:Exig_1153
lcl|esi:Exig_2666
lcl|mcl:MCCL_0178
lcl|pjd:Pjdr2_1256
lcl|gym:GYMC10_5210
lcl|ppy:PPE_01271
lcl|bts:Btus_0939
lcl|lla:L81616
lcl|llm:llmg_2494
lcl|lpl:lp_2548
lcl|lsa:LSA0463
lcl|lsl:LSL_0010
lcl|lbr:LVIS_1796
lcl|lca:LSEI_0245
lcl|lcb:LCABL_02430
lcl|lfe:LAF_1688
lcl|efa:EF2889
lcl|lme:LEUM_2069
lcl|lci:LCK_00028
lcl|cac:CA_C3342
lcl|cpe:CPE0393
lcl|sth:STH938
lcl|dsy:DSY4048
lcl|tmr:Tmar_1931
lcl|nth:Nther_2161
lcl|mpe:MYPE3160
lcl|acl:ACL_0082
lcl|mtu:Rv0751c
lcl|mtc:MT0794
lcl|mbo:Mb0793
lcl|mbb:BCG_0802c
lcl|mpa:MAP0604
lcl|mpa:MAP4213c
lcl|mav:MAV_4419
lcl|msm:MSMEG_1496
lcl|mul:MUL_0835
lcl|mva:Mvan_1360
lcl|mva:Mvan_4822
lcl|mgi:Mflv_5012
lcl|mab:MAB_1186c
lcl|mab:MAB_4486
lcl|mmc:Mmcs_1062
lcl|mjl:Mjls_1089
lcl|mmi:MMAR_1077
lcl|car:cauri_0879
lcl|nfa:nfa10400
lcl|nfa:nfa46610
lcl|rha:RHA1_ro01539
lcl|rha:RHA1_ro05332
lcl|rha:RHA1_ro07079
lcl|rha:RHA1_ro08845
lcl|rer:RER_08370
lcl|rer:RER_39520
lcl|rop:ROP_12420
lcl|rop:ROP_45040
lcl|gbr:Gbro_3849
lcl|gbr:Gbro_3900
lcl|tpr:Tpau_3068
lcl|srt:Srot_0672
lcl|sco:SCO0907
lcl|sma:SAV_1542
lcl|sgr:SGR_1218
lcl|scb:SCAB_47481
lcl|cmi:CMM_0268
lcl|cmi:CMM_0480
lcl|cms:CMS_0232
lcl|art:Arth_0422
lcl|art:Arth_1322
lcl|art:Arth_3591
lcl|aau:AAur_0255
lcl|aau:AAur_0501
lcl|aau:AAur_0651
lcl|ach:Achl_0632
lcl|ach:Achl_3332
lcl|rsa:RSal33209_1840
lcl|rsa:RSal33209_1849
lcl|rsa:RSal33209_2972
lcl|krh:KRH_02400
lcl|krh:KRH_16530
lcl|mlu:Mlut_01370
lcl|mlu:Mlut_02850
lcl|kse:Ksed_22120
lcl|nca:Noca_2159
lcl|nda:Ndas_2509
lcl|fra:Francci3_0803
lcl|fre:Franean1_4518
lcl|fre:Franean1_5896
lcl|fri:FraEuI1c_5400
lcl|fal:FRAAL2958
lcl|fal:FRAAL6073
lcl|sen:SACE_1371
lcl|sen:SACE_1459
lcl|sen:SACE_3558
lcl|amd:AMED_3839
lcl|amd:AMED_6207
lcl|amd:AMED_6573
lcl|saq:Sare_2204
lcl|rxy:Rxyl_0425
lcl|apv:Apar_0981
lcl|ols:Olsu_1431
lcl|tde:TDE1000
lcl|lil:LA_2054
lcl|lic:LIC11860
lcl|sus:Acid_7137
lcl|gau:GAU_2702
lcl|gau:GAU_3188
lcl|rba:RB13140
lcl|rba:RB3816
lcl|ipa:Isop_1529
lcl|aco:Amico_0028
lcl|syn:slr0229
lcl|syw:SYNW2430
lcl|syc:syc2237_d
lcl|syd:Syncc9605_2461
lcl|syd:Syncc9605_2601
lcl|sye:Syncc9902_2237
lcl|syg:sync_2712
lcl|syr:SynRCC307_0898
lcl|syx:SynWH7803_0822
lcl|syp:SYNPCC7002_A1558
lcl|syp:SYNPCC7002_A2814
lcl|mar:MAE_06400
lcl|mar:MAE_39960
lcl|cyt:cce_0405
lcl|cyp:PCC8801_1305
lcl|cyj:Cyan7822_3289
lcl|gvi:glr3759
lcl|ana:alr3358
lcl|naz:Aazo_3884
lcl|pma:Pro1229
lcl|pmt:PMT2105
lcl|pmn:PMN2A_0231
lcl|pmf:P9303_27951
lcl|pmj:P9211_11961
lcl|pme:NATL1_08981
lcl|amr:AM1_4940
lcl|rrs:RoseRS_3990
lcl|rca:Rcas_2700
lcl|rca:Rcas_3343
lcl|hau:Haur_1907
lcl|dra:DR_0499
lcl|ddr:Deide_10300
lcl|tth:TTC1749
lcl|mrb:Mrub_1312
lcl|msv:Mesil_0836
lcl|opr:Ocepr_1773
lcl|aae:aq_038
lcl|hya:HY04AAS1_1335
lcl|hth:HTH_0468
lcl|tal:Thal_1084
lcl|pmx:PERMA_1078
lcl|tye:THEYE_A0982
lcl|ttr:Tter_1979
lcl|ddf:DEFDS_0651
lcl|cni:Calni_0288
lcl|mac:MA0614
lcl|mbn:Mboo_1645
lcl|tac:Ta0161
lcl|tvo:TVN0231
lcl|pfu:PF0716
lcl|tba:TERMP_01423
lcl|rci:RRC500
lcl|ape:APE_0756.1
lcl|smr:Smar_0243
lcl|shc:Shell_0574
lcl|dka:DKAM_0675
lcl|dmu:Desmu_0389
lcl|tag:Tagg_1134
lcl|iag:Igag_0515
lcl|hbu:Hbut_0193
lcl|sso:SSO0974
lcl|sso:SSO1560
lcl|sto:ST0619
lcl|sai:Saci_0385
lcl|sis:LS215_0462
lcl|sis:LS215_1337
lcl|sia:M1425_0448
lcl|sia:M1425_1250
lcl|sim:M1627_0461
lcl|sim:M1627_1300
lcl|sin:YN1551_1613
lcl|sii:LD85_1361
lcl|mse:Msed_1759
lcl|pai:PAE1145
lcl|pis:Pisl_1265
lcl|pcl:Pcal_0699
lcl|pas:Pars_0236
lcl|cma:Cmaq_0209
lcl|cma:Cmaq_1097
lcl|tne:Tneu_0210
lcl|vdi:Vdis_0068
lcl|vdi:Vdis_0379
lcl|tpe:Tpen_0076
lcl|asc:ASAC_1039
lcl|asc:ASAC_1360
lcl|csy:CENSYa_0230
lcl|665079.A7F8R1
lcl|573826.CD36_63190
lcl|500485.B6HSS8
lcl|436017.A4S5A4
lcl|332648.A6SG84
lcl|281687.CJA27128
lcl|222929.C5PFL9
lcl|214684.CNK00780
lcl|164328.JGI94896
lcl|162425.CADANIAP00009030
lcl|148305.A4RKF8
lcl|135651.CBN17547
lcl|121224.XP_002426593
lcl|104341.JGI87610
lcl|99883.ENSTNIP00000021598
lcl|81824.JGI33474
lcl|70448.Q019Z7
lcl|69293.ENSGACP00000010961
lcl|67593.JGI142162
lcl|59729.ENSTGUP00000014475
lcl|59689.scaffold_202027.1
lcl|51511.ENSCSAVP00000016562
lcl|51453.JGI66544
lcl|45351.JGI238019
lcl|44689.DDB_0216217
lcl|39947.LOC_Os06g46372.1
lcl|39946.BGIOSIBSE038567
lcl|36914.A5E5L9
lcl|36630.CADNFIAP00007939
lcl|35128.JGI413
lcl|33178.CADATEAP00006296
lcl|31234.CRE21275
lcl|31033.ENSTRUP00000046678
lcl|29883.JGI316080
lcl|29760.GSVIVG00038465001
lcl|28377.ENSACAP00000007099
lcl|15368.BRADI3G46080.1
lcl|7460.XP_623061
lcl|7425.XP_001603256
lcl|7260.FBpp0242099
lcl|7245.FBpp0263899
lcl|7244.FBpp0236481
lcl|7237.FBpp0280278
lcl|7227.FBpp0085822
lcl|7222.FBpp0153706
lcl|7217.FBpp0118928
lcl|7176.CPIJ018220-PA
lcl|7165.AGAP009949-PA
lcl|7159.AAEL013904-PA
lcl|7070.XP_974950
lcl|6945.ISCW022145-PA
lcl|6239.B0250.5
lcl|6238.CBG05595
lcl|6085.XP_002160812
lcl|5911.XP_001032191
lcl|5691.Tb927.6.1570
lcl|5671.LinJ30.0170
lcl|5518.FG07882.1
lcl|5476.CAL0006210
lcl|5306.JGI76468
lcl|5270.UM02592.1
lcl|5141.NCU06559.1
lcl|5085.CADAFUAP00007473
lcl|5062.CADAORAP00008346
lcl|5061.CADANGAP00011158
lcl|5059.CADAFLAP00012771
lcl|5057.CADACLAP00007469
lcl|4959.Q6BYY0
lcl|4952.Q6C351
lcl|4929.A5DJR2
lcl|4924.PICST_35865
lcl|4558.Sb10g027170.1
lcl|15368.BRADI1G32590.1
lcl|13616.ENSMODP00000036045
lcl|10228.JGI50898
lcl|10141.ENSCPOP00000017738
lcl|10116.ENSRNOP00000011069
lcl|10090.ENSMUSP00000111510
lcl|9986.ENSOCUP00000009038
lcl|9913.ENSBTAP00000002268
lcl|9823.ENSSSCP00000017685
lcl|9796.ENSECAP00000014667
lcl|9685.ENSFCAP00000004221
lcl|9615.ENSCAFP00000028259
lcl|9606.ENSP00000322716
lcl|9600.ENSPPYP00000019832
lcl|9598.ENSPTRP00000048098
lcl|9544.ENSMMUP00000032666
lcl|9361.ENSDNOP00000010309
lcl|9258.ENSOANP00000027851
lcl|9031.ENSGALP00000018063
lcl|8364.ENSXETP00000020070
lcl|8090.ENSORLP00000021806
lcl|7955.ENSDARP00000055238
lcl|7739.JGI270300
lcl|7719.ENSCINP00000012462
lcl|7668.XP_785672
lcl|7460.XP_623606
lcl|4558.Sb10g009360.1
lcl|3702.AT4G29120.1-P
lcl|3694.gw1.XVIII.2623.1
lcl|3218.JGI205200
lcl|3055.JGI413588
lcl|2850.JGI45141

K00021.cdhit:

lcl|hsa:3156
lcl|ptr:471516
lcl|pon:100173499
lcl|mcc:705479
lcl|mmu:15357
lcl|rno:25675
lcl|cfa:479182
lcl|aml:100464316
lcl|bta:407159
lcl|ssc:100144446
lcl|ecb:100065577
lcl|mdo:100014439
lcl|gga:395145
lcl|tgu:100228972
lcl|xla:397750
lcl|xtr:100380121
lcl|dre:541479
lcl|dre:559054
lcl|dre:796384
lcl|bfo:BRAFLDRAFT_57278
lcl|cin:100187175
lcl|spu:373355
lcl|dme:Dmel_CG10367
lcl|dpo:Dpse_GA10278
lcl|dan:Dana_GF16258
lcl|der:Dere_GG11225
lcl|dpe:Dper_GL23258
lcl|dse:Dsec_GM26526
lcl|dwi:Dwil_GK22403
lcl|dya:Dyak_GE10390
lcl|dgr:Dgri_GH23594
lcl|dmo:Dmoj_GI10363
lcl|dvi:Dvir_GJ22582
lcl|aga:AgaP_AGAP002288
lcl|aag:AaeL_AAEL009311
lcl|cqu:CpipJ_CPIJ004077
lcl|ame:550724
lcl|nvi:100117068
lcl|tca:662673
lcl|api:100165462
lcl|phu:Phum_PHUM388720
lcl|isc:IscW_ISCW009466
lcl|cel:F08F8.2
lcl|cbr:CBG15296
lcl|bmy:Bm1_54020
lcl|nve:NEMVE_v1g211859
lcl|hmg:100215451
lcl|tad:TRIADDRAFT_37359
lcl|ath:AT1G76490
lcl|ath:AT2G17370
lcl|pop:POPTR_595031
lcl|pop:POPTR_798252
lcl|pop:POPTR_820962
lcl|pop:POPTR_829982
lcl|pop:POPTR_831722
lcl|pop:POPTR_834149
lcl|rcu:RCOM_0612970
lcl|rcu:RCOM_1565000
lcl|rcu:RCOM_1602200
lcl|vvi:100243051
lcl|vvi:100245191
lcl|vvi:100265082
lcl|osa:4346017
lcl|osa:4347443
lcl|sbi:SORBI_02g028630
lcl|sbi:SORBI_04g030030
lcl|sbi:SORBI_07g027480
lcl|zma:100191922
lcl|zma:100274191
lcl|zma:100280335
lcl|zma:100383280
lcl|ppp:PHYPADRAFT_173789
lcl|ppp:PHYPADRAFT_189945
lcl|ppp:PHYPADRAFT_76806
lcl|sce:YLR450W
lcl|sce:YML075C
lcl|ago:AGOS_AER152W
lcl|kla:KLLA0B04642g
lcl|lth:KLTH0D16786g
lcl|ppa:PAS_chr2-2_0230
lcl|vpo:Kpol_1001p4
lcl|vpo:Kpol_520p23
lcl|zro:ZYRO0B14696g
lcl|cgr:CAGL0L11506g
lcl|dha:DEHA2D09372g
lcl|pic:PICST_72872
lcl|pgu:PGUG_04712
lcl|lel:LELG_01348
lcl|cal:CaO19.1031
lcl|ctp:CTRG_04347
lcl|cdu:CD36_03520
lcl|yli:YALI0E04807g
lcl|clu:CLUG_04490
lcl|ncr:NCU00712
lcl|pan:PODANSg09736
lcl|mgr:MGG_08975
lcl|fgr:FG09197.1
lcl|ssl:SS1G_06018
lcl|bfu:BC1G_01518
lcl|ani:AN3817.2
lcl|afm:AFUA_1G11230
lcl|afm:AFUA_2G03700
lcl|nfi:NFIA_014400
lcl|nfi:NFIA_036050
lcl|aor:AOR_1_376094
lcl|afv:AFLA_092010
lcl|act:ACLA_090820
lcl|pcs:Pc18g05230
lcl|cim:CIMG_04488
lcl|cpw:CPC735_072790
lcl|ure:UREG_01707
lcl|pno:SNOG_09830
lcl|tml:GSTUM_00009050001
lcl|spo:SPCC162.09c
lcl|cne:CNF04830
lcl|cnb:CNBF0070
lcl|lbc:LACBIDRAFT_165672
lcl|mpr:MPER_15512
lcl|cci:CC1G_05275
lcl|scm:SCHCODRAFT_78529
lcl|uma:UM03014.1
lcl|mgl:MGL_3624
lcl|ecu:ECU10_1720
lcl|mbr:MONBRDRAFT_32700
lcl|ngr:NAEGRDRAFT_81695
lcl|ddi:DDB_G0269142
lcl|ddi:DDB_G0276615
lcl|tbr:Tb927.6.4540
lcl|tcr:506831.40
lcl|tcr:509167.20
lcl|lma:LmjF30.3190
lcl|lif:LinJ30.3600
lcl|lbz:LbrM30_V2.3180
lcl|tva:TVAG_056640
lcl|pti:PHATRDRAFT_16870
lcl|tps:THAPSDRAFT_33680
lcl|pay:PAU_02226
lcl|vch:VCA0723
lcl|vco:VC0395_0662
lcl|vvu:VV2_0117
lcl|vvy:VVA0625
lcl|vvm:VVM_01267
lcl|vpa:VPA0968
lcl|vha:VIBHAR_05704
lcl|vsp:VS_II0457
lcl|vex:VEA_000087
lcl|vfi:VF_A0841
lcl|vfm:VFMJ11_A0972
lcl|vsa:VSAL_II0253
lcl|pat:Patl_0427
lcl|amc:MADE_03398
lcl|amc:MADE_03508
lcl|cbu:CBU_0030
lcl|cbu:CBU_0610
lcl|cbd:CBUD_0151
lcl|cbg:CbuG_0298
lcl|cbc:CbuK_0218
lcl|cbc:CbuK_1440
lcl|tcx:Tcr_1717
lcl|dno:DNO_0797
lcl|gpb:HDN1F_32470
lcl|cvi:CV_1806
lcl|las:CLIBASIA_04615
lcl|lso:CKC_03800
lcl|pbr:PB2503_02617
lcl|mul:MUL_3522
lcl|mmi:MMAR_3214
lcl|ckp:ckrop_0031
lcl|nfa:nfa22110
lcl|sus:Acid_5728
lcl|sus:Acid_6132
lcl|sru:SRU_2422
lcl|srm:SRM_02640
lcl|mtt:Ftrac_1626
lcl|str:Sterm_1947
lcl|mja:MJ_0705
lcl|mfe:Mefer_1084
lcl|mvu:Metvu_1468
lcl|mfs:MFS40622_1470
lcl|mif:Metin_1136
lcl|mig:Metig_1485
lcl|mmp:MMP0087
lcl|mmq:MmarC5_1589
lcl|mmx:MmarC6_0860
lcl|mmz:MmarC7_1086
lcl|mae:Maeo_0718
lcl|mvn:Mevan_1099
lcl|mvo:Mvol_1440
lcl|mac:MA3073
lcl|mba:Mbar_A1972
lcl|mma:MM_0335
lcl|mbu:Mbur_1098
lcl|mmh:Mmah_0566
lcl|mev:Metev_1366
lcl|mhu:Mhun_3004
lcl|mla:Mlab_1655
lcl|mem:Memar_2365
lcl|mpi:Mpet_0546
lcl|mbn:Mboo_0137
lcl|mpl:Mpal_2647
lcl|mpd:MCP_3002
lcl|mth:MTH562
lcl|mmg:MTBMA_c09500
lcl|mst:Msp_0584
lcl|msi:Msm_0227
lcl|mru:mru_1092
lcl|mel:Metbo_0627
lcl|mew:MSWAN_1731
lcl|mfv:Mfer_0012
lcl|mka:MK0355
lcl|hal:VNG1875G
lcl|hma:rrnAC3412
lcl|hwa:HQ3215A
lcl|nph:NP0368A
lcl|nph:NP2422A
lcl|hla:Hlac_2019
lcl|hut:Huta_0276
lcl|hmu:Hmuk_1499
lcl|htu:Htur_0537
lcl|nmg:Nmag_2929
lcl|hvo:HVO_2583
lcl|hje:HacjB3_06610
lcl|hbo:Hbor_10010
lcl|pho:PH1805
lcl|pab:PAB2106
lcl|pfu:PF1848
lcl|pyn:PNA2_0404
lcl|tko:TK0914
lcl|ton:TON_0399
lcl|tga:TGAM_1146
lcl|tsi:TSIB_0612
lcl|tba:TERMP_00401
lcl|rci:RCIX1027
lcl|ape:APE_1869
lcl|smr:Smar_1337
lcl|shc:Shell_1110
lcl|iho:Igni_0476
lcl|hbu:Hbut_1531
lcl|sso:SSO0531
lcl|sto:ST1352
lcl|sai:Saci_1359
lcl|sis:LS215_1692
lcl|sia:M1425_1584
lcl|sim:M1627_1700
lcl|sid:M164_1581
lcl|siy:YG5714_1588
lcl|mse:Msed_1649
lcl|mcn:Mcup_0580
lcl|aho:Ahos_1305
lcl|pai:PAE2182
lcl|pis:Pisl_0814
lcl|pcl:Pcal_1085
lcl|pas:Pars_0796
lcl|cma:Cmaq_0412
lcl|tne:Tneu_1359
lcl|tuz:TUZN_1176
lcl|vdi:Vdis_1666
lcl|vmo:VMUT_2295
lcl|asc:ASAC_1038

K00022.cdhit:

lcl|hsa:3033
lcl|ptr:461424
lcl|pon:100447416
lcl|mcc:696181
lcl|mmu:15107
lcl|rno:113965
lcl|cfa:478506
lcl|aml:100466232
lcl|bta:532785
lcl|ssc:397604
lcl|ecb:100072956
lcl|mdo:100010946
lcl|oaa:100080904
lcl|gga:420290
lcl|tgu:100231239
lcl|xla:380594
lcl|xtr:496484
lcl|dre:445121
lcl|bfo:BRAFLDRAFT_66113
lcl|cin:100187496
lcl|spu:582126
lcl|aag:AaeL_AAEL002841
lcl|cqu:CpipJ_CPIJ006479
lcl|tca:661810
lcl|api:100169569
lcl|phu:Phum_PHUM268940
lcl|isc:IscW_ISCW014460
lcl|cel:B0272.3
lcl|cel:F01G10.2
lcl|cel:F01G10.3
lcl|cel:F54C8.1
lcl|cel:R09B5.6
lcl|cbr:CBG03387
lcl|cbr:CBG03388
lcl|cbr:CBG10094
lcl|cbr:CBG16139
lcl|bmy:Bm1_14640
lcl|bmy:Bm1_21570
lcl|nve:NEMVE_v1g200530
lcl|hmg:100198712
lcl|fgr:FG00090.1
lcl|ani:AN7238.2
lcl|aor:AOR_1_430054
lcl|afv:AFLA_040900
lcl|pcs:Pc19g00460
lcl|cne:CNC03600
lcl|cne:CNH00460
lcl|cne:CNI02410
lcl|cnb:CNBC3610
lcl|uma:UM01099.1
lcl|uma:UM03275.1
lcl|mgl:MGL_2947
lcl|mbr:MONBRDRAFT_34126
lcl|ddi:DDB_G0272128
lcl|cho:Chro.30048
lcl|tet:TTHERM_00016060
lcl|tet:TTHERM_00085280
lcl|tet:TTHERM_00085290
lcl|tet:TTHERM_00085300
lcl|tet:TTHERM_00085310
lcl|ptm:GSPATT00031585001
lcl|tbr:Tb927.2.4130
lcl|tcr:509717.90
lcl|tcr:510105.240
lcl|lma:LmjF24.2030
lcl|lma:LmjF36.1140
lcl|lif:LinJ36.1490
lcl|lbz:LbrM35_V2.1270
lcl|pti:PHATRDRAFT_39681
lcl|tps:THAPSDRAFT_11182
lcl|pif:PITG_08061

K00023.cdhit:

lcl|cro:ROD_12481
lcl|xfa:XF0319
lcl|xcc:XCC2294
lcl|xcc:XCC3355
lcl|xcv:XCV2598
lcl|xcv:XCV3614
lcl|xac:XAC2401
lcl|xac:XAC3486
lcl|xoo:XOO1102
lcl|xoo:XOO2728
lcl|xom:XOO_1000
lcl|xal:XALc_1098
lcl|sml:Smlt3325
lcl|sml:Smlt3952
lcl|smt:Smal_2750
lcl|smt:Smal_3362
lcl|psu:Psesu_1356
lcl|vch:VCA0691
lcl|vvu:VV2_0742
lcl|vvy:VVA1211
lcl|vvm:VVM_02299
lcl|vpa:VPA1205
lcl|vha:VIBHAR_05365
lcl|vsp:VS_II0584
lcl|vex:VEA_000520
lcl|ppr:PBPRB0350
lcl|ppr:PBPRB1841
lcl|psa:PST_0685
lcl|avn:Avin_23650
lcl|son:SO_3263
lcl|saz:Sama_2250
lcl|cps:CPS_2625
lcl|cps:CPS_4092
lcl|sde:Sde_1330
lcl|maq:Maqu_3915
lcl|ttu:TERTU_2753
lcl|fbl:Fbal_3526
lcl|lpn:lpg0560
lcl|lpn:lpg0561
lcl|lpn:lpg1059
lcl|lpf:lpl0603
lcl|lpf:lpl0604
lcl|lpf:lpl1056
lcl|lpf:lpl2305
lcl|lpp:lpp0620
lcl|lpp:lpp2322
lcl|lpc:LPC_2098
lcl|lpc:LPC_2215
lcl|lpc:LPC_2738
lcl|lpa:lpa_00889
lcl|llo:LLO_0418
lcl|llo:LLO_0419
lcl|llo:LLO_p0045
lcl|alv:Alvin_0066
lcl|aeh:Mlg_0994
lcl|aeh:Mlg_2486
lcl|hha:Hhal_0557
lcl|hha:Hhal_2205
lcl|tgr:Tgr7_1515
lcl|tgr:Tgr7_1519
lcl|hch:HCH_04996
lcl|csa:Csal_3029
lcl|hel:HELO_3876
lcl|aha:AHA_1951
lcl|asa:ASA_2343
lcl|tau:Tola_2469
lcl|cvi:CV_2364
lcl|lhk:LHK_01110
lcl|rso:RSc1633
lcl|rsc:RCFBP_10870
lcl|rsc:RCFBP_11641
lcl|rsl:RPSI07_0940
lcl|rsl:RPSI07_1726
lcl|rpi:Rpic_1914
lcl|rpi:Rpic_4412
lcl|rpf:Rpic12D_1585
lcl|reu:Reut_A1349
lcl|reu:Reut_B3865
lcl|reu:Reut_B4127
lcl|reu:Reut_C6018
lcl|reh:H16_A1439
lcl|reh:H16_A2002
lcl|reh:H16_A2171
lcl|rme:Rmet_1333
lcl|rme:Rmet_1358
lcl|rme:Rmet_5123
lcl|cti:RALTA_A1352
lcl|cti:RALTA_A1758
lcl|bma:BMAA0166
lcl|bps:BPSS1916
lcl|bpm:BURPS1710b_2329
lcl|bpd:BURPS668_A2744
lcl|bte:BTH_I2257
lcl|bte:BTH_II0461
lcl|bvi:Bcep1808_1716
lcl|bvi:Bcep1808_2876
lcl|bvi:Bcep1808_6164
lcl|bvi:Bcep1808_6330
lcl|bur:Bcep18194_A5090
lcl|bur:Bcep18194_A6101
lcl|bcn:Bcen_2157
lcl|bcn:Bcen_6290
lcl|bcm:Bcenmc03_2782
lcl|bcj:BCAL0833
lcl|bcj:BCAM0296
lcl|bam:Bamb_1727
lcl|bam:Bamb_2823
lcl|bam:Bamb_3819
lcl|bac:BamMC406_2690
lcl|bac:BamMC406_4287
lcl|bmu:Bmul_0544
lcl|bmu:Bmul_1485
lcl|bmu:Bmul_5756
lcl|bmu:Bmul_5895
lcl|bxe:Bxe_A2341
lcl|bxe:Bxe_B0354
lcl|bph:Bphy_0971
lcl|bph:Bphy_1131
lcl|bph:Bphy_6555
lcl|bpy:Bphyt_1845
lcl|bpy:Bphyt_5566
lcl|bgl:bglu_1g14730
lcl|bgl:bglu_2g20290
lcl|bug:BC1001_1790
lcl|bug:BC1001_5854
lcl|bge:BC1002_1414
lcl|bge:BC1002_6070
lcl|bge:BC1002_6131
lcl|bgf:BC1003_1558
lcl|bgf:BC1003_1736
lcl|brh:RBRH_03709
lcl|pnu:Pnuc_0924
lcl|pne:Pnec_0917
lcl|pne:Pnec_0918
lcl|bpe:BP1150
lcl|bpa:BPP3195
lcl|bpt:Bpet1850
lcl|bav:BAV1222
lcl|axy:AXYL_01381
lcl|axy:AXYL_01666
lcl|axy:AXYL_05665
lcl|rfr:Rfer_2560
lcl|pol:Bpro_1198
lcl|pol:Bpro_2141
lcl|pna:Pnap_2803
lcl|aav:Aave_2479
lcl|ajs:Ajs_2072
lcl|dia:Dtpsy_1310
lcl|dia:Dtpsy_1895
lcl|vei:Veis_2347
lcl|dac:Daci_3602
lcl|vap:Vapar_2031
lcl|vap:Vapar_5342
lcl|vpe:Varpa_0734
lcl|vpe:Varpa_3856
lcl|ctt:CtCNB1_2350
lcl|adn:Alide_2263
lcl|mpt:Mpe_A1868
lcl|har:HEAR0578
lcl|har:HEAR2345
lcl|mms:mma_0556
lcl|hse:Hsero_2998
lcl|lch:Lcho_2085
lcl|tin:Tint_1317
lcl|eba:ebA4729
lcl|eba:ebA4731
lcl|azo:azo1022
lcl|azo:azo1023
lcl|dar:Daro_1609
lcl|dar:Daro_1610
lcl|tmz:Tmz1t_1025
lcl|tmz:Tmz1t_3122
lcl|tmz:Tmz1t_3123
lcl|app:CAP2UW1_3919
lcl|gbm:Gbem_1433
lcl|gem:GM21_2821
lcl|pca:Pcar_1120
lcl|rpr:RP035
lcl|rty:RT0095
lcl|rco:RC0054
lcl|rfe:RF_0153
lcl|rak:A1C_00095
lcl|rrj:RrIowa_0072
lcl|raf:RAF_ORF0048
lcl|rbe:RBE_1370
lcl|rbo:A1I_07605
lcl|mlo:mlr3848
lcl|mci:Mesci_1328
lcl|mes:Meso_3375
lcl|pla:Plav_1574
lcl|pla:Plav_3449
lcl|sme:SMc03878
lcl|smd:Smed_3116
lcl|rhi:NGR_c32710
lcl|atu:Atu2770
lcl|ara:Arad_4680
lcl|ara:Arad_8221
lcl|avi:Avi_4345
lcl|ret:RHE_CH04019
lcl|rec:RHECIAT_CH0004307
lcl|rle:RL4620
lcl|rlt:Rleg2_3821
lcl|rlg:Rleg_4149
lcl|bja:bll0225
lcl|bja:blr3725
lcl|bra:BRADO0563
lcl|bbt:BBta_7613
lcl|rpa:RPA0532
lcl|rpb:RPB_0508
lcl|rpc:RPC_0505
lcl|rpd:RPD_0305
lcl|rpe:RPE_0167
lcl|rpx:Rpdx1_0562
lcl|nwi:Nwi_3061
lcl|nha:Nham_3689
lcl|oca:OCAR_4106
lcl|oca:OCAR_4863
lcl|xau:Xaut_3107
lcl|azc:AZC_0305
lcl|sno:Snov_2736
lcl|mex:Mext_3470
lcl|mea:Mex_1p3701
lcl|mrd:Mrad2831_5119
lcl|met:M446_1247
lcl|met:M446_5281
lcl|mpo:Mpop_3668
lcl|mch:Mchl_3778
lcl|mno:Mnod_4780
lcl|bid:Bind_0426
lcl|msl:Msil_2997
lcl|hdn:Hden_2770
lcl|rva:Rvan_0022
lcl|ccr:CC_0511
lcl|cak:Caul_1946
lcl|cak:Caul_4514
lcl|cse:Cseg_0393
lcl|pzu:PHZ_c0432
lcl|pzu:PHZ_p0110
lcl|bsb:Bresu_0821
lcl|aex:Astex_0842
lcl|sil:SPO0325
lcl|sit:TM1040_3736
lcl|rsp:RSP_0747
lcl|rsp:RSP_3963
lcl|rsq:Rsph17025_2467
lcl|rcp:RCAP_rcc03179
lcl|jan:Jann_0492
lcl|rde:RD1_3395
lcl|pde:Pden_2027
lcl|dsh:Dshi_3067
lcl|mmr:Mmar10_2384
lcl|hne:HNE_3404
lcl|hba:Hbal_2358
lcl|nar:Saro_3212
lcl|sal:Sala_2255
lcl|swi:Swit_4599
lcl|sjp:SJA_C1-10300
lcl|eli:ELI_12280
lcl|gbe:GbCGDNIH1_0449
lcl|acr:Acry_2753
lcl|gdi:GDI_3305
lcl|rru:Rru_A0273
lcl|rce:RC1_3949
lcl|mag:amb0843
lcl|azl:AZL_023120
lcl|pbr:PB2503_01567
lcl|mgm:Mmc1_1166
lcl|ban:BA_1330
lcl|bce:BC1317
lcl|bca:BCE_1429
lcl|bcy:Bcer98_1043
lcl|btb:BMB171_C1160
lcl|bwe:BcerKBAB4_1231
lcl|bmq:BMQ_1230
lcl|bmd:BMD_1215
lcl|bts:Btus_1590
lcl|gob:Gobs_2422
lcl|rxy:Rxyl_2393
lcl|mar:MAE_50050
lcl|cyn:Cyan7425_4055
lcl|cyj:Cyan7822_1327
lcl|cau:Caur_1462
lcl|cag:Cagg_1951
gi|121906059|gb|EAY10976.1|
gi|124507006|ref|XP_001352100.1|
gi|126644405|ref|XP_001388092.1|
gi|146088149|ref|XP_001466002.1|
gi|146091235|ref|XP_001466478.1|
gi|154338501|ref|XP_001565475.1|
gi|154340122|ref|XP_001566018.1|
gi|156097456|ref|XP_001614761.1|
gi|165896465|gb|EDR23873.1|
gi|209875363|ref|XP_002139124.1|
gi|221054722|ref|XP_002258500.1|
gi|237844087|ref|XP_002371341.1|
gi|56517932|emb|CAH76032.1|
gi|67482159|ref|XP_656429.1|
gi|67617883|ref|XP_667561.1|
gi|68070453|ref|XP_677138.1|
gi|68126787|emb|CAJ05329.1|
gi|70800155|gb|AAZ09996.1|
gi|71417334|ref|XP_810539.1|
gi|71421597|ref|XP_811840.1|
gi|71655483|ref|XP_816315.1|
gi|71655723|ref|XP_816420.1|
gi|71748688|ref|XP_823399.1|
gi|83286743|ref|XP_730294.1|
gi|84043806|ref|XP_951693.1|
gi|84697037|gb|AAO32669.2|

K00024.cdhit:

lcl|eco:b3236
lcl|eoj:ECO26_4335
lcl|eok:G2583_3956
lcl|ecp:ECP_3319
lcl|ecm:EcSMS35_3532
lcl|ecy:ECSE_3515
lcl|eum:ECUMN_3710
lcl|ecl:EcolC_0470
lcl|efe:EFER_3213
lcl|sty:STY3539
lcl|stm:STM3359
lcl|sec:SC3297
lcl|see:SNSL254_A3622
lcl|sed:SeD_A3719
lcl|seg:SG3249
lcl|ses:SARI_04274
lcl|ype:YPO3516
lcl|yen:YE0414
lcl|sfl:SF3276
lcl|sdy:SDY_3412
lcl|eca:ECA0685
lcl|pct:PC1_0553
lcl|pwa:Pecwa_0788
lcl|eta:ETA_02980
lcl|epy:EpC_03060
lcl|eam:EAMY_0298
lcl|ebi:EbC_40570
lcl|plu:plu4547
lcl|pay:PAU_04048
lcl|ent:Ent638_3671
lcl|enc:ECL_04617
lcl|esc:Entcl_0474
lcl|esa:ESA_03622
lcl|ctu:Ctu_03560
lcl|kpn:KPN_03644
lcl|kpe:KPK_0477
lcl|cko:CKO_04641
lcl|cro:ROD_45871
lcl|spe:Spro_0469
lcl|pmr:PMI3400
lcl|eic:NT01EI_0446
lcl|etr:ETAE_0386
lcl|hde:HDEF_0460
lcl|dda:Dd703_3365
lcl|ddc:Dd586_0581
lcl|ddd:Dda3937_03529
lcl|dze:Dd1591_3484
lcl|xbo:XBJ1_0349
lcl|xne:XNC1_0485
lcl|pam:PANA_3548
lcl|pva:Pvag_2806
lcl|pao:Pat9b_3569
lcl|rah:Rahaq_0465
lcl|hin:HI1210
lcl|hit:NTHI1381
lcl|hip:CGSHiEE_05985
lcl|hiq:CGSHiGG_09775
lcl|hif:HIBPF10540
lcl|hil:HICON_00870
lcl|hdu:HD0264
lcl|hap:HAPS_0981
lcl|hso:HS_1055
lcl|hsm:HSM_1539
lcl|pmu:PM0550
lcl|msu:MS1266
lcl|apl:APL_1296
lcl|apj:APJL_1309
lcl|asu:Asuc_1612
lcl|aap:NT05HA_1109
lcl|aat:D11S_1114
lcl|xfa:XF1211
lcl|xft:PD0492
lcl|xfm:Xfasm12_0550
lcl|xfn:XfasM23_0485
lcl|xcc:XCC0928
lcl|xca:xccb100_3426
lcl|xcv:XCV1034
lcl|xac:XAC1006
lcl|xoo:XOO0971
lcl|xop:PXO_02545
lcl|xal:XALc_0546
lcl|sml:Smlt0944
lcl|smt:Smal_0790
lcl|psu:Psesu_2303
lcl|vch:VC0432
lcl|vco:VC0395_A2850
lcl|vvu:VV1_0673
lcl|vvy:VV0467
lcl|vvm:VVM_04251
lcl|vpa:VP0325
lcl|vha:VIBHAR_00795
lcl|vsp:VS_0358
lcl|vex:VEA_001676
lcl|vfi:VF_0276
lcl|vfm:VFMJ11_0264
lcl|vsa:VSAL_I0359
lcl|ppr:PBPRA0391
lcl|ppu:PP_0654
lcl|ppf:Pput_0687
lcl|ppg:PputGB1_0697
lcl|pen:PSEEN2621
lcl|cja:CJA_1983
lcl|par:Psyc_1763
lcl|pcr:Pcryo_2044
lcl|prw:PsycPRwf_1873
lcl|aci:ACIAD3155
lcl|acd:AOLE_02365
lcl|acb:A1S_3025
lcl|abm:ABSDF0482
lcl|aby:ABAYE0465
lcl|mct:MCR_1446
lcl|son:SO_0770
lcl|sdn:Sden_0826
lcl|sfr:Sfri_3173
lcl|saz:Sama_0672
lcl|sbl:Sbal_0609
lcl|sbn:Sbal195_3809
lcl|sbp:Sbal223_3627
lcl|slo:Shew_0867
lcl|spc:Sputcn32_3219
lcl|sse:Ssed_0952
lcl|spl:Spea_0850
lcl|she:Shewmr4_3339
lcl|shn:Shewana3_3509
lcl|shl:Shal_0903
lcl|swd:Swoo_1002
lcl|swp:swp_4100
lcl|svo:SVI_0784
lcl|ilo:IL0472
lcl|cps:CPS_4514
lcl|pha:PSHAa2658
lcl|pat:Patl_0539
lcl|psm:PSM_A2695
lcl|sde:Sde_1659
lcl|amc:MADE_00736
lcl|pin:Ping_0297
lcl|ttu:TERTU_1732
lcl|fbl:Fbal_3374
lcl|cbu:CBU_1241
lcl|cbs:COXBURSA331_A1384
lcl|cbd:CBUD_1325
lcl|cbg:CbuG_0769
lcl|lpn:lpg2352
lcl|lpf:lpl2274
lcl|lpc:LPC_1821
lcl|llo:LLO_2851
lcl|mca:MCA0610
lcl|ftu:FTT_0535c
lcl|fth:FTH_0966
lcl|ftm:FTM_1149
lcl|ftn:FTN_0980
lcl|fph:Fphi_1620
lcl|noc:Noc_2802
lcl|nhl:Nhal_0324
lcl|nwa:Nwat_0286
lcl|aeh:Mlg_0487
lcl|hha:Hhal_0830
lcl|tgr:Tgr7_2971
lcl|tkm:TK90_2377
lcl|hch:HCH_01978
lcl|hel:HELO_1693
lcl|abo:ABO_1248
lcl|kko:Kkor_2420
lcl|aha:AHA_0659
lcl|asa:ASA_0659
lcl|tau:Tola_2549
lcl|afe:Lferr_2610
lcl|gpb:HDN1F_34290
lcl|cvi:CV_1062
lcl|lhk:LHK_02423
lcl|rso:RSc1998
lcl|rsc:RCFBP_11387
lcl|rsl:RPSI07_1431
lcl|rpi:Rpic_2153
lcl|rpf:Rpic12D_1829
lcl|reu:Reut_A2327
lcl|reh:H16_A2634
lcl|rme:Rmet_2489
lcl|cti:RALTA_A2133
lcl|bma:BMAA1751
lcl|bte:BTH_II0658
lcl|bte:BTH_II1617
lcl|bvi:Bcep1808_3766
lcl|bvi:Bcep1808_4408
lcl|bur:Bcep18194_B2154
lcl|bcn:Bcen_4435
lcl|bcj:BCAM0965
lcl|bam:Bamb_3309
lcl|bac:BamMC406_4642
lcl|bmu:Bmul_4651
lcl|bxe:Bxe_B2898
lcl|bph:Bphy_4358
lcl|bpy:Bphyt_6858
lcl|bgl:bglu_2g08210
lcl|bug:BC1001_4885
lcl|bge:BC1002_5195
lcl|brh:RBRH_00167
lcl|pnu:Pnuc_0756
lcl|pne:Pnec_1065
lcl|bpe:BP2365
lcl|bpt:Bpet1818
lcl|bav:BAV1180
lcl|axy:AXYL_01627
lcl|teq:TEQUI_1590
lcl|rfr:Rfer_1803
lcl|rfr:Rfer_2403
lcl|pol:Bpro_3598
lcl|pna:Pnap_3030
lcl|aav:Aave_2206
lcl|ajs:Ajs_2791
lcl|dia:Dtpsy_2281
lcl|vei:Veis_4356
lcl|dac:Daci_2429
lcl|vap:Vapar_1432
lcl|vpe:Varpa_1576
lcl|ctt:CtCNB1_3388
lcl|adn:Alide_1963
lcl|mpt:Mpe_A2172
lcl|mpt:Mpe_B0497
lcl|har:HEAR1780
lcl|mms:mma_1504
lcl|hse:Hsero_2976
lcl|lch:Lcho_2708
lcl|tin:Tint_2342
lcl|neu:NE0773
lcl|net:Neut_1633
lcl|nmu:Nmul_A0864
lcl|eba:ebA6695
lcl|azo:azo1547
lcl|dar:Daro_2867
lcl|tmz:Tmz1t_2552
lcl|app:CAP2UW1_1299
lcl|app:CAP2UW1_2380
lcl|slt:Slit_1842
lcl|gca:Galf_1330
lcl|hhe:HH1571
lcl|wsu:WS1064
lcl|tdn:Suden_1048
lcl|sua:Saut_1114
lcl|sku:Sulku_1463
lcl|cje:Cj0532
lcl|cjj:CJJ81176_0557
lcl|cju:C8J_0493
lcl|cjd:JJD26997_1398
lcl|cff:CFF8240_0912
lcl|ccv:CCV52592_1883
lcl|cha:CHAB381_1136
lcl|cco:CCC13826_2254
lcl|cla:Cla_0818
lcl|abu:Abu_1315
lcl|ant:Arnit_1922
lcl|sdl:Sdel_1088
lcl|nis:NIS_0835
lcl|sun:SUN_0571
lcl|sun:SUN_0572
lcl|nsa:Nitsa_0356
lcl|nam:NAMH_1234
lcl|gsu:GSU1466
lcl|gme:Gmet_1360
lcl|gur:Gura_2193
lcl|glo:Glov_1625
lcl|gbm:Gbem_2900
lcl|geo:Geob_2664
lcl|gem:GM21_1325
lcl|geb:GM18_2787
lcl|pca:Pcar_1037
lcl|ppd:Ppro_2327
lcl|bba:Bd0928
lcl|dps:DP0661
lcl|dak:DaAHT2_0941
lcl|dpr:Despr_2759
lcl|dol:Dole_2374
lcl|dal:Dalk_0818
lcl|ade:Adeh_1626
lcl|ade:Adeh_2226
lcl|acp:A2cp1_1722
lcl|acp:A2cp1_2322
lcl|afw:Anae109_1589
lcl|afw:Anae109_2185
lcl|mxa:MXAN_3538
lcl|sur:STAUR_4051
lcl|scl:sce1050
lcl|hoh:Hoch_4268
lcl|sfu:Sfum_0460
lcl|dbr:Deba_1366
lcl|rpr:RP376
lcl|rty:RT0365
lcl|rcm:A1E_03540
lcl|rco:RC0520
lcl|rfe:RF_0590
lcl|rak:A1C_02825
lcl|rri:A1G_02950
lcl|rms:RMA_0536
lcl|rpk:RPR_05955
lcl|raf:RAF_ORF0481
lcl|rbe:RBE_0644
lcl|rbo:A1I_04320
lcl|ots:OTBS_1845
lcl|ott:OTT_1326
lcl|wol:WD1121
lcl|wbm:Wbm0244
lcl|wpi:WPa_0855
lcl|ama:AM564
lcl|amf:AMF_421
lcl|acn:ACIS_00745
lcl|aph:APH_0629
lcl|erw:ERWE_CDS_04240
lcl|ecn:Ecaj_0398
lcl|ech:ECH_0641
lcl|nse:NSE_0956
lcl|nri:NRI_0913
lcl|pub:SAR11_0240
lcl|mlo:mll4308
lcl|mci:Mesci_0987
lcl|mes:Meso_3395
lcl|pla:Plav_1450
lcl|sme:SMc02479
lcl|smd:Smed_2944
lcl|rhi:NGR_c31300
lcl|atu:Atu2639
lcl|ara:Arad_4338
lcl|avi:Avi_4129
lcl|ret:RHE_CH03891
lcl|rle:RL4439
lcl|las:CLIBASIA_04750
lcl|lso:CKC_03190
lcl|bme:BMEI0137
lcl|bmi:BMEA_A1984
lcl|bmf:BAB1_1927
lcl|bms:BR1927
lcl|bmt:BSUIS_A1767
lcl|bmr:BMI_I1949
lcl|oan:Oant_0930
lcl|bja:bll0456
lcl|bra:BRADO0403
lcl|bbt:BBta_0392
lcl|rpa:RPA0192
lcl|rpb:RPB_0281
lcl|rpc:RPC_0194
lcl|rpc:RPC_4584
lcl|rpd:RPD_0535
lcl|rpe:RPE_0300
lcl|rpt:Rpal_0187
lcl|rpx:Rpdx1_0446
lcl|nwi:Nwi_0419
lcl|nha:Nham_0545
lcl|oca:OCAR_4581
lcl|bhe:BH16570
lcl|bqu:BQ13450
lcl|bbk:BARBAKC583_0022
lcl|btr:Btr_2679
lcl|bgr:Bgr_20150
lcl|bcd:BARCL_1381
lcl|xau:Xaut_0153
lcl|xau:Xaut_0258
lcl|xau:Xaut_1673
lcl|azc:AZC_4016
lcl|azc:AZC_4186
lcl|sno:Snov_3299
lcl|mex:Mext_1643
lcl|mdi:METDI2311
lcl|mrd:Mrad2831_0919
lcl|met:M446_2161
lcl|mpo:Mpop_1587
lcl|mno:Mnod_1123
lcl|bid:Bind_3604
lcl|msl:Msil_2501
lcl|hdn:Hden_3231
lcl|rva:Rvan_0646
lcl|ccr:CC_3655
lcl|cak:Caul_5004
lcl|cse:Cseg_4147
lcl|pzu:PHZ_c0152
lcl|bsb:Bresu_0442
lcl|aex:Astex_0205
lcl|sil:SPO0349
lcl|sit:TM1040_3517
lcl|rsp:RSP_0968
lcl|rsq:Rsph17025_0080
lcl|rcp:RCAP_rcc00718
lcl|jan:Jann_0818
lcl|rde:RD1_1617
lcl|pde:Pden_0561
lcl|dsh:Dshi_2876
lcl|kvu:EIO_0118
lcl|mmr:Mmar10_2829
lcl|hne:HNE_3218
lcl|hba:Hbal_2253
lcl|nar:Saro_1182
lcl|sal:Sala_2230
lcl|swi:Swit_1300
lcl|sjp:SJA_C1-24340
lcl|eli:ELI_07980
lcl|gbe:GbCGDNIH1_2071
lcl|acr:Acry_3063
lcl|rru:Rru_A1210
lcl|rce:RC1_4080
lcl|mag:amb3957
lcl|azl:AZL_025750
lcl|pbr:PB2503_01232
lcl|apb:SAR116_1831
lcl|mgm:Mmc1_0813
lcl|din:Selin_2133
lcl|bsu:BSU29120
lcl|bss:BSUW23_14155
lcl|bsn:BSn5_05390
lcl|bha:BH3158
lcl|ban:BA_4837
lcl|bce:BC4592
lcl|bcz:BCZK4333
lcl|bcy:Bcer98_3276
lcl|bwe:BcerKBAB4_4422
lcl|bli:BL00397
lcl|bay:RBAM_026160
lcl|bae:BATR1942_12345
lcl|bcl:ABC2713
lcl|bpu:BPUM_2554
lcl|bpf:BpOF4_03355
lcl|bmq:BMQ_3673
lcl|bmq:BMQ_4768
lcl|bmd:BMD_3656
lcl|bmd:BMD_4754
lcl|bse:Bsel_1355
lcl|bco:Bcell_3218
lcl|oih:OB2166
lcl|gka:GK2734
lcl|gtn:GTNG_2658
lcl|gwc:GWCH70_2677
lcl|gyc:GYMC61_0783
lcl|gct:GC56T3_0759
lcl|gmc:GY4MC1_0835
lcl|afl:Aflv_0506
lcl|sep:SE0461
lcl|ssp:SSP2027
lcl|sca:Sca_0338
lcl|slg:SLGD_02139
lcl|ssd:SPSINT_0402
lcl|lmn:LM5578_1679
lcl|lsp:Bsph_2109
lcl|lsp:Bsph_4120
lcl|esi:Exig_2207
lcl|eat:EAT1b_0665
lcl|mcl:MCCL_1360
lcl|bbe:BBR47_13910
lcl|bbe:BBR47_56130
lcl|pjd:Pjdr2_4471
lcl|gym:GYMC10_4926
lcl|ppy:PPE_01588
lcl|ppm:PPSC2_c1757
lcl|aac:Aaci_2347
lcl|bts:Btus_2428
lcl|sga:GALLO_1129
lcl|sth:STH2543
lcl|dsy:DSY3584
lcl|drm:Dred_1867
lcl|pth:PTH_1367
lcl|dau:Daud_1121
lcl|hmo:HM1_1472
lcl|tmr:Tmar_1268
lcl|mtu:Rv1240
lcl|mtf:TBFG_11265
lcl|mle:ML1091
lcl|mpa:MAP2541c
lcl|mav:MAV_1380
lcl|mul:MUL_4504
lcl|mva:Mvan_3067
lcl|mgi:Mflv_3339
lcl|mmi:MMAR_4198
lcl|cgl:NCgl2297
lcl|cgt:cgR_2262
lcl|cef:CE2285
lcl|cdi:DIP1787
lcl|cjk:jk0548
lcl|cur:cur_1376
lcl|car:cauri_1878
lcl|ckp:ckrop_1368
lcl|cpu:cpfrc_01600
lcl|nfa:nfa36620
lcl|rha:RHA1_ro06244
lcl|rer:RER_29370
lcl|rop:ROP_63030
lcl|req:REQ_21010
lcl|gbr:Gbro_2783
lcl|srt:Srot_0534
lcl|sco:SCO4827
lcl|sma:SAV_3436
lcl|sgr:SGR_2711
lcl|scb:SCAB_35681
lcl|aau:AAur_0570
lcl|krh:KRH_08010
lcl|mlu:Mlut_00950
lcl|rmu:RMDY18_10640
lcl|bcv:Bcav_3006
lcl|jde:Jden_0688
lcl|kse:Ksed_07840
lcl|xce:Xcel_0743
lcl|ske:Sked_28070
lcl|cfl:Cfla_2522
lcl|ica:Intca_1119
lcl|pac:PPA1740
lcl|pak:HMPREF0675_4794
lcl|pfr:PFREUD_06860
lcl|nca:Noca_3578
lcl|kfl:Kfla_1287
lcl|tfu:Tfu_0092
lcl|nda:Ndas_0774
lcl|tcu:Tcur_4209
lcl|sro:Sros_1259
lcl|fra:Francci3_3441
lcl|fre:Franean1_5970
lcl|fri:FraEuI1c_4622
lcl|fal:FRAAL5612
lcl|ace:Acel_0387
lcl|nml:Namu_2256
lcl|nml:Namu_2341
lcl|gob:Gobs_4414
lcl|sen:SACE_3674
lcl|svi:Svir_19950
lcl|tbi:Tbis_2659
lcl|amd:AMED_4640
lcl|ami:Amir_6492
lcl|stp:Strop_3794
lcl|saq:Sare_4174
lcl|mau:Micau_5383
lcl|cai:Caci_7973
lcl|sna:Snas_0615
lcl|ahe:Arch_1287
lcl|mcu:HMPREF0573_10269
lcl|bde:BDP_1558
lcl|gva:HMPREF0424_0584
lcl|rxy:Rxyl_1290
lcl|cwo:Cwoe_5280
lcl|afo:Afer_1880
lcl|ele:Elen_1140
lcl|ctr:CT376
lcl|cta:CTA_0410
lcl|ctb:CTL0630
lcl|cmu:TC0655
lcl|cpt:CpB1067
lcl|cca:CCA00734
lcl|cab:CAB701
lcl|cfe:CF0282
lcl|pcu:pc1772
lcl|lil:LA_2139
lcl|lbj:LBJ_1874
lcl|lbi:LEPBI_I1144
lcl|aba:Acid345_1951
lcl|aca:ACP_0090
lcl|acm:AciX9_1376
lcl|acm:AciX9_3119
lcl|sus:Acid_1549
lcl|bth:BT_2510
lcl|bth:BT_3911
lcl|bfr:BF0541
lcl|bfr:BF3978
lcl|bfs:BF0489
lcl|bvu:BVU_0256
lcl|bvu:BVU_0462
lcl|bhl:Bache_0106
lcl|bhl:Bache_0270
lcl|pgi:PG1949
lcl|pgn:PGN_1880
lcl|pdi:BDI_0389
lcl|pdi:BDI_0711
lcl|ppn:Palpr_2611
lcl|aps:CFPG_305
lcl|pru:PRU_2158
lcl|pmz:HMPREF0659_A5283
lcl|sru:SRU_1571
lcl|rmr:Rmar_0912
lcl|cpi:Cpin_1656
lcl|phe:Phep_0864
lcl|chu:CHU_3020
lcl|dfe:Dfer_4459
lcl|sli:Slin_4496
lcl|lby:Lbys_1576
lcl|mtt:Ftrac_0965
lcl|gfo:GFO_2747
lcl|fjo:Fjoh_2255
lcl|fps:FP0528
lcl|coc:Coch_1689
lcl|rbi:RB2501_10467
lcl|zpr:ZPR_3792
lcl|cat:CA2559_08746
lcl|ran:Riean_0627
lcl|fbc:FB2170_01791
lcl|cao:Celal_0509
lcl|fba:FIC_02092
lcl|bbl:BLBBGE_617
lcl|bpi:BPLAN_024
lcl|fsu:Fisuc_2615
lcl|ote:Oter_0511
lcl|caa:Caka_2804
lcl|min:Minf_1373
lcl|amu:Amuc_1436
lcl|gau:GAU_1670
lcl|rba:RB7652
lcl|psl:Psta_4330
lcl|plm:Plim_1133
lcl|ipa:Isop_3050
lcl|syn:sll0891
lcl|syp:SYNPCC7002_A2093
lcl|mar:MAE_09540
lcl|cyt:cce_1850
lcl|cyp:PCC8801_0522
lcl|cyc:PCC7424_2178
lcl|cyj:Cyan7822_3004
lcl|gvi:gll2542
lcl|ana:alr4322
lcl|npu:Npun_R3934
lcl|ava:Ava_1273
lcl|amr:AM1_2135
lcl|cte:CT1507
lcl|cpc:Cpar_1594
lcl|cch:Cag_0862
lcl|cph:Cpha266_1900
lcl|cpb:Cphamn1_0832
lcl|cli:Clim_1713
lcl|pvi:Cvib_1331
lcl|plt:Plut_1510
lcl|pph:Ppha_1029
lcl|paa:Paes_1603
lcl|cts:Ctha_0098
lcl|det:DET0451
lcl|deh:cbdb_A409
lcl|deb:DehaBAV1_0428
lcl|dev:DhcVS_393
lcl|deg:DehalGT_0392
lcl|dly:Dehly_0359
lcl|rrs:RoseRS_0253
lcl|rca:Rcas_0283
lcl|cau:Caur_0900
lcl|cag:Cagg_2290
lcl|chl:Chy400_0980
lcl|hau:Haur_4206
lcl|tro:trd_0921
lcl|sti:Sthe_1112
lcl|dra:DR_0325
lcl|dge:Dgeo_2161
lcl|ddr:Deide_20240
lcl|dmr:Deima_0786
lcl|dpt:Deipr_0097
lcl|tra:Trad_2990
lcl|tth:TTC0168
lcl|tsc:TSC_c07070
lcl|mrb:Mrub_0978
lcl|msv:Mesil_1713
lcl|opr:Ocepr_1164
lcl|mhd:Marky_1259
lcl|aae:aq_1665
lcl|aae:aq_1782
lcl|hya:HY04AAS1_0605
lcl|hyd:Hyd3684_0596
lcl|hth:HTH_0756
lcl|tal:Thal_0684
lcl|sul:SYO3AOP1_0624
lcl|saf:SULAZ_0634
lcl|pmx:PERMA_1130
lcl|tam:Theam_0602
lcl|dte:Dester_0738
lcl|tye:THEYE_A1587
lcl|nde:NIDE3562
lcl|ddf:DEFDS_0919
lcl|dap:Dacet_2346
lcl|cni:Calni_0463
lcl|mja:MJ_0490
lcl|mfe:Mefer_0722
lcl|mvu:Metvu_0361
lcl|mfs:MFS40622_1761
lcl|mif:Metin_1004
lcl|mig:Metig_0031
lcl|mmp:MMP0645
lcl|mmq:MmarC5_0959
lcl|mmx:MmarC6_0244
lcl|mmz:MmarC7_1669
lcl|mae:Maeo_0610
lcl|mvn:Mevan_1548
lcl|mvo:Mvol_0901
lcl|mac:MA0819
lcl|mba:Mbar_A1748
lcl|mma:MM_1966
lcl|mmh:Mmah_1107
lcl|mev:Metev_1117
lcl|mhu:Mhun_1155
lcl|mhu:Mhun_2343
lcl|mla:Mlab_0615
lcl|mla:Mlab_1271
lcl|mem:Memar_0797
lcl|mem:Memar_2444
lcl|mpi:Mpet_0162
lcl|mpi:Mpet_1928
lcl|mbn:Mboo_0492
lcl|mbn:Mboo_1109
lcl|mpl:Mpal_1741
lcl|mpl:Mpal_2590
lcl|mth:MTH188
lcl|mmg:MTBMA_c06400
lcl|mst:Msp_0672
lcl|mru:mru_1255
lcl|mel:Metbo_0579
lcl|mew:MSWAN_1786
lcl|mka:MK1069
lcl|afu:AF0855
lcl|apo:Arcpr_0622
lcl|ave:Arcve_1885
lcl|fpl:Ferp_2001
lcl|hal:VNG2367G
lcl|hma:rrnAC2706
lcl|hwa:HQ3459A
lcl|nph:NP0498A
lcl|hla:Hlac_2649
lcl|hmu:Hmuk_0803
lcl|htu:Htur_3728
lcl|nmg:Nmag_1974
lcl|hvo:HVO_3007
lcl|hbo:Hbor_02300
lcl|tac:Ta0952
lcl|tvo:TVN1097
lcl|pto:PTO0994
lcl|tsi:TSIB_1633
lcl|ape:APE_0672.1
lcl|iho:Igni_1263
lcl|sso:SSO2585
lcl|sto:ST1811
lcl|sai:Saci_0246
lcl|sis:LS215_2892
lcl|sia:M1425_2725
lcl|mse:Msed_0455
lcl|mcn:Mcup_1632
lcl|aho:Ahos_0311
lcl|pai:PAE2370
lcl|pis:Pisl_0612
lcl|pcl:Pcal_1699
lcl|pas:Pars_1571
lcl|cma:Cmaq_1675
lcl|tne:Tneu_1509
lcl|tuz:TUZN_2130
lcl|vdi:Vdis_1757
lcl|vmo:VMUT_0204
lcl|asc:ASAC_0288
lcl|nmr:Nmar_0338
lcl|csy:CENSYa_1575
gi|124513266|ref|XP_001349989.1|
gi|146098508|ref|XP_001468402.1|
gi|146098513|ref|XP_001468403.1|
gi|146098517|ref|XP_001468404.1|
gi|154336105|ref|XP_001564288.1|
gi|154336107|ref|XP_001564289.1|
gi|154336109|ref|XP_001564290.1|
gi|156087280|ref|XP_001611047.1|
gi|156099236|ref|XP_001615620.1|
gi|156101009|ref|XP_001616198.1|
gi|209881253|ref|XP_002142065.1|
gi|209881255|ref|XP_002142066.1|
gi|221057966|ref|XP_002261491.1|
gi|221058893|ref|XP_002260092.1|
gi|237837615|ref|XP_002368105.1|
gi|237838381|ref|XP_002368488.1|
gi|237840969|ref|XP_002369782.1|
gi|46015299|pdb|1PZE|A
gi|56512732|emb|CAH87366.1|
gi|56525422|emb|CAH79796.1|
gi|66362542|ref|XP_628237.1|
gi|66362544|ref|XP_628238.1|
gi|67482981|ref|XP_656785.1|
gi|67604962|ref|XP_666654.1|
gi|67604985|ref|XP_666655.1|
gi|68065620|ref|XP_674794.1|
gi|68129178|emb|CAJ07715.1|
gi|68129179|emb|CAJ07716.1|
gi|68129180|emb|CAJ07717.1|
gi|71034123|ref|XP_766703.1|
gi|71414199|ref|XP_809210.1|
gi|71664243|ref|XP_819104.1|
gi|71746908|ref|XP_822509.1|
gi|82539424|ref|XP_724101.1|
gi|83317939|ref|XP_731378.1|
gi|84997734|ref|XP_953588.1|
gi|86171227|ref|XP_966170.1|
gi|90185138|sp|Q7SI97.2|LDH_PLABA

K00025.cdhit:

lcl|hsa:4190
lcl|ptr:459271
lcl|pon:100454132
lcl|mcc:694703
lcl|mmu:17449
lcl|rno:24551
lcl|cfa:474614
lcl|aml:100482261
lcl|bta:535182
lcl|ssc:396894
lcl|ecb:100051612
lcl|mdo:100031872
lcl|oaa:100082315
lcl|gga:421281
lcl|tgu:100190381
lcl|xla:398872
lcl|xtr:448318
lcl|dre:335715
lcl|dre:399662
lcl|bfo:BRAFLDRAFT_81385
lcl|cin:100187217
lcl|spu:591635
lcl|dme:Dmel_CG5362
lcl|dan:Dana_GF14102
lcl|der:Dere_GG23937
lcl|dpe:Dper_GL19158
lcl|dse:Dsec_GM11692
lcl|dsi:Dsim_GD22263
lcl|dwi:Dwil_GK23502
lcl|dya:Dyak_GE25998
lcl|dgr:Dgri_GH13357
lcl|dmo:Dmoj_GI18261
lcl|dvi:Dvir_GJ17520
lcl|aga:AgaP_AGAP009510
lcl|aag:AaeL_AAEL007707
lcl|cqu:CpipJ_CPIJ002460
lcl|ame:411014
lcl|ame:552575
lcl|nvi:100119291
lcl|tca:664447
lcl|api:100163431
lcl|isc:IscW_ISCW007624
lcl|cel:F46E10.10
lcl|cbr:CBG18957
lcl|bmy:Bm1_04060
lcl|smm:Smp_035270.1
lcl|smm:Smp_035270.2
lcl|nve:NEMVE_v1g185681
lcl|hmg:100208342
lcl|hmg:100208718
lcl|tad:TRIADDRAFT_63987
lcl|ath:AT1G04410
lcl|ath:AT5G43330
lcl|ath:AT5G56720
lcl|pop:POPTR_551994
lcl|pop:POPTR_551996
lcl|pop:POPTR_564942
lcl|pop:POPTR_747123
lcl|rcu:RCOM_0400230
lcl|rcu:RCOM_0400340
lcl|rcu:RCOM_1609380
lcl|vvi:100248145
lcl|vvi:100253273
lcl|vvi:100256452
lcl|osa:4336595
lcl|osa:4348905
lcl|sbi:SORBI_01g019280
lcl|sbi:SORBI_06g024610
lcl|zma:100280767
lcl|zma:542598
lcl|ppp:PHYPADRAFT_195276
lcl|cre:CHLREDRAFT_158129
lcl|olu:OSTLU_87414
lcl|ota:Ot06g00180
lcl|cme:CMP193C
lcl|cme:CMT611C
lcl|mbr:MONBRDRAFT_15806
lcl|ngr:NAEGRDRAFT_83065
lcl|ddi:DDB_G0280255
lcl|ddi:DDB_G0290207
lcl|ddi:DDB_G0292600
lcl|ehi:EHI_030810
lcl|ehi:EHI_152670
lcl|edi:EDI_082420
lcl|edi:EDI_092900
lcl|tet:TTHERM_00030190
lcl|tet:TTHERM_00052260
lcl|tet:TTHERM_00237500
lcl|ptm:GSPATT00028542001
lcl|ptm:GSPATT00036328001
lcl|tbr:Tb11.01.3040
lcl|tcr:506937.10
lcl|tcr:510437.40
lcl|lma:LmjF28.2860
lcl|lif:LinJ28.3010
lcl|lbz:LbrM28_V2.3070
lcl|gla:GL50803_3331
lcl|tva:TVAG_171090
lcl|tva:TVAG_171100
lcl|tva:TVAG_193000
lcl|tva:TVAG_204360
lcl|tva:TVAG_354940
lcl|tva:TVAG_381310
lcl|tva:TVAG_534540
lcl|tps:THAPS_41425
lcl|436017.A4S137
lcl|294381.C4M1E9
lcl|281687.CJA27079
lcl|164328.JGI71856
lcl|135651.CBN02899
lcl|121224.XP_002426566
lcl|99883.ENSTNIP00000012727
lcl|81824.JGI39154
lcl|70448.Q017Y4
lcl|69293.ENSGACP00000025915
lcl|67593.JGI109232
lcl|59729.ENSTGUP00000010317
lcl|59689.fgenesh2_kg.8__486__AT5G43330.1
lcl|51511.ENSCSAVP00000018939
lcl|45351.JGI90973
lcl|44689.DDB_0230188
lcl|39947.LOC_Os10g33800.1
lcl|39946.BGIOSIBCE032477
lcl|35128.JGI41425
lcl|31234.CRE31139
lcl|31033.ENSTRUP00000028378
lcl|29760.GSVIVG00029997001
lcl|28377.ENSACAP00000009383
lcl|15368.BRADI5G17700.1
lcl|13616.ENSMODP00000019968
lcl|10228.JGI63987
lcl|10141.ENSCPOP00000009655
lcl|10116.ENSRNOP00000017207
lcl|10090.ENSMUSP00000109728
lcl|9986.ENSOCUP00000009053
lcl|9913.ENSBTAP00000038086
lcl|9823.ENSSSCP00000017093
lcl|9796.ENSECAP00000008897
lcl|9685.ENSFCAP00000015559
lcl|9615.ENSCAFP00000033833
lcl|9606.ENSP00000363533
lcl|9600.ENSPPYP00000014653
lcl|9598.ENSPTRP00000056344
lcl|9544.ENSMMUP00000037798
lcl|9361.ENSDNOP00000010332
lcl|9258.ENSOANP00000019664
lcl|9031.ENSGALP00000014374
lcl|8364.ENSXETP00000028520
lcl|8090.ENSORLP00000006645
lcl|7955.ENSDARP00000026388
lcl|7739.JGI81385
lcl|7719.ENSCINP00000028601
lcl|7668.XP_796283
lcl|7460.XP_624954
lcl|7425.XP_001605157
lcl|7260.FBpp0252645
lcl|7245.FBpp0271008
lcl|7244.FBpp0231937
lcl|7227.FBpp0079640
lcl|7222.FBpp0147263
lcl|7217.FBpp0117294
lcl|7176.CPIJ002460-PA
lcl|7165.AGAP009510-PA
lcl|7159.AAEL007707-PA
lcl|7070.XP_001809592
lcl|6945.ISCW021955-PA
lcl|6239.F46E10.10a
lcl|6238.CBG18957
lcl|6182.Q86DX0
lcl|6085.XP_002170140
lcl|5911.XP_976916
lcl|5722.Q27819
lcl|5691.Tb11.01.3040
lcl|5671.LinJ28.3010
lcl|4558.Sb07g023920.1
lcl|3702.AT5G58330.1-P
lcl|3694.gw1.I.5517.1
lcl|3218.JGI77520
lcl|3055.JGI192083
gi|121883673|gb|EAX89459.1|
gi|121889193|gb|EAX94627.1|
gi|121889682|gb|EAX95094.1|
gi|121889815|gb|EAX95220.1|
gi|121889816|gb|EAX95221.1|
gi|121891565|gb|EAX96892.1|
gi|121894859|gb|EAY00063.1|
gi|121903468|gb|EAY08435.1|
gi|121903676|gb|EAY08639.1|
gi|121908785|gb|EAY13656.1|
gi|121910726|gb|EAY15569.1|
gi|121911037|gb|EAY15875.1|
gi|121913444|gb|EAY18253.1|
gi|121915536|gb|EAY20324.1|
gi|123369283|ref|XP_001297261.1|
gi|123398810|ref|XP_001301350.1|
gi|123407394|ref|XP_001303001.1|
gi|146092585|ref|XP_001470333.1|
gi|154340753|ref|XP_001566333.1|
gi|157435221|gb|EDO79444.1|
gi|165894683|gb|EDR22591.1|
gi|165895014|gb|EDR22821.1|
gi|165901416|gb|EDR27499.1|
gi|183229715|ref|XP_655679.2|
gi|67469755|ref|XP_650855.1|
gi|68127641|emb|CAJ05744.1|
gi|71405868|ref|XP_805517.1|
gi|71411668|ref|XP_808074.1|
gi|74025248|ref|XP_829190.1|

K00026.cdhit:

lcl|hsa:4191
lcl|ptr:463484
lcl|pon:100174759
lcl|mcc:719983
lcl|mmu:17448
lcl|rno:81829
lcl|cfa:482601
lcl|cfa:482945
lcl|cfa:485162
lcl|aml:100464508
lcl|bta:281306
lcl|ecb:100061046
lcl|mdo:100018146
lcl|gga:417517
lcl|tgu:100190484
lcl|xla:443751
lcl|xla:446263
lcl|xtr:496892
lcl|dre:406405
lcl|bfo:BRAFLDRAFT_114460
lcl|cin:100178529
lcl|spu:587163
lcl|dme:Dmel_CG10748
lcl|dme:Dmel_CG10749
lcl|dme:Dmel_CG7998
lcl|dpo:Dpse_GA10540
lcl|dpo:Dpse_GA10541
lcl|dpo:Dpse_GA20754
lcl|dan:Dana_GF10673
lcl|dan:Dana_GF23071
lcl|dan:Dana_GF23749
lcl|der:Dere_GG13791
lcl|der:Dere_GG15612
lcl|der:Dere_GG22759
lcl|dpe:Dper_GL24873
lcl|dpe:Dper_GL25264
lcl|dse:Dsec_GM24618
lcl|dse:Dsec_GM25384
lcl|dsi:Dsim_GD12684
lcl|dsi:Dsim_GD14416
lcl|dsi:Dsim_GD19217
lcl|dwi:Dwil_GK22135
lcl|dwi:Dwil_GK22161
lcl|dwi:Dwil_GK22386
lcl|dya:Dyak_GE20084
lcl|dya:Dyak_GE21938
lcl|dya:Dyak_GE25523
lcl|dgr:Dgri_GH18558
lcl|dgr:Dgri_GH21421
lcl|dgr:Dgri_GH21422
lcl|dmo:Dmoj_GI18598
lcl|dmo:Dmoj_GI24757
lcl|dvi:Dvir_GJ20394
lcl|dvi:Dvir_GJ22544
lcl|aga:AgaP_AGAP001903
lcl|aag:AaeL_AAEL008166
lcl|cqu:CpipJ_CPIJ008366
lcl|ame:408950
lcl|ame:726838
lcl|nvi:100114033
lcl|nvi:100118243
lcl|tca:662339
lcl|api:100145825
lcl|phu:Phum_PHUM590780
lcl|isc:IscW_ISCW003528
lcl|cel:F20H11.3
lcl|cbr:CBG15213
lcl|bmy:Bm1_46465
lcl|smm:Smp_047370
lcl|nve:NEMVE_v1g248519
lcl|hmg:100210170
lcl|ath:AT1G53240
lcl|ath:AT2G22780
lcl|ath:AT3G15020
lcl|ath:AT3G47520
lcl|ath:AT5G09660
lcl|pop:POPTR_583880
lcl|pop:POPTR_649749
lcl|pop:POPTR_707785
lcl|pop:POPTR_758803
lcl|pop:POPTR_785828
lcl|pop:POPTR_798097
lcl|pop:POPTR_820117
lcl|pop:POPTR_822907
lcl|pop:POPTR_837445
lcl|rcu:RCOM_0339260
lcl|rcu:RCOM_1014110
lcl|rcu:RCOM_1381350
lcl|rcu:RCOM_1471880
lcl|rcu:RCOM_1520380
lcl|vvi:100232859
lcl|vvi:100247511
lcl|vvi:100253198
lcl|vvi:100253724
lcl|vvi:100260994
lcl|vvi:100265585
lcl|osa:4326249
lcl|osa:4327423
lcl|osa:4334274
lcl|osa:4339682
lcl|osa:4343993
lcl|osa:4345657
lcl|osa:4352871
lcl|sbi:SORBI_02g040190
lcl|sbi:SORBI_03g029570
lcl|sbi:SORBI_08g022770
lcl|sbi:SORBI_09g029240
lcl|zma:100193491
lcl|zma:100193663
lcl|zma:100193743
lcl|zma:100272900
lcl|zma:100273428
lcl|zma:100274264
lcl|zma:100282134
lcl|ppp:PHYPADRAFT_118897
lcl|ppp:PHYPADRAFT_129976
lcl|ppp:PHYPADRAFT_131843
lcl|ppp:PHYPADRAFT_135701
lcl|ppp:PHYPADRAFT_143364
lcl|ppp:PHYPADRAFT_162162
lcl|ppp:PHYPADRAFT_207351
lcl|cre:CHLREDRAFT_126023
lcl|cre:CHLREDRAFT_137163
lcl|cre:CHLREDRAFT_60444
lcl|vcn:VOLCADRAFT_75816
lcl|vcn:VOLCADRAFT_77493
lcl|vcn:VOLCADRAFT_82979
lcl|olu:OSTLU_12282
lcl|olu:OSTLU_24671
lcl|olu:OSTLU_32875
lcl|ota:Ot03g00170
lcl|sce:YDL078C
lcl|sce:YKL085W
lcl|sce:YOL126C
lcl|ago:AGOS_ADL164C
lcl|ago:AGOS_ADR152C
lcl|ago:AGOS_ADR252W
lcl|kla:KLLA0E07525g
lcl|kla:KLLA0F17050g
lcl|kla:KLLA0F25960g
lcl|lth:KLTH0C01188g
lcl|lth:KLTH0E09614g
lcl|lth:KLTH0F18854g
lcl|ppa:PAS_chr2-1_0238
lcl|ppa:PAS_chr4_0815
lcl|vpo:Kpol_1020p28
lcl|vpo:Kpol_1041p28
lcl|vpo:Kpol_1073p7
lcl|zro:ZYRO0A08470g
lcl|zro:ZYRO0C02684g
lcl|zro:ZYRO0E00880g
lcl|cgr:CAGL0E01705g
lcl|cgr:CAGL0L05236g
lcl|cgr:CAGL0L06798g
lcl|dha:DEHA2B02596g
lcl|dha:DEHA2B03058g
lcl|dha:DEHA2F09020g
lcl|pic:PICST_40132
lcl|pic:PICST_66451
lcl|pic:PICST_78343
lcl|pgu:PGUG_01503
lcl|pgu:PGUG_02540
lcl|pgu:PGUG_02579
lcl|lel:LELG_00466
lcl|lel:LELG_02620
lcl|lel:LELG_04196
lcl|cal:CaO19.12072
lcl|cal:CaO19.12783
lcl|cal:CaO19.7481
lcl|ctp:CTRG_00226
lcl|ctp:CTRG_01021
lcl|ctp:CTRG_02024
lcl|cdu:CD36_24490
lcl|cdu:CD36_25650
lcl|cdu:CD36_41790
lcl|yli:YALI0D16753g
lcl|yli:YALI0E14190g
lcl|clu:CLUG_04330
lcl|clu:CLUG_04354
lcl|clu:CLUG_05128
lcl|ncr:NCU04899
lcl|ncr:NCU06211
lcl|pan:PODANSg5466
lcl|pan:PODANSg6062
lcl|mgr:MGG_08835
lcl|mgr:MGG_09367
lcl|fgr:FG02461.1
lcl|fgr:FG02504.1
lcl|ssl:SS1G_08975
lcl|ssl:SS1G_13825
lcl|bfu:BC1G_07409
lcl|bfu:BC1G_10724
lcl|ani:AN6499.2
lcl|ani:AN6717.2
lcl|afm:AFUA_6G05210
lcl|afm:AFUA_7G05740
lcl|nfi:NFIA_026980
lcl|nfi:NFIA_051790
lcl|aor:AOR_1_26114
lcl|aor:AOR_1_766174
lcl|afv:AFLA_054750
lcl|afv:AFLA_076710
lcl|act:ACLA_007430
lcl|act:ACLA_095320
lcl|pcs:Pc12g04750
lcl|pcs:Pc20g01610
lcl|cim:CIMG_02580
lcl|cim:CIMG_05466
lcl|ure:UREG_03159
lcl|ure:UREG_06260
lcl|pno:SNOG_05974
lcl|pno:SNOG_09027
lcl|tml:GSTUM_00001731001
lcl|tml:GSTUM_00005180001
lcl|spo:SPCC306.08c
lcl|cne:CNG03100
lcl|cne:CNG03490
lcl|lbc:LACBIDRAFT_185536
lcl|lbc:LACBIDRAFT_326114
lcl|mpr:MPER_04599
lcl|mpr:MPER_07111
lcl|cci:CC1G_06656
lcl|cci:CC1G_09115
lcl|scm:SCHCODRAFT_71301
lcl|scm:SCHCODRAFT_85988
lcl|uma:UM00403.1
lcl|mgl:MGL_2703
lcl|mgl:MGL_3809
lcl|mbr:MONBRDRAFT_38523
lcl|ehi:EHI_067860
lcl|tet:TTHERM_01029960
lcl|ptm:GSPATT00014396001
lcl|tbr:Tb10.61.0980
lcl|tbr:Tb10.70.5110
lcl|tbr:Tb10.70.5120
lcl|tcr:506195.110
lcl|tcr:506503.69
lcl|tcr:507883.100
lcl|tcr:507883.109
lcl|tcr:511293.69
lcl|lma:LmjF19.0710
lcl|lma:LmjF34.0130
lcl|lma:LmjF34.0140
lcl|lma:LmjF34.0150
lcl|lma:LmjF34.0160
lcl|lif:LinJ19.0540
lcl|lif:LinJ34.0140
lcl|lif:LinJ34.0150
lcl|lif:LinJ34.0160
lcl|lif:LinJ34.0170
lcl|lbz:LbrM19_V2.1020
lcl|lbz:LbrM20_V2.0010
lcl|lbz:LbrM20_V2.0020
lcl|lbz:LbrM20_V2.0030
lcl|lbz:LbrM20_V2.0040
lcl|pti:PHATRDRAFT_51297
lcl|tps:THAPSDRAFT_20726
lcl|pif:PITG_13614
lcl|665079.A7F894
lcl|644223.PAS_chr4_0815
lcl|573826.CD36_41790
lcl|559307.ZYRO0E00880g
lcl|559295.KLTH0F18854g
lcl|500485.B6HMM3
lcl|436907.A7TSF5
lcl|436017.A4S0V1
lcl|332648.A6SD82
lcl|281687.CJA13284
lcl|222929.C5PC34
lcl|214684.CNG03490
lcl|164328.JGI72140
lcl|162425.CADANIAP00007506
lcl|148305.Q5EMW2
lcl|135651.CBN12766
lcl|121224.XP_002432539
lcl|104341.JGI129913
lcl|99883.ENSTNIP00000022294
lcl|70448.Q01DD4
lcl|69293.ENSGACP00000008052
lcl|67593.JGI109054
lcl|59729.ENSTGUP00000004737
lcl|59689.scaffold_501683.1
lcl|9031.ENSGALP00000003012
lcl|8364.ENSXETP00000019672
lcl|8090.ENSORLP00000007226
lcl|7955.ENSDARP00000063661
lcl|7719.ENSCINP00000017905
lcl|7668.XP_001188929
lcl|7460.XP_392478
lcl|7425.XP_001607689
lcl|7260.FBpp0251529
lcl|7245.FBpp0270533
lcl|7244.FBpp0236961
lcl|7237.FBpp0281044
lcl|7227.FBpp0082985
lcl|7222.FBpp0155328
lcl|7217.FBpp0126941
lcl|7176.CPIJ018618-PA
lcl|7165.AGAP001903-PA
lcl|7159.AAEL008166-PA
lcl|7070.XP_974565
lcl|6945.ISCW003528-PA
lcl|6239.F20H11.3.2
lcl|6238.CBG15213
lcl|6182.Q5D9T1
lcl|6085.XP_002166039
lcl|5691.Tb10.70.5120
lcl|5671.LinJ34.0170
lcl|5518.FG02504.1
lcl|5476.CAL0005697
lcl|5306.JGI94958
lcl|5270.UM04919.1
lcl|5141.NCU06211.1
lcl|5085.CADAFUAP00009394
lcl|5062.CADAORAP00010179
lcl|5061.CADANGAP00011463
lcl|5059.CADAFLAP00006084
lcl|5057.CADACLAP00009001
lcl|4959.Q6BXI8
lcl|4952.Q6C8V3
lcl|59689.fgenesh2_kg.4__199__AT2G22780.1
lcl|51511.ENSCSAVP00000010763
lcl|51453.JGI4009
lcl|45351.JGI248519
lcl|39947.LOC_Os12g43630.1
lcl|39946.BGIOSIBCE037448
lcl|36914.A5E3K9
lcl|36630.CADNFIAP00004537
lcl|35128.JGI20726
lcl|33178.CADATEAP00007332
lcl|33169.AGOS_ADR252W
lcl|31234.CRE02984
lcl|31033.ENSTRUP00000009767
lcl|29883.JGI326114
lcl|29760.GSVIVG00038538001
lcl|28985.Q6CP51
lcl|28377.ENSACAP00000001455
lcl|15368.BRADI4G02920.1
lcl|13616.ENSMODP00000017108
lcl|10141.ENSCPOP00000019095
lcl|10116.ENSRNOP00000001958
lcl|10090.ENSMUSP00000019323
lcl|9986.ENSOCUP00000012316
lcl|9913.ENSBTAP00000041906
lcl|9796.ENSECAP00000020738
lcl|9685.ENSFCAP00000000558
lcl|9615.ENSCAFP00000035730
lcl|9606.ENSP00000327070
lcl|9600.ENSPPYP00000019586
lcl|9598.ENSPTRP00000033039
lcl|9544.ENSMMUP00000012976
lcl|9361.ENSDNOP00000010639
lcl|9258.ENSOANP00000002188
lcl|4952.Q6C5X9
lcl|4932.YOL126C
lcl|4929.A5DH28
lcl|4924.PICST_78343
lcl|4896.SPCC306.08c-1
lcl|4558.Sb09g029240.1
lcl|3702.AT5G09660.4-P
lcl|3694.gw1.8105.3.1
lcl|3218.JGI207351
lcl|3055.JGI137163
gi|146098504|ref|XP_001468401.1|
gi|154336111|ref|XP_001564291.1|
gi|68129177|emb|CAJ07714.1|
gi|71414197|ref|XP_809209.1|
gi|71746906|ref|XP_822508.1|

K00027.cdhit:

lcl|hsa:4200
lcl|ptr:455422
lcl|pon:100440529
lcl|mcc:711129
lcl|mmu:107029
lcl|rno:307270
lcl|cfa:476198
lcl|aml:100465573
lcl|bta:507817
lcl|ssc:100524659
lcl|ecb:100069637
lcl|mdo:100010878
lcl|oaa:100078022
lcl|tgu:100221226
lcl|xla:398584
lcl|xtr:548395
lcl|dre:445233
lcl|sce:YKL029C
lcl|ago:AGOS_AGL068W
lcl|kla:KLLA0E18635g
lcl|lth:KLTH0D06732g
lcl|ppa:PAS_chr3_0181
lcl|vpo:Kpol_1018p36
lcl|vpo:Kpol_348p7
lcl|zro:ZYRO0B01914g
lcl|cgr:CAGL0L02035g
lcl|dha:DEHA2F12012g
lcl|pic:PICST_89732
lcl|pgu:PGUG_00881
lcl|lel:LELG_04771
lcl|cal:CaO19.10923
lcl|ctp:CTRG_02875
lcl|cdu:CD36_61770
lcl|yli:YALI0E18634g
lcl|clu:CLUG_05483
lcl|ncr:NCU02906
lcl|pan:PODANSg09257
lcl|mgr:MGG_08562
lcl|fgr:FG00805.1
lcl|ssl:SS1G_12079
lcl|bfu:BC1G_13155
lcl|ani:AN6933.2
lcl|afm:AFUA_7G02420
lcl|nfi:NFIA_115160
lcl|aor:AOR_1_1050074
lcl|act:ACLA_065100
lcl|pcs:Pc21g20250
lcl|pno:SNOG_09809
lcl|tml:GSTUM_00004787001
lcl|spo:SPCC794.12c
lcl|cne:CNF03780
lcl|cnb:CNBH2110
lcl|ppl:POSPLDRAFT_89079
lcl|lbc:LACBIDRAFT_240874
lcl|lbc:LACBIDRAFT_255095
lcl|scm:SCHCODRAFT_62284
lcl|scm:SCHCODRAFT_74986
lcl|ehi:EHI_044970
lcl|edi:EDI_245690
lcl|tet:TTHERM_00569410
lcl|ptm:GSPATT00016144001
lcl|tbr:Tb11.02.3120
lcl|tbr:Tb11.02.3130
lcl|tcr:505183.20
lcl|tcr:505183.30
lcl|tcr:508647.270
lcl|tcr:508647.280
lcl|lma:LmjF24.0770
lcl|lif:LinJ24.0430
lcl|lbz:LbrM24_V2.0780
lcl|lbz:LbrM24_V2.0790
lcl|tva:TVAG_009460
lcl|tva:TVAG_241160
lcl|tva:TVAG_412220
lcl|eco:b1479
lcl|ece:Z2231
lcl|eoh:ECO103_1608
lcl|eok:G2583_1842
lcl|ecc:c1912
lcl|eci:UTI89_C1697
lcl|ecx:EcHS_A1564
lcl|ecw:EcE24377A_1661
lcl|ecm:EcSMS35_1695
lcl|sek:SSPA1210
lcl|sei:SPC_2172
lcl|sec:SC1567
lcl|see:SNSL254_A1680
lcl|sea:SeAg_B1599
lcl|sed:SeD_A1777
lcl|seg:SG1561
lcl|ses:SARI_01403
lcl|ype:YPO1511
lcl|yen:YE2794
lcl|ssn:SSON_1645
lcl|sbo:SBO_1578
lcl|eca:ECA2831
lcl|pct:PC1_1494
lcl|pwa:Pecwa_2971
lcl|eta:ETA_12950
lcl|epy:EpC_13570
lcl|eam:EAMY_2284
lcl|ebi:EbC_29780
lcl|plu:plu1546
lcl|pay:PAU_02896
lcl|sgl:SG0967
lcl|ent:Ent638_2047
lcl|enc:ECL_01882
lcl|enc:ECL_01910
lcl|esc:Entcl_1687
lcl|esc:Entcl_2342
lcl|esa:ESA_02975
lcl|ctu:Ctu_08890
lcl|kpn:KPN_01847
lcl|kpe:KPK_1916
lcl|kpe:KPK_2508
lcl|kva:Kvar_1737
lcl|cko:CKO_01517
lcl|cro:ROD_15561
lcl|spe:Spro_1567
lcl|pmr:PMI0642
lcl|eic:NT01EI_1281
lcl|etr:ETAE_1161
lcl|hde:HDEF_1806
lcl|dda:Dd703_2451
lcl|ddc:Dd586_2497
lcl|ddd:Dda3937_03741
lcl|dze:Dd1591_2546
lcl|xbo:XBJ1_0940
lcl|xne:XNC1_1492
lcl|pam:PANA_2537
lcl|pva:Pvag_2021
lcl|pao:Pat9b_2634
lcl|rah:Rahaq_1422
lcl|rah:Rahaq_5027
lcl|aat:D11S_1980
lcl|vch:VC1188
lcl|vcm:VCM66_1143
lcl|vvu:VV1_2801
lcl|vvy:VV2242
lcl|vpa:VP1258
lcl|vha:VIBHAR_02034
lcl|vsp:VS_1202
lcl|vex:VEA_003737
lcl|vfi:VF_1558
lcl|vfm:VFMJ11_1654
lcl|vsa:VSAL_I1274
lcl|ppr:PBPRA1997
lcl|ppr:PBPRB1354
lcl|pae:PA3471
lcl|pau:PA14_19190
lcl|pap:PSPA7_1656
lcl|pag:PLES_15411
lcl|pst:PSPTO_3924
lcl|psb:Psyr_1561
lcl|psp:PSPPH_1545
lcl|cja:CJA_1688
lcl|par:Psyc_1387
lcl|pcr:Pcryo_0982
lcl|aci:ACIAD0166
lcl|acd:AOLE_18640
lcl|acb:A1S_0140
lcl|aby:ABAYE3731
lcl|son:SO_3855
lcl|sdn:Sden_0736
lcl|sfr:Sfri_0833
lcl|saz:Sama_2621
lcl|sbl:Sbal_0676
lcl|sbm:Shew185_3634
lcl|sbn:Sbal195_3757
lcl|slo:Shew_2962
lcl|spc:Sputcn32_0784
lcl|sse:Ssed_3518
lcl|spl:Spea_3186
lcl|she:Shewmr4_3188
lcl|shn:Shewana3_0750
lcl|shl:Shal_3267
lcl|swd:Swoo_0902
lcl|swp:swp_3875
lcl|svo:SVI_3447
lcl|ilo:IL0598
lcl|cps:CPS_4262
lcl|pha:PSHAa1565
lcl|pat:Patl_0724
lcl|psm:PSM_A1540
lcl|amc:MADE_00517
lcl|pin:Ping_0537
lcl|fbl:Fbal_1754
lcl|cbu:CBU_0823
lcl|cbd:CBUD_0888
lcl|cbg:CbuG_1178
lcl|cbc:CbuK_0691
lcl|lpn:lpg0651
lcl|lpn:lpg1280
lcl|lpn:lpg2971
lcl|lpf:lpl1243
lcl|lpf:lpl2901
lcl|lpp:lpp1243
lcl|lpp:lpp3043
lcl|lpc:LPC_0705
lcl|lpc:LPC_3286
lcl|lpa:lpa_04355
lcl|llo:LLO_0429
lcl|llo:LLO_0659
lcl|llo:LLO_1147
lcl|mca:MCA1836
lcl|ftu:FTT_0917
lcl|ftw:FTW_1262
lcl|ftl:FTL_0438
lcl|ftm:FTM_0505
lcl|ftn:FTN_0443
lcl|fph:Fphi_0394
lcl|csa:Csal_2963
lcl|hel:HELO_3817
lcl|kko:Kkor_2441
lcl|aha:AHA_1243
lcl|aha:AHA_1278
lcl|aha:AHA_3059
lcl|asa:ASA_1233
lcl|asa:ASA_1264
lcl|tau:Tola_0213
lcl|rma:Rmag_0819
lcl|nma:NMA0870
lcl|nme:NMB0671
lcl|nmc:NMC0620
lcl|nmn:NMCC_0624
lcl|ngo:NGO0240
lcl|bpd:BURPS668_0794
lcl|hhe:HH1094
lcl|cje:Cj1287c
lcl|abu:Abu_1076
lcl|gsu:GSU2308
lcl|dds:Ddes_1534
lcl|bba:Bd2834
lcl|dps:DP2203
lcl|dak:DaAHT2_0492
lcl|dat:HRM2_13730
lcl|scl:sce5603
lcl|sat:SYN_00517
lcl|met:M446_1242
lcl|zmo:ZMO1955
lcl|zmn:Za10_1214
lcl|gbe:GbCGDNIH1_2016
lcl|bsu:BSU23550
lcl|bsu:BSU29220
lcl|bsu:BSU29880
lcl|bsu:BSU37050
lcl|bss:BSUW23_11570
lcl|bss:BSUW23_14205
lcl|bss:BSUW23_14480
lcl|bss:BSUW23_18290
lcl|bsn:BSn5_05440
lcl|bsn:BSn5_05790
lcl|bsn:BSn5_09475
lcl|bha:BH0399
lcl|bha:BH3168
lcl|ban:BA_0579
lcl|ban:BA_1801
lcl|ban:BA_3145
lcl|ban:BA_4848
lcl|bal:BACI_c05890
lcl|bal:BACI_c17950
lcl|bce:BC0580
lcl|bce:BC1741
lcl|bce:BC4604
lcl|bca:BCE_0642
lcl|bca:BCE_1873
lcl|bcz:BCZK0492
lcl|bcz:BCZK1615
lcl|bcr:BCAH187_A1922
lcl|bcb:BCB4264_A0617
lcl|bcb:BCB4264_A1812
lcl|bcb:BCB4264_A3134
lcl|bcu:BCAH820_0635
lcl|bcu:BCAH820_1848
lcl|bcg:BCG9842_B0524
lcl|bcg:BCG9842_B3529
lcl|bcg:BCG9842_B4722
lcl|bcq:BCQ_0645
lcl|bcq:BCQ_1813
lcl|bcq:BCQ_4407
lcl|bcx:BCA_1808
lcl|bcy:Bcer98_0499
lcl|bcy:Bcer98_3287
lcl|btk:BT9727_1650
lcl|btl:BALH_1583
lcl|btl:BALH_4186
lcl|btb:BMB171_C1608
lcl|bwe:BcerKBAB4_0493
lcl|bwe:BcerKBAB4_1666
lcl|bwe:BcerKBAB4_4433
lcl|bli:BL00044
lcl|bli:BL00406
lcl|bli:BL00922
lcl|bli:BL03976
lcl|bld:BLi03139
lcl|bay:RBAM_021680
lcl|bay:RBAM_026270
lcl|bay:RBAM_026990
lcl|bay:RBAM_034210
lcl|bao:BAMF_2252
lcl|bao:BAMF_2725
lcl|bao:BAMF_3542
lcl|bae:BATR1942_10060
lcl|bae:BATR1942_12395
lcl|bae:BATR1942_12745
lcl|bae:BATR1942_16485
lcl|bcl:ABC0918
lcl|bcl:ABC2723
lcl|bpu:BPUM_2565
lcl|bpu:BPUM_2635
lcl|bpu:BPUM_3348
lcl|bpf:BpOF4_03405
lcl|bpf:BpOF4_18115
lcl|bmq:BMQ_2057
lcl|bmq:BMQ_2080
lcl|bmq:BMQ_4778
lcl|bmd:BMD_2014
lcl|bmd:BMD_2037
lcl|bse:Bsel_1345
lcl|bco:Bcell_3229
lcl|oih:OB2176
lcl|oih:OB3218
lcl|gka:GK1440
lcl|gka:GK1534
lcl|gtn:GTNG_1301
lcl|gtn:GTNG_1385
lcl|gwc:GWCH70_1376
lcl|gwc:GWCH70_1912
lcl|gyc:GYMC61_2232
lcl|gyc:GYMC61_2371
lcl|gct:GC56T3_1976
lcl|gct:GC56T3_2108
lcl|gmc:GY4MC1_1629
lcl|gmc:GY4MC1_2386
lcl|afl:Aflv_0495
lcl|afl:Aflv_2045
lcl|sau:SA1524
lcl|sar:SAR0824
lcl|sac:SACOL1749
lcl|sab:SAB0723
lcl|sep:SE1377
lcl|ser:SERP1265
lcl|sha:SH1223
lcl|ssp:SSP1065
lcl|sca:Sca_1307
lcl|slg:SLGD_01228
lcl|ssd:SPSINT_1458
lcl|lmo:lmo1915
lcl|lmf:LMOf2365_1944
lcl|lmh:LMHCC_0641
lcl|lin:lin2029
lcl|lwe:lwe1934
lcl|lsg:lse_1901
lcl|lsp:Bsph_2148
lcl|bbe:BBR47_13780
lcl|pjd:Pjdr2_5002
lcl|gym:GYMC10_0780
lcl|ppy:PPE_01305
lcl|ppy:PPE_02985
lcl|ppy:PPE_03209
lcl|ppy:PPE_03596
lcl|ppy:PPE_03731
lcl|ppm:PPSC2_c1401
lcl|ppm:PPSC2_c3366
lcl|ppm:PPSC2_c3633
lcl|ppm:PPSC2_c4210
lcl|aac:Aaci_0140
lcl|aac:Aaci_2141
lcl|bts:Btus_2435
lcl|lla:L121483
lcl|lla:L3227
lcl|llk:LLKF_0928
lcl|llm:llmg_1638
lcl|spz:M5005_Spy_0833
lcl|spm:spyM18_1072
lcl|spa:M6_Spy0831
lcl|spb:M28_Spy0810
lcl|soz:Spy49_0864
lcl|sag:SAG1919
lcl|sak:SAK_1878
lcl|smu:SMU.137
lcl|ssa:SSA_0297
lcl|sgo:SGO_0372
lcl|sub:SUB0825
lcl|sds:SDEG_0873
lcl|sga:GALLO_2049
lcl|lpl:lp_1105
lcl|lpl:lp_1118
lcl|lpj:JDM1_0922
lcl|lps:LPST_C0885
lcl|lps:LPST_C0897
lcl|lac:LBA1075
lcl|lsa:LSA0441
lcl|lsl:LSL_1313
lcl|lbr:LVIS_2203
lcl|lca:LSEI_0740
lcl|lcb:LCABL_08060
lcl|lcb:LCABL_30690
lcl|lcz:LCAZH_0682
lcl|lcz:LCAZH_2876
lcl|lre:Lreu_1532
lcl|lrh:LGG_00726
lcl|lrh:LGG_02875
lcl|lrl:LC705_00719
lcl|lrl:LC705_02859
lcl|ppe:PEPE_1617
lcl|efa:EF3316
lcl|ooe:OEOE_0418
lcl|ooe:OEOE_1564
lcl|lme:LEUM_1005
lcl|lci:LCK_00106
lcl|lci:LCK_00751
lcl|lki:LKI_04095
lcl|lki:LKI_10035
lcl|lgs:LEGAS_0212
lcl|lgs:LEGAS_0941
lcl|cac:CA_C1589
lcl|cac:CA_C1596
lcl|cpe:CPE1151
lcl|cpr:CPR_0140
lcl|ctc:CTC00356
lcl|ctc:CTC02463
lcl|cno:NT01CX_2051
lcl|cth:Cthe_0344
lcl|cdf:CD1005
lcl|cdc:CD196_0878
lcl|cbo:CBO0210
lcl|cbo:CBO0246
lcl|cba:CLB_0251
lcl|cby:CLM_0260
lcl|cbl:CLK_3389
lcl|cbk:CLL_A3577
lcl|cbb:CLD_0518
lcl|cbb:CLD_0565
lcl|cbi:CLJ_B0258
lcl|cbt:CLH_3371
lcl|cbf:CLI_0275
lcl|cbf:CLI_0318
lcl|cbe:Cbei_4008
lcl|cbe:Cbei_5075
lcl|ckl:CKL_2408
lcl|cpy:Cphy_0409
lcl|cce:Ccel_0138
lcl|clj:CLJU_c04160
lcl|clj:CLJU_c25360
lcl|clj:CLJU_c38460
lcl|csh:Closa_2356
lcl|ccb:Clocel_0393
lcl|cst:CLOST_2399
lcl|amt:Amet_1304
lcl|amt:Amet_2965
lcl|amt:Amet_3229
lcl|sth:STH1319
lcl|sth:STH2534
lcl|vpr:Vpar_0439
lcl|afn:Acfer_0014
lcl|afn:Acfer_0693
lcl|dsy:DSY1923
lcl|dhd:Dhaf_0902
lcl|drm:Dred_2955
lcl|pth:PTH_2899
lcl|tjr:TherJR_1506
lcl|fma:FMG_0499
lcl|apr:Apre_0229
lcl|eel:EUBELI_01448
lcl|ere:EUBREC_1483
lcl|elm:ELI_1675
lcl|bpb:bpr_I2277
lcl|eha:Ethha_0739
lcl|ral:Rumal_0456
lcl|tmr:Tmar_1267
lcl|clo:HMPREF0868_0752
lcl|tte:TTE2332
lcl|tex:Teth514_0830
lcl|tpd:Teth39_0337
lcl|tit:Thit_2019
lcl|tmt:Tmath_1962
lcl|chy:CHY_1369
lcl|mta:Moth_0401
lcl|adg:Adeg_0169
lcl|csc:Csac_2059
lcl|ate:Athe_1062
lcl|cob:COB47_1463
lcl|chd:Calhy_1674
lcl|cow:Calow_0879
lcl|cki:Calkr_1051
lcl|ckn:Calkro_1632
lcl|toc:Toce_1827
lcl|ttm:Tthe_0395
lcl|cpo:COPRO5265_0583
lcl|nth:Nther_2399
lcl|hor:Hore_10070
lcl|has:Halsa_0179
lcl|has:Halsa_0180
lcl|has:Halsa_1186
lcl|aar:Acear_0517
lcl|aar:Acear_0955
lcl|aar:Acear_1425
lcl|poy:PAM_721
lcl|ayw:AYWB_051
lcl|pml:ATP_00450
lcl|pal:PAa_0769
lcl|mtu:Rv2332
lcl|mbo:Mb2360
lcl|mpa:MAP2540c
lcl|mav:MAV_1381
lcl|msm:MSMEG_5055
lcl|mul:MUL_1467
lcl|mul:MUL_4503
lcl|mva:Mvan_4481
lcl|mgi:Mflv_2214
lcl|mab:MAB_1384
lcl|mmc:Mmcs_3977
lcl|msp:Mspyr1_16460
lcl|mmi:MMAR_3643
lcl|mmi:MMAR_4197
lcl|cgt:cgR_2895
lcl|cef:CE2839
lcl|ckp:ckrop_0541
lcl|nfa:nfa47090
lcl|rha:RHA1_ro00492
lcl|rha:RHA1_ro02571
lcl|rha:RHA1_ro06000
lcl|rha:RHA1_ro08928
lcl|rha:RHA1_ro11316
lcl|rer:RER_41320
lcl|rop:ROP_22960
lcl|rop:ROP_33750
lcl|rop:ROP_60600
lcl|req:REQ_14600
lcl|gbr:Gbro_0588
lcl|sco:SCO2951
lcl|sco:SCO5261
lcl|sma:SAV_1514
lcl|sma:SAV_2981
lcl|sma:SAV_3870
lcl|sma:SAV_5126
lcl|sgr:SGR_2236
lcl|sgr:SGR_4581
lcl|scb:SCAB_29861
lcl|scb:SCAB_55931
lcl|art:Arth_3432
lcl|art:Arth_3994
lcl|aau:AAur_3406
lcl|aau:AAur_3836
lcl|ach:Achl_3211
lcl|ach:Achl_3773
lcl|aai:AARI_28210
lcl|aai:AARI_33440
lcl|rsa:RSal33209_2445
lcl|bcv:Bcav_3529
lcl|bfa:Bfae_08210
lcl|bfa:Bfae_20210
lcl|kse:Ksed_00620
lcl|kse:Ksed_10480
lcl|ske:Sked_33400
lcl|cfl:Cfla_2803
lcl|ica:Intca_0585
lcl|ica:Intca_2523
lcl|ica:Intca_2854
lcl|pac:PPA0313
lcl|pac:PPA0888
lcl|pak:HMPREF0675_3355
lcl|pak:HMPREF0675_3946
lcl|pfr:PFREUD_08630
lcl|nca:Noca_0113
lcl|nca:Noca_1727
lcl|nca:Noca_2034
lcl|kfl:Kfla_1778
lcl|kfl:Kfla_5195
lcl|tfu:Tfu_0562
lcl|tfu:Tfu_2390
lcl|nda:Ndas_0366
lcl|nda:Ndas_3685
lcl|tcu:Tcur_3684
lcl|tcu:Tcur_3884
lcl|sro:Sros_1706
lcl|sro:Sros_8298
lcl|fra:Francci3_3751
lcl|fre:Franean1_0980
lcl|fri:FraEuI1c_0817
lcl|fal:FRAAL5985
lcl|ace:Acel_1647
lcl|nml:Namu_0264
lcl|nml:Namu_1419
lcl|nml:Namu_4139
lcl|gob:Gobs_0212
lcl|gob:Gobs_2964
lcl|gob:Gobs_4173
lcl|sen:SACE_0563
lcl|sen:SACE_6415
lcl|svi:Svir_30630
lcl|svi:Svir_34210
lcl|tbi:Tbis_0923
lcl|tbi:Tbis_2900
lcl|amd:AMED_7961
lcl|amd:AMED_8523
lcl|ami:Amir_0465
lcl|ami:Amir_6279
lcl|stp:Strop_1448
lcl|stp:Strop_3695
lcl|saq:Sare_1406
lcl|saq:Sare_4075
lcl|mau:Micau_1551
lcl|mau:Micau_5233
lcl|mil:ML5_1812
lcl|cai:Caci_1467
lcl|cai:Caci_4404
lcl|cai:Caci_7700
lcl|sna:Snas_4565
lcl|sna:Snas_5158
lcl|ahe:Arch_0422
lcl|bde:BDP_1119
lcl|rxy:Rxyl_1110
lcl|cwo:Cwoe_0486
lcl|cwo:Cwoe_2866
lcl|afo:Afer_0622
lcl|afo:Afer_1947
lcl|shi:Shel_05030
lcl|apv:Apar_1191
lcl|ols:Olsu_0379
lcl|tde:TDE2446
lcl|aca:ACP_2736
lcl|sus:Acid_2954
lcl|pmz:HMPREF0659_A5560
lcl|sru:SRU_1786
lcl|srm:SRM_01998
lcl|aas:Aasi_0353
lcl|lba:Lebu_1156
lcl|str:Sterm_1956
lcl|ipo:Ilyop_2027
lcl|rba:RB307
lcl|plm:Plim_1786
lcl|emi:Emin_0296
lcl|rsd:TGRD_287
lcl|tai:Taci_0215
lcl|tai:Taci_0810
lcl|aco:Amico_0137
lcl|aco:Amico_1353
lcl|aco:Amico_1790
lcl|syn:slr0721
lcl|syc:syc0256_c
lcl|syp:SYNPCC7002_A0448
lcl|cya:CYA_0662
lcl|cyb:CYB_0613
lcl|tel:tll1440
lcl|mar:MAE_07860
lcl|cyt:cce_3246
lcl|cyp:PCC8801_2893
lcl|cyc:PCC7424_1195
lcl|cyn:Cyan7425_0554
lcl|cyj:Cyan7822_4201
lcl|gvi:gll2149
lcl|ana:alr4596
lcl|npu:Npun_F1023
lcl|ava:Ava_2458
lcl|naz:Aazo_1656
lcl|ter:Tery_3983
lcl|amr:AM1_3904
lcl|cph:Cpha266_1271
lcl|cli:Clim_1316
lcl|plt:Plut_0896
lcl|pph:Ppha_1089
lcl|cts:Ctha_2660
lcl|rrs:RoseRS_2286
lcl|rrs:RoseRS_3704
lcl|rca:Rcas_2490
lcl|rca:Rcas_3529
lcl|cau:Caur_1614
lcl|cag:Cagg_3355
lcl|tro:trd_A0309
lcl|sti:Sthe_3014
lcl|dra:DR_2583
lcl|dra:DR_A0276
lcl|dge:Dgeo_2154
lcl|ddr:Deide_20160
lcl|dmr:Deima_1129
lcl|dpt:Deipr_0506
lcl|tth:TTC0144
lcl|tsc:TSC_c06850
lcl|mrb:Mrub_0979
lcl|msv:Mesil_2079
lcl|opr:Ocepr_1163
lcl|mhd:Marky_1258
lcl|tma:TM0542
lcl|tpt:Tpet_0379
lcl|tle:Tlet_0836
lcl|trq:TRQ2_0395
lcl|tna:CTN_0126
lcl|tnp:Tnap_0322
lcl|fno:Fnod_0471
lcl|pmo:Pmob_0949
lcl|kol:Kole_0487
lcl|dth:DICTH_0823
lcl|dtu:Dtur_0967
lcl|tye:THEYE_A0769
lcl|nde:NIDE2442
lcl|nde:NIDE3846
lcl|dap:Dacet_1216
lcl|cni:Calni_0732
lcl|mac:MA1735
lcl|mba:Mbar_A3045
lcl|mma:MM_2632
lcl|mmh:Mmah_0476
lcl|mtp:Mthe_0409
lcl|mcj:MCON_1918
lcl|mhu:Mhun_0147
lcl|mpi:Mpet_1092
lcl|mpi:Mpet_1335
lcl|mpl:Mpal_0242
lcl|mew:MSWAN_2389
lcl|afu:AF1727
lcl|apo:Arcpr_1849
lcl|ave:Arcve_1169
lcl|tac:Ta0456m
lcl|tvo:TVN0768
lcl|pto:PTO0957
lcl|pab:PAB1792
lcl|pfu:PF1026
lcl|pyn:PNA2_1849
lcl|tko:TK1963
lcl|tga:TGAM_0399
lcl|tsi:TSIB_0123
lcl|tba:TERMP_01602
lcl|abi:Aboo_0985
lcl|ape:APE_0392
lcl|iag:Igag_1596
lcl|hbu:Hbut_0153
lcl|sso:SSO2869
lcl|sto:ST0114
lcl|sto:ST0278
lcl|sai:Saci_2154
lcl|sis:LS215_2611
lcl|sia:M1425_2439
lcl|mcn:Mcup_0031
lcl|aho:Ahos_0750
lcl|pai:PAE1688
lcl|pis:Pisl_1691
lcl|pcl:Pcal_0564
lcl|pas:Pars_2233
lcl|cma:Cmaq_0373
lcl|tuz:TUZN_2021
lcl|vdi:Vdis_0932
lcl|vmo:VMUT_1780
lcl|asc:ASAC_0512
lcl|asc:ASAC_0978
lcl|kcr:Kcr_0950

K00028.cdhit:

lcl|ath:AT2G13560
lcl|ath:AT4G00570
lcl|pop:POPTR_731028
lcl|pop:POPTR_816506
lcl|rcu:RCOM_0658870
lcl|rcu:RCOM_1614520
lcl|vvi:100241371
lcl|vvi:100261633
lcl|osa:4343294
lcl|osa:4349051
lcl|sbi:SORBI_01g017790
lcl|sbi:SORBI_02g033920
lcl|zma:100501486
lcl|ppp:PHYPADRAFT_198570
lcl|cre:CHLREDRAFT_196833
lcl|mlo:mlr0809
lcl|mes:Meso_1536
lcl|sme:SMc00169
lcl|atu:Atu1652
lcl|ret:RHE_CH02355
lcl|rle:RL2671
lcl|bhe:BH07470
lcl|bqu:BQ05320
lcl|bbk:BARBAKC583_0622
lcl|btr:Btr_0109
lcl|btr:Btr_1325
lcl|sil:SPO2932
lcl|spy:SPy_1110
lcl|spg:SpyM3_0771
lcl|sph:MGAS10270_Spy0949
lcl|spi:MGAS10750_Spy0984
lcl|spj:MGAS2096_Spy0908
lcl|spk:MGAS9429_Spy0952
lcl|spf:SpyM50955
lcl|lca:LSEI_2866
lcl|efa:EF1206
lcl|nph:NP0132A

K00029.cdhit:

lcl|hsa:10873
lcl|hsa:4199
lcl|ptr:451467
lcl|ptr:462853
lcl|pon:100452211
lcl|mcc:694739
lcl|mcc:704422
lcl|mmu:109264
lcl|mmu:17436
lcl|rno:24552
lcl|rno:361602
lcl|cfa:403709
lcl|cfa:485151
lcl|aml:100465272
lcl|aml:100470128
lcl|bta:525813
lcl|bta:540985
lcl|ssc:100520040
lcl|ssc:397538
lcl|ecb:100061008
lcl|ecb:100070127
lcl|mdo:100024530
lcl|mdo:100025953
lcl|mdo:100029738
lcl|oaa:100082160
lcl|gga:374189
lcl|tgu:100219269
lcl|tgu:100228758
lcl|xla:495390
lcl|xtr:100135099
lcl|xtr:100145399
lcl|xtr:100489590
lcl|dre:492719
lcl|dre:768196
lcl|bfo:BRAFLDRAFT_115266
lcl|spu:575178
lcl|dme:Dmel_CG10120
lcl|dme:Dmel_CG5889
lcl|dme:Dmel_CG7848
lcl|dme:Dmel_CG7964
lcl|dme:Dmel_CG7969
lcl|dpo:Dpse_GA10087
lcl|dpo:Dpse_GA15647
lcl|dpo:Dpse_GA19206
lcl|dpo:Dpse_GA20630
lcl|dan:Dana_GF11263
lcl|dan:Dana_GF11264
lcl|dan:Dana_GF11265
lcl|dan:Dana_GF18099
lcl|dan:Dana_GF23280
lcl|der:Dere_GG11530
lcl|der:Dere_GG17100
lcl|der:Dere_GG22266
lcl|der:Dere_GG22267
lcl|der:Dere_GG22268
lcl|dpe:Dper_GL11343
lcl|dpe:Dper_GL11344
lcl|dpe:Dper_GL11345
lcl|dpe:Dper_GL23167
lcl|dpe:Dper_GL23904
lcl|dse:Dsec_GM10372
lcl|dse:Dsec_GM20055
lcl|dse:Dsec_GM20056
lcl|dse:Dsec_GM20057
lcl|dse:Dsec_GM25984
lcl|dsi:Dsim_GD20544
lcl|dsi:Dsim_GD25536
lcl|dsi:Dsim_GD25537
lcl|dsi:Dsim_GD25538
lcl|dwi:Dwil_GK10867
lcl|dwi:Dwil_GK11883
lcl|dwi:Dwil_GK21699
lcl|dya:Dyak_GE14059
lcl|dya:Dyak_GE14060
lcl|dya:Dyak_GE14061
lcl|dya:Dyak_GE23720
lcl|dya:Dyak_GE24490
lcl|dgr:Dgri_GH17523
lcl|dgr:Dgri_GH19210
lcl|dgr:Dgri_GH20645
lcl|dgr:Dgri_GH20647
lcl|dmo:Dmoj_GI19011
lcl|dmo:Dmoj_GI19012
lcl|dmo:Dmoj_GI23201
lcl|dmo:Dmoj_GI24244
lcl|dvi:Dvir_GJ10817
lcl|dvi:Dvir_GJ19974
lcl|dvi:Dvir_GJ22862
lcl|aga:AgaP_AGAP000184
lcl|aga:AgaP_AGAP004159
lcl|aag:AaeL_AAEL001091
lcl|aag:AaeL_AAEL005790
lcl|cqu:CpipJ_CPIJ009607
lcl|cqu:CpipJ_CPIJ012341
lcl|ame:409682
lcl|ame:411813
lcl|nvi:100121413
lcl|nvi:100124190
lcl|tca:657607
lcl|tca:657686
lcl|api:100163010
lcl|api:100165091
lcl|isc:IscW_ISCW011260
lcl|cel:Y48B6A.12
lcl|bmy:Bm1_53260
lcl|bmy:Bm1_53540
lcl|smm:Smp_128360
lcl|nve:NEMVE_v1g173675
lcl|hmg:100197083
lcl|tad:TRIADDRAFT_50795
lcl|ath:AT1G79750
lcl|ath:AT2G19900
lcl|ath:AT5G11670
lcl|ath:AT5G25880
lcl|pop:POPTR_561733
lcl|pop:POPTR_711993
lcl|pop:POPTR_737670
lcl|pop:POPTR_825669
lcl|pop:POPTR_844184
lcl|rcu:RCOM_0801560
lcl|rcu:RCOM_1489870
lcl|vvi:100233075
lcl|vvi:100233140
lcl|osa:4324717
lcl|osa:4326552
lcl|osa:4326769
lcl|osa:4338007
lcl|sbi:SORBI_03g003220
lcl|sbi:SORBI_03g034280
lcl|sbi:SORBI_09g005810
lcl|zma:100284598
lcl|zma:100286036
lcl|zma:542209
lcl|zma:542233
lcl|zma:542331
lcl|ppp:PHYPADRAFT_111236
lcl|ppp:PHYPADRAFT_179808
lcl|ppp:PHYPADRAFT_201540
lcl|cre:CHLREDRAFT_126820
lcl|cre:CHLREDRAFT_147722
lcl|cre:CHLREDRAFT_196351
lcl|cre:CHLREDRAFT_196831
lcl|cre:CHLREDRAFT_196832
lcl|vcn:VOLCADRAFT_77886
lcl|vcn:VOLCADRAFT_78607
lcl|olu:OSTLU_12474
lcl|olu:OSTLU_41212
lcl|ota:Ot01g00040
lcl|ota:Ot04g03750
lcl|ota:Ot06g03980
lcl|ota:Ot07g00930
lcl|cme:CMJ051C
lcl|ncr:NCU03651
lcl|pan:PODANSg8969
lcl|mgr:MGG_08173
lcl|fgr:FG07191.1
lcl|ssl:SS1G_08827
lcl|bfu:BC1G_09224
lcl|bfu:BC1G_12552
lcl|ani:AN6168.2
lcl|afm:AFUA_2G08280
lcl|nfi:NFIA_083930
lcl|aor:AOR_1_1482054
lcl|afv:AFLA_046740
lcl|act:ACLA_080110
lcl|pcs:Pc13g04510
lcl|cim:CIMG_00874
lcl|cpw:CPC735_054470
lcl|ure:UREG_00830
lcl|pno:SNOG_03133
lcl|tml:GSTUM_00003300001
lcl|cne:CNF03780
lcl|cne:CNN01010
lcl|lbc:LACBIDRAFT_188199
lcl|lbc:LACBIDRAFT_297458
lcl|cci:CC1G_07119
lcl|cci:CC1G_07719
lcl|scm:SCHCODRAFT_79137
lcl|uma:UM02307.1
lcl|mgl:MGL_2702
lcl|mbr:MONBRDRAFT_33221
lcl|ngr:NAEGRDRAFT_59395
lcl|ddi:DDB_G0272524
lcl|cpv:cgd5_750
lcl|cho:Chro.50314
lcl|tva:TVAG_340290
lcl|pti:PHATRDRAFT_51970
lcl|pti:PHATRDRAFT_56501
lcl|tps:THAPSDRAFT_34030
lcl|pif:PITG_17753
lcl|eco:b2463
lcl|ece:Z3719
lcl|ecs:ECs3325
lcl|eoj:ECO26_3506
lcl|eoi:ECO111_3183
lcl|ecg:E2348C_2697
lcl|ecc:c2988
lcl|ecp:ECP_2475
lcl|ecq:ECED1_2896
lcl|ebr:ECB_02354
lcl|efe:EFER_0716
lcl|sty:STY2709
lcl|stm:STM2472
lcl|spt:SPA0397
lcl|sei:SPC_1189
lcl|sew:SeSA_A2705
lcl|seg:SG2502
lcl|ses:SARI_00411
lcl|ype:YPO3034
lcl|ypk:y1449
lcl|ypg:YpAngola_A2786
lcl|ypz:YPZ3_2673
lcl|yps:YPTB2756
lcl|yen:YE1162
lcl|sfl:SF2505
lcl|sbc:SbBS512_E2829
lcl|eca:ECA0871
lcl|pct:PC1_0754
lcl|pwa:Pecwa_0990
lcl|ebi:EbC_33060
lcl|plu:plu2719
lcl|pay:PAU_01820
lcl|ent:Ent638_2958
lcl|enc:ECL_03760
lcl|esc:Entcl_1304
lcl|esa:ESA_00790
lcl|ctu:Ctu_30530
lcl|kpn:KPN_02797
lcl|kpe:KPK_1340
lcl|cko:CKO_00332
lcl|cro:ROD_24111
lcl|spe:Spro_3472
lcl|pmr:PMI1552
lcl|eic:NT01EI_1233
lcl|etr:ETAE_1122
lcl|dda:Dd703_3213
lcl|ddc:Dd586_0779
lcl|ddd:Dda3937_01399
lcl|dze:Dd1591_3292
lcl|xbo:XBJ1_2590
lcl|xne:XNC1_2651
lcl|pam:PANA_2778
lcl|pao:Pat9b_2854
lcl|rip:RIEPE_0182
lcl|rah:Rahaq_1086
lcl|hin:HI1245
lcl|hit:NTHI1920
lcl|hip:CGSHiEE_03975
lcl|hiq:CGSHiGG_01785
lcl|hif:HIBPF06200
lcl|hil:HICON_14810
lcl|hdu:HD1247
lcl|hap:HAPS_2176
lcl|hso:HS_0465
lcl|hsm:HSM_0764
lcl|pmu:PM0002
lcl|msu:MS0390
lcl|apl:APL_0486
lcl|apa:APP7_0564
lcl|asu:Asuc_0669
lcl|aap:NT05HA_0023
lcl|aat:D11S_2005
lcl|xfa:XF0977
lcl|xft:PD0272
lcl|xfm:Xfasm12_0295
lcl|xcc:XCC3345
lcl|xcb:XC_0821
lcl|xca:xccb100_0853
lcl|xcv:XCV3598
lcl|xac:XAC3470
lcl|xoo:XOO1118
lcl|xal:XALc_0739
lcl|sml:Smlt3940
lcl|smt:Smal_3352
lcl|psu:Psesu_2730
lcl|vch:VC2681
lcl|vvu:VV1_1361
lcl|vvy:VV3010
lcl|vpa:VP2767
lcl|vha:VIBHAR_00051
lcl|vsp:VS_2896
lcl|vex:VEA_002303
lcl|vfi:VF_2272
lcl|vfm:VFMJ11_2384
lcl|vsa:VSAL_I2745
lcl|ppr:PBPRA0259
lcl|pae:PA5046
lcl|pau:PA14_66680
lcl|pap:PSPA7_5783
lcl|ppf:Pput_4958
lcl|ppg:PputGB1_5135
lcl|ppw:PputW619_0380
lcl|ppw:PputW619_2300
lcl|psb:Psyr_0401
lcl|psp:PSPPH_0388
lcl|pfs:PFLU0405
lcl|pen:PSEEN0327
lcl|pmy:Pmen_0540
lcl|psa:PST_0550
lcl|avn:Avin_43250
lcl|avn:Avin_45330
lcl|par:Psyc_1367
lcl|pcr:Pcryo_0997
lcl|prw:PsycPRwf_1269
lcl|aci:ACIAD2287
lcl|acd:AOLE_05325
lcl|acb:A1S_2338
lcl|abm:ABSDF1183
lcl|mct:MCR_0455
lcl|sdn:Sden_3353
lcl|sfr:Sfri_3757
lcl|saz:Sama_0448
lcl|sbl:Sbal_3841
lcl|sbp:Sbal223_0502
lcl|slo:Shew_0383
lcl|spc:Sputcn32_0554
lcl|sse:Ssed_0538
lcl|spl:Spea_3774
lcl|she:Shewmr4_3492
lcl|shm:Shewmr7_0460
lcl|shl:Shal_3859
lcl|swd:Swoo_4423
lcl|swp:swp_0481
lcl|svo:SVI_0280
lcl|ilo:IL2463
lcl|cps:CPS_0331
lcl|cps:CPS_2051
lcl|cps:CPS_4881
lcl|pha:PSHAa2725
lcl|pat:Patl_4187
lcl|psm:PSM_A0300
lcl|sde:Sde_0661
lcl|maq:Maqu_0824
lcl|amc:MADE_03522
lcl|pin:Ping_1744
lcl|ttu:TERTU_1358
lcl|fbl:Fbal_3519
lcl|lpf:lpl0687
lcl|lpp:lpp0705
lcl|lpc:LPC_2643
lcl|llo:LLO_2561
lcl|noc:Noc_0244
lcl|noc:Noc_1582
lcl|nhl:Nhal_1352
lcl|nhl:Nhal_3894
lcl|nwa:Nwat_0342
lcl|nwa:Nwat_1551
lcl|alv:Alvin_3051
lcl|aeh:Mlg_0246
lcl|hha:Hhal_1029
lcl|tgr:Tgr7_1729
lcl|tgr:Tgr7_2970
lcl|tkm:TK90_2378
lcl|hna:Hneap_2058
lcl|hch:HCH_05974
lcl|csa:Csal_0605
lcl|hel:HELO_3763
lcl|abo:ABO_2239
lcl|mmw:Mmwyl1_4123
lcl|aha:AHA_4195
lcl|asa:ASA_0131
lcl|tau:Tola_0482
lcl|dno:DNO_0020
lcl|afe:Lferr_0809
lcl|vok:COSY_0748
lcl|gpb:HDN1F_20620
lcl|nmi:NMO_0556
lcl|ngk:NGK_0374
lcl|nla:NLA_15710
lcl|cvi:CV_0916
lcl|lhk:LHK_01391
lcl|rso:RSc2123
lcl|rso:RSc2767
lcl|rsc:RCFBP_10693
lcl|rsc:RCFBP_11271
lcl|rsl:RPSI07_0742
lcl|rsl:RPSI07_1300
lcl|rsl:RPSI07_1310
lcl|rsl:RPSI07_1528
lcl|rpi:Rpic_2263
lcl|rpi:Rpic_3013
lcl|rpf:Rpic12D_1940
lcl|rpf:Rpic12D_2603
lcl|reu:Reut_A2441
lcl|reu:Reut_A2847
lcl|reh:H16_A1002
lcl|reh:H16_A3153
lcl|rme:Rmet_0878
lcl|rme:Rmet_3046
lcl|cti:RALTA_A0986
lcl|cti:RALTA_A2627
lcl|bma:BMA2477
lcl|bps:BPSL2959
lcl|bpm:BURPS1710b_0019
lcl|bpm:BURPS1710b_3474
lcl|bpd:BURPS668_3439
lcl|bte:BTH_I1189
lcl|bte:BTH_I3110
lcl|bvi:Bcep1808_0300
lcl|bvi:Bcep1808_0605
lcl|bvi:Bcep1808_3396
lcl|bur:Bcep18194_A3417
lcl|bur:Bcep18194_A3713
lcl|bur:Bcep18194_B2662
lcl|bcn:Bcen_0148
lcl|bcn:Bcen_2788
lcl|bch:Bcen2424_3496
lcl|bcm:Bcenmc03_0298
lcl|bcm:Bcenmc03_4026
lcl|bcj:BCAL0205
lcl|bcj:BCAL3395
lcl|bcj:BCAM0519
lcl|bam:Bamb_0237
lcl|bam:Bamb_0532
lcl|bam:Bamb_4462
lcl|bac:BamMC406_0245
lcl|bac:BamMC406_0556
lcl|bac:BamMC406_4982
lcl|bmu:Bmul_0220
lcl|bmu:Bmul_2754
lcl|bxe:Bxe_A0283
lcl|bxe:Bxe_A0557
lcl|bxe:Bxe_A3355
lcl|bph:Bphy_2604
lcl|bph:Bphy_2869
lcl|bpy:Bphyt_3399
lcl|bpy:Bphyt_3674
lcl|bgl:bglu_1g02290
lcl|bgl:bglu_1g05290
lcl|bgl:bglu_2g14660
lcl|bug:BC1001_3040
lcl|bug:BC1001_3311
lcl|bge:BC1002_2658
lcl|bge:BC1002_2927
lcl|bge:BC1002_5901
lcl|bgf:BC1003_2974
lcl|bgf:BC1003_3271
lcl|brh:RBRH_00373
lcl|brh:RBRH_03194
lcl|pnu:Pnuc_0224
lcl|bpe:BP1120
lcl|bpe:BP3456
lcl|bpa:BPP0832
lcl|bpa:BPP3221
lcl|bbr:BB0926
lcl|bbr:BB1376
lcl|bbr:BB3673
lcl|bpt:Bpet1828
lcl|bpt:Bpet3628
lcl|bav:BAV0859
lcl|bav:BAV1200
lcl|bav:BAV3422
lcl|axy:AXYL_01637
lcl|axy:AXYL_05121
lcl|axy:AXYL_05297
lcl|teq:TEQUI_1308
lcl|rfr:Rfer_0093
lcl|rfr:Rfer_1424
lcl|pol:Bpro_1421
lcl|pol:Bpro_4858
lcl|pna:Pnap_1010
lcl|pna:Pnap_4071
lcl|aav:Aave_1095
lcl|aav:Aave_4759
lcl|ajs:Ajs_1112
lcl|ajs:Ajs_4106
lcl|dia:Dtpsy_1033
lcl|dia:Dtpsy_3465
lcl|vei:Veis_0807
lcl|vei:Veis_1646
lcl|dac:Daci_2106
lcl|dac:Daci_6030
lcl|vap:Vapar_3958
lcl|vap:Vapar_5270
lcl|vap:Vapar_5338
lcl|vpe:Varpa_4575
lcl|vpe:Varpa_5991
lcl|ctt:CtCNB1_3723
lcl|ctt:CtCNB1_4796
lcl|adn:Alide_3112
lcl|adn:Alide_4374
lcl|mpt:Mpe_A0207
lcl|har:HEAR0648
lcl|mms:mma_0611
lcl|hse:Hsero_1145
lcl|hse:Hsero_3360
lcl|zin:ZICARI_081
lcl|lch:Lcho_0359
lcl|lch:Lcho_3916
lcl|tin:Tint_0097
lcl|neu:NE0438
lcl|net:Neut_0596
lcl|eba:ebA4043
lcl|eba:ebA4392
lcl|azo:azo0821
lcl|azo:azo3211
lcl|dar:Daro_0666
lcl|dar:Daro_3943
lcl|tmz:Tmz1t_1093
lcl|tmz:Tmz1t_1580
lcl|tbd:Tbd_1181
lcl|mmb:Mmol_0756
lcl|meh:M301_0693
lcl|mei:Msip34_2203
lcl|mep:MPQ_2154
lcl|app:CAP2UW1_0018
lcl|app:CAP2UW1_0772
lcl|slt:Slit_0450
lcl|gca:Galf_2598
lcl|sua:Saut_0204
lcl|cjr:CJE1479
lcl|cjj:CJJ81176_1304
lcl|cjd:JJD26997_0435
lcl|cff:CFF8240_1560
lcl|ccv:CCV52592_0547
lcl|cha:CHAB381_0112
lcl|cco:CCC13826_0241
lcl|cla:Cla_1292
lcl|ant:Arnit_1863
lcl|sdl:Sdel_2195
lcl|nis:NIS_1640
lcl|sun:SUN_0515
lcl|nsa:Nitsa_1263
lcl|nam:NAMH_1202
lcl|gsu:GSU1700
lcl|gme:Gmet_1637
lcl|gur:Gura_2073
lcl|glo:Glov_1262
lcl|gbm:Gbem_1324
lcl|gbm:Gbem_1455
lcl|gbm:Gbem_1888
lcl|geo:Geob_0240
lcl|geo:Geob_2882
lcl|gem:GM21_2798
lcl|geb:GM18_1181
lcl|geb:GM18_1711
lcl|geb:GM18_3276
lcl|dvu:DVU0414
lcl|dvl:Dvul_2520
lcl|dvm:DvMF_1539
lcl|dde:Dde_1253
lcl|dde:Dde_3637
lcl|dma:DMR_34340
lcl|dsa:Desal_0725
lcl|das:Daes_2995
lcl|lip:LI0351
lcl|dba:Dbac_3061
lcl|drt:Dret_0778
lcl|bba:Bd1833
lcl|bba:Bd1834
lcl|dpr:Despr_1999
lcl|dal:Dalk_0610
lcl|ade:Adeh_3930
lcl|acp:A2cp1_4071
lcl|afw:Anae109_0502
lcl|ank:AnaeK_4039
lcl|sur:STAUR_8212
lcl|scl:sce9116
lcl|hoh:Hoch_4217
lcl|sfu:Sfum_2777
lcl|dbr:Deba_2141
lcl|rpr:RP373
lcl|rty:RT0361
lcl|rcm:A1E_03585
lcl|rco:RC0507
lcl|rfe:RF_0584
lcl|rak:A1C_02765
lcl|rri:A1G_02875
lcl|rrj:RrIowa_0602
lcl|rms:RMA_0527
lcl|rpk:RPR_06045
lcl|raf:RAF_ORF0474
lcl|rbe:RBE_0869
lcl|rbo:A1I_02555
lcl|ott:OTT_0582
lcl|wol:WD0488
lcl|wbm:Wbm0674
lcl|wri:WRi_002570
lcl|wpi:WPa_1210
lcl|ama:AM024
lcl|amf:AMF_020
lcl|aph:APH_0042
lcl|eru:Erum1200
lcl|erg:ERGA_CDS_01130
lcl|ecn:Ecaj_0118
lcl|ech:ECH_0175
lcl|nse:NSE_0420
lcl|nri:NRI_0399
lcl|pub:SAR11_0375
lcl|mlo:mlr5329
lcl|mci:Mesci_0182
lcl|mci:Mesci_4113
lcl|mes:Meso_4030
lcl|pla:Plav_3598
lcl|sme:SMc01126
lcl|smd:Smed_0029
lcl|smd:Smed_1558
lcl|rhi:NGR_c00300
lcl|rhi:NGR_c16880
lcl|atu:Atu3356
lcl|ara:Arad_0638
lcl|ara:Arad_2672
lcl|avi:Avi_1891
lcl|ret:RHE_CH00389
lcl|rec:RHECIAT_CH0000430
lcl|rec:RHECIAT_CH0002453
lcl|rle:RL0407
lcl|rlt:Rleg2_0033
lcl|rlt:Rleg2_1993
lcl|rlg:Rleg_0048
lcl|rlg:Rleg_2206
lcl|las:CLIBASIA_00080
lcl|lso:CKC_04950
lcl|bme:BMEI0967
lcl|bme:BMEI1802
lcl|bme:BMEI1803
lcl|bmi:BMEA_A1058
lcl|bmc:BAbS19_I01360
lcl|bmc:BAbS19_I01370
lcl|bms:BR1017
lcl|bov:BOV_0984
lcl|bcs:BCAN_A1032
lcl|bmr:BMI_I149
lcl|oan:Oant_0158
lcl|oan:Oant_2100
lcl|bja:blr3726
lcl|bja:blr4145
lcl|bra:BRADO3367
lcl|bra:BRADO5322
lcl|bbt:BBta_3876
lcl|bbt:BBta_5810
lcl|rpa:RPA3042
lcl|rpb:RPB_2497
lcl|rpc:RPC_2337
lcl|rpd:RPD_2946
lcl|rpe:RPE_3275
lcl|rpt:Rpal_3452
lcl|rpx:Rpdx1_2385
lcl|nwi:Nwi_1587
lcl|nha:Nham_2110
lcl|oca:OCAR_6333
lcl|bhe:BH01010
lcl|bqu:BQ00940
lcl|bbk:BARBAKC583_1298
lcl|bgr:Bgr_00990
lcl|bgr:Bgr_11560
lcl|bcd:BARCL_0835
lcl|xau:Xaut_3143
lcl|xau:Xaut_3937
lcl|azc:AZC_0119
lcl|azc:AZC_3656
lcl|sno:Snov_1122
lcl|mex:Mext_0827
lcl|mdi:METDI0965
lcl|mrd:Mrad2831_0498
lcl|met:M446_1243
lcl|met:M446_2472
lcl|met:M446_6546
lcl|mpo:Mpop_0750
lcl|mch:Mchl_0787
lcl|mno:Mnod_2174
lcl|mno:Mnod_2328
lcl|mno:Mnod_7102
lcl|bid:Bind_2063
lcl|msl:Msil_0083
lcl|rva:Rvan_0258
lcl|rva:Rvan_1566
lcl|ccr:CC_2622
lcl|ccr:CC_3549
lcl|cak:Caul_3722
lcl|cak:Caul_4968
lcl|cse:Cseg_0131
lcl|cse:Cseg_1074
lcl|pzu:PHZ_c3418
lcl|bsb:Bresu_0511
lcl|aex:Astex_0036
lcl|sil:SPO0012
lcl|sit:TM1040_1573
lcl|sit:TM1040_2877
lcl|rsp:RSP_1217
lcl|rsp:RSP_1593
lcl|rsh:Rsph17029_0246
lcl|rsh:Rsph17029_2878
lcl|rsq:Rsph17025_0274
lcl|rsq:Rsph17025_2654
lcl|rsk:RSKD131_2993
lcl|rcp:RCAP_rcc00443
lcl|rcp:RCAP_rcc03496
lcl|jan:Jann_0210
lcl|jan:Jann_2989
lcl|rde:RD1_0421
lcl|pde:Pden_0848
lcl|pde:Pden_2224
lcl|dsh:Dshi_0826
lcl|dsh:Dshi_3467
lcl|kvu:EIO_3307
lcl|mmr:Mmar10_3020
lcl|hne:HNE_0296
lcl|hba:Hbal_3099
lcl|nar:Saro_3291
lcl|sal:Sala_2792
lcl|swi:Swit_1904
lcl|swi:Swit_2760
lcl|sjp:SJA_C1-21620
lcl|sjp:SJA_C1-35000
lcl|eli:ELI_14205
lcl|acr:Acry_2289
lcl|gdi:GDI_1628
lcl|apt:APA01_01110
lcl|rru:Rru_A3542
lcl|rce:RC1_0405
lcl|rce:RC1_3260
lcl|mag:amb0289
lcl|mag:amb0720
lcl|azl:AZL_000200
lcl|azl:AZL_a05660
lcl|azl:AZL_a08520
lcl|pbr:PB2503_04852
lcl|apb:SAR116_1600
lcl|mgm:Mmc1_0767
lcl|din:Selin_0305
lcl|ssm:Spirs_0987
lcl|sta:STHERM_c06230
lcl|lic:LIC10160
lcl|lbi:LEPBI_I0143
lcl|bhy:BHWA1_01613
lcl|bpo:BP951000_1737
lcl|acm:AciX9_3129
lcl|sus:Acid_4539
lcl|bth:BT_1969
lcl|bfr:BF3605
lcl|bvu:BVU_0245
lcl|bhl:Bache_3198
lcl|pgi:PG0279
lcl|pgn:PGN_1685
lcl|pdi:BDI_1733
lcl|ppn:Palpr_0613
lcl|aps:CFPG_496
lcl|pmz:HMPREF0659_A6863
lcl|cpi:Cpin_1209
lcl|phe:Phep_3833
lcl|chu:CHU_0027
lcl|dfe:Dfer_0248
lcl|sli:Slin_2911
lcl|lby:Lbys_0673
lcl|mtt:Ftrac_3335
lcl|gfo:GFO_0179
lcl|fjo:Fjoh_1651
lcl|fps:FP2123
lcl|coc:Coch_0765
lcl|rbi:RB2501_03625
lcl|zpr:ZPR_0588
lcl|cat:CA2559_01220
lcl|ran:Riean_1470
lcl|fbc:FB2170_03030
lcl|cao:Celal_2073
lcl|fba:FIC_02253
lcl|smg:SMGWSS_145
lcl|smh:DMIN_01410
lcl|sum:SMCARI_161
lcl|bbl:BLBBGE_412
lcl|bpi:BPLAN_230
lcl|fsu:Fisuc_0790
lcl|ote:Oter_3293
lcl|amu:Amuc_2106
lcl|gau:GAU_2389
lcl|cyt:cce_4356
lcl|cyp:PCC8801_0448
lcl|cyh:Cyan8802_0461
lcl|dge:Dgeo_2155
lcl|pmx:PERMA_1685
lcl|ddf:DEFDS_1074
lcl|dap:Dacet_1531
lcl|cni:Calni_1022
lcl|hal:VNG1624G
lcl|hma:rrnAC1754
lcl|hwa:HQ2736A
lcl|nph:NP1772A
lcl|hla:Hlac_1525
lcl|hut:Huta_3014
lcl|hmu:Hmuk_1754
lcl|htu:Htur_2471
lcl|nmg:Nmag_0500
lcl|hvo:HVO_2436
lcl|hje:HacjB3_09740
lcl|hbo:Hbor_08740
lcl|mse:Msed_0031
lcl|mse:Msed_1054
lcl|59729.ENSTGUP00000016289
lcl|59689.scaffold_604240.1
lcl|51453.JGI62153
lcl|45351.JGI222944
lcl|44689.DDB_0191268
lcl|39947.LOC_Os10g35960.1
lcl|39946.BGIOSIBSE038416
lcl|36914.A5E582
lcl|36630.CADNFIAP00010194
lcl|35128.JGI34030
lcl|33178.CADATEAP00003847
lcl|33169.AGOS_AGL068W
lcl|31234.CRE11682
lcl|31033.ENSTRUP00000033007
lcl|29883.JGI334373
lcl|29760.GSVIVG00034315001
lcl|28985.Q6CMP6
lcl|28377.ENSACAP00000017007
lcl|15368.BRADI3G30230.1
lcl|13616.ENSMODP00000022921
lcl|10228.JGI62844
lcl|10141.ENSCPOP00000011321
lcl|10116.ENSRNOP00000041737
lcl|10090.ENSMUSP00000059100
lcl|9986.ENSOCUP00000010702
lcl|9913.ENSBTAP00000021641
lcl|9823.ENSSSCP00000015839
lcl|9796.ENSECAP00000022158
lcl|9685.ENSFCAP00000010970
lcl|9615.ENSCAFP00000006606
lcl|9606.ENSP00000358719
lcl|9600.ENSPPYP00000018814
lcl|9598.ENSPTRP00000031411
lcl|9544.ENSMMUP00000036401
lcl|9361.ENSDNOP00000009476
lcl|9258.ENSOANP00000014134
lcl|9031.ENSGALP00000035135
lcl|8364.ENSXETP00000049052
lcl|8090.ENSORLP00000006054
lcl|7955.ENSDARP00000099624
lcl|7739.JGI90503
lcl|7668.XP_780686
lcl|7460.XP_395280
lcl|7425.XP_001608277
lcl|7260.FBpp0250842
lcl|7245.FBpp0269500
lcl|7244.FBpp0237279
lcl|7237.FBpp0283782
lcl|7227.FBpp0100154
lcl|7222.FBpp0154553
lcl|7217.FBpp0126472
lcl|7176.CPIJ012341-PA
lcl|7165.AGAP004159-PA
lcl|7159.AAEL005790-PA
lcl|7070.XP_969226
lcl|6945.ISCW011260-PA
lcl|6239.Y48B6A.12.3
lcl|6238.CBG25665
lcl|6182.Q5C370
lcl|6085.XP_002162318
lcl|5911.XP_001027645
lcl|5807.cgd5_750
lcl|5722.Q27113
lcl|5691.Tb11.02.3130
lcl|5671.LinJ24.0430
lcl|5518.FG07191.1
lcl|5476.CAL0004908
lcl|5306.JGI71797
lcl|5270.UM02307.1
lcl|5141.NCU03651.1
lcl|5085.CADAFUAP00004485
lcl|5062.CADAORAP00009179
lcl|5061.CADANGAP00009287
lcl|5059.CADAFLAP00008581
lcl|5057.CADACLAP00007957
lcl|4959.Q6BLN4
lcl|4952.Q6C5F0
lcl|4932.YKL029C
lcl|4929.A5DC76
lcl|4924.PICST_89732
lcl|665079.A7F2D2
lcl|644223.PAS_chr3_0181
lcl|573826.CD36_61770
lcl|559307.ZYRO0B01914g
lcl|559295.KLTH0D06732g
lcl|500485.B6HKM0
lcl|436907.A7TS53
lcl|436017.A4S5Y1
lcl|332648.A6SK15
lcl|294381.C4LTB4
lcl|281687.CJA24394
lcl|237895.Q5CGH5
lcl|222929.C5PHS4
lcl|214684.CNN01010
lcl|164328.JGI74544
lcl|162425.CADANIAP00007743
lcl|148305.A4RH86
lcl|135651.CBN04709
lcl|121224.XP_002426680
lcl|104341.JGI89079
lcl|99883.ENSTNIP00000009664
lcl|81824.JGI33221
lcl|70448.Q01H79
lcl|69293.ENSGACP00000009655
lcl|67593.JGI136971
lcl|4896.SPCC794.12c-1
lcl|4558.Sb09g005810.1
lcl|3702.AT5G25880.1-P
lcl|3694.gw1.I.387.1
lcl|3218.JGI201540
lcl|3055.JGI196833
lcl|2850.JGI54082

K00030.cdhit:

lcl|hsa:3419
lcl|hsa:3420
lcl|hsa:3421
lcl|ptr:453565
lcl|ptr:458048
lcl|pon:100172089
lcl|pon:100172344
lcl|pon:100436005
lcl|mcc:677715
lcl|mcc:698558
lcl|mcc:716726
lcl|mmu:15929
lcl|mmu:170718
lcl|mmu:67834
lcl|rno:114096
lcl|rno:25179
lcl|rno:94173
lcl|cfa:477177
lcl|cfa:479066
lcl|cfa:481081
lcl|aml:100466084
lcl|aml:100482520
lcl|aml:100483295
lcl|bta:282446
lcl|bta:613338
lcl|bta:614145
lcl|ssc:100152633
lcl|ssc:100157242
lcl|ssc:100525850
lcl|ssc:733641
lcl|ecb:100052969
lcl|ecb:100057896
lcl|ecb:100060114
lcl|mdo:100012825
lcl|mdo:100027983
lcl|oaa:100080286
lcl|oaa:100082669
lcl|gga:415362
lcl|gga:426573
lcl|tgu:100190682
lcl|tgu:100224627
lcl|xla:443821
lcl|xla:444419
lcl|xla:444551
lcl|xtr:100144949
lcl|xtr:394979
lcl|xtr:594985
lcl|dre:393926
lcl|dre:415247
lcl|dre:550579
lcl|bfo:BRAFLDRAFT_124233
lcl|bfo:BRAFLDRAFT_280706
lcl|cin:100177499
lcl|cin:100181307
lcl|cin:100186950
lcl|spu:578131
lcl|spu:587700
lcl|dme:Dmel_CG12233
lcl|dme:Dmel_CG32026
lcl|dme:Dmel_CG3483
lcl|dme:Dmel_CG5028
lcl|dme:Dmel_CG6439
lcl|dpo:Dpse_GA11495
lcl|dpo:Dpse_GA16620
lcl|dpo:Dpse_GA17474
lcl|dpo:Dpse_GA18606
lcl|dpo:Dpse_GA19594
lcl|dan:Dana_GF13612
lcl|dan:Dana_GF16768
lcl|dan:Dana_GF16953
lcl|dan:Dana_GF20487
lcl|der:Dere_GG11421
lcl|der:Dere_GG18052
lcl|der:Dere_GG22965
lcl|dpe:Dper_GL14780
lcl|dpe:Dper_GL20101
lcl|dse:Dsec_GM11859
lcl|dse:Dsec_GM22739
lcl|dse:Dsec_GM23677
lcl|dsi:Dsim_GD11857
lcl|dsi:Dsim_GD15579
lcl|dsi:Dsim_GD21232
lcl|dwi:Dwil_GK12856
lcl|dwi:Dwil_GK13007
lcl|dwi:Dwil_GK19462
lcl|dwi:Dwil_GK25509
lcl|dya:Dyak_GE14404
lcl|dya:Dyak_GE23616
lcl|dya:Dyak_GE24066
lcl|dgr:Dgri_GH16376
lcl|dgr:Dgri_GH17867
lcl|dgr:Dgri_GH18988
lcl|dgr:Dgri_GH19869
lcl|dgr:Dgri_GH20895
lcl|dmo:Dmoj_GI16435
lcl|dmo:Dmoj_GI18905
lcl|dmo:Dmoj_GI22037
lcl|dmo:Dmoj_GI22415
lcl|dvi:Dvir_GJ10975
lcl|dvi:Dvir_GJ11248
lcl|dvi:Dvir_GJ15838
lcl|dvi:Dvir_GJ20729
lcl|dvi:Dvir_GJ24090
lcl|aga:AgaP_AGAP002192
lcl|aga:AgaP_AGAP002728
lcl|aga:AgaP_AGAP007786
lcl|aag:AaeL_AAEL000454
lcl|aag:AaeL_AAEL010143
lcl|aag:AaeL_AAEL010814
lcl|cqu:CpipJ_CPIJ002859
lcl|cqu:CpipJ_CPIJ009491
lcl|ame:409292
lcl|ame:410396
lcl|ame:552128
lcl|nvi:100115212
lcl|nvi:100115918
lcl|nvi:100123725
lcl|tca:657626
lcl|tca:658559
lcl|tca:662783
lcl|tca:662903
lcl|api:100161204
lcl|api:100162792
lcl|phu:Phum_PHUM417630
lcl|phu:Phum_PHUM420870
lcl|phu:Phum_PHUM425180
lcl|isc:IscW_ISCW004116
lcl|isc:IscW_ISCW017423
lcl|cel:C30F12.7
lcl|cel:C37E2.1
lcl|cel:F35G12.2
lcl|cel:F43G9.1
lcl|cbr:CBG03937
lcl|cbr:CBG12504
lcl|cbr:CBG16309
lcl|cbr:CBG18040
lcl|bmy:Bm1_13415
lcl|bmy:Bm1_14945
lcl|bmy:Bm1_37675
lcl|smm:Smp_018680
lcl|smm:Smp_056200
lcl|smm:Smp_134590
lcl|nve:NEMVE_v1g173016
lcl|nve:NEMVE_v1g245762
lcl|hmg:100197570
lcl|hmg:100201384
lcl|hmg:100203218
lcl|hmg:100204979
lcl|tad:TRIADDRAFT_54615
lcl|tad:TRIADDRAFT_63943
lcl|ath:AT1G32480
lcl|ath:AT2G17130
lcl|ath:AT3G09810
lcl|ath:AT4G35260
lcl|ath:AT4G35650
lcl|ath:AT5G03290
lcl|pop:POPTR_558763
lcl|pop:POPTR_589452
lcl|pop:POPTR_819931
lcl|pop:POPTR_825258
lcl|pop:POPTR_827247
lcl|pop:POPTR_832930
lcl|rcu:RCOM_0519460
lcl|rcu:RCOM_1355470
lcl|vvi:100245625
lcl|vvi:100253697
lcl|vvi:100263635
lcl|osa:4324442
lcl|osa:4329858
lcl|osa:4336169
lcl|sbi:SORBI_03g011050
lcl|sbi:SORBI_04g024840
lcl|zma:100191841
lcl|zma:100272953
lcl|zma:100274026
lcl|zma:100283574
lcl|ppp:PHYPADRAFT_129687
lcl|ppp:PHYPADRAFT_133156
lcl|ppp:PHYPADRAFT_144112
lcl|ppp:PHYPADRAFT_185348
lcl|ppp:PHYPADRAFT_193492
lcl|ppp:PHYPADRAFT_59205
lcl|cre:CHLREDRAFT_196042
lcl|cre:CHLREDRAFT_196044
lcl|vcn:VOLCADRAFT_104752
lcl|cme:CMS272C
lcl|cme:CMT412C
lcl|sce:YNL037C
lcl|sce:YOR136W
lcl|ago:AGOS_ADL223W
lcl|ago:AGOS_AFR137C
lcl|kla:KLLA0E03125g
lcl|kla:KLLA0F04103g
lcl|lth:KLTH0F15048g
lcl|lth:KLTH0G10186g
lcl|ppa:PAS_chr2-1_0120
lcl|ppa:PAS_chr4_0580
lcl|vpo:Kpol_1039p35
lcl|vpo:Kpol_440p12
lcl|vpo:Kpol_543p8
lcl|zro:ZYRO0D02838g
lcl|zro:ZYRO0D11220g
lcl|cgr:CAGL0G02673g
lcl|cgr:CAGL0I07227g
lcl|dha:DEHA2C10758g
lcl|dha:DEHA2G05786g
lcl|pic:PICST_42313
lcl|pic:PICST_91057
lcl|pgu:PGUG_02910
lcl|pgu:PGUG_03146
lcl|lel:LELG_00480
lcl|lel:LELG_01294
lcl|cal:CaO19.12289
lcl|cal:CaO19.13213
lcl|cal:CaO19.5791
lcl|ctp:CTRG_01317
lcl|ctp:CTRG_03395
lcl|cdu:CD36_09070
lcl|cdu:CD36_17850
lcl|yli:YALI0D06303g
lcl|yli:YALI0E05137g
lcl|clu:CLUG_05434
lcl|clu:CLUG_05795
lcl|ncr:NCU00775
lcl|ncr:NCU07697
lcl|pan:PODANSg09844
lcl|pan:PODANSg7259
lcl|mgr:MGG_01712
lcl|mgr:MGG_01995
lcl|fgr:FG05733.1
lcl|fgr:FG09580.1
lcl|ssl:SS1G_04160
lcl|ssl:SS1G_09958
lcl|bfu:BC1G_00206
lcl|bfu:BC1G_07285
lcl|ani:AN1003.2
lcl|ani:AN5790.2
lcl|afm:AFUA_1G12800
lcl|afm:AFUA_6G06370
lcl|nfi:NFIA_012760
lcl|nfi:NFIA_052000
lcl|aor:AOR_1_1098194
lcl|aor:AOR_1_14154
lcl|act:ACLA_022670
lcl|act:ACLA_088150
lcl|pcs:Pc13g11380
lcl|pcs:Pc14g01170
lcl|cim:CIMG_06836
lcl|cim:CIMG_07263
lcl|cpw:CPC735_000710
lcl|cpw:CPC735_032440
lcl|ure:UREG_03641
lcl|ure:UREG_07827
lcl|pno:SNOG_03647
lcl|pno:SNOG_06082
lcl|tml:GSTUM_00004106001
lcl|tml:GSTUM_00009134001
lcl|spo:SPAC11G7.03
lcl|spo:SPBC902.05c
lcl|cne:CNA04610
lcl|cne:CNJ02060
lcl|ppl:POSPLDRAFT_42718
lcl|lbc:LACBIDRAFT_311842
lcl|lbc:LACBIDRAFT_311861
lcl|mpr:MPER_05795
lcl|cci:CC1G_00350
lcl|cci:CC1G_00372
lcl|scm:SCHCODRAFT_48000
lcl|scm:SCHCODRAFT_80265
lcl|uma:UM01328.1
lcl|uma:UM01329.1
lcl|mgl:MGL_0301
lcl|mgl:MGL_0302
lcl|mbr:MONBRDRAFT_19354
lcl|mbr:MONBRDRAFT_37916
lcl|mbr:MONBRDRAFT_6048
lcl|ngr:NAEGRDRAFT_70009
lcl|ngr:NAEGRDRAFT_80807
lcl|ddi:DDB_G0271344
lcl|ddi:DDB_G0293872
lcl|tet:TTHERM_00344030
lcl|tet:TTHERM_00723390
lcl|ptm:GSPATT00012691001
lcl|ptm:GSPATT00013309001
lcl|ptm:GSPATT00017313001
lcl|ptm:GSPATT00023050001
lcl|ptm:GSPATT00025896001
lcl|efe:EFER_3668
lcl|xfa:XF2596
lcl|xft:PD1973
lcl|xfm:Xfasm12_2166
lcl|xcc:XCC0967
lcl|xcv:XCV1076
lcl|xac:XAC1046
lcl|xoo:XOO1024
lcl|xal:XALc_0579
lcl|sml:Smlt0982
lcl|smt:Smal_0828
lcl|psu:Psesu_2047
lcl|son:SO_1538
lcl|sdn:Sden_2561
lcl|sfr:Sfri_2779
lcl|saz:Sama_2423
lcl|sbl:Sbal_1368
lcl|slo:Shew_2760
lcl|spc:Sputcn32_1286
lcl|sse:Ssed_3318
lcl|spl:Spea_2980
lcl|she:Shewmr4_2720
lcl|shn:Shewana3_2890
lcl|shl:Shal_3069
lcl|swd:Swoo_3466
lcl|swp:swp_3606
lcl|svo:SVI_1132
lcl|ilo:IL0861
lcl|cps:CPS_3540
lcl|pha:PSHAb0465
lcl|pat:Patl_3197
lcl|psm:PSM_B0541
lcl|amc:MADE_03050
lcl|fbl:Fbal_2814
lcl|mca:MCA3071
lcl|aeh:Mlg_0664
lcl|csa:Csal_1434
lcl|abo:ABO_0296
lcl|aha:AHA_1152
lcl|asa:ASA_3183
lcl|reh:H16_B1016
lcl|bxe:Bxe_C0665
lcl|rfr:Rfer_2380
lcl|rfr:Rfer_2411
lcl|vap:Vapar_4079
lcl|vpe:Varpa_4752
lcl|har:HEAR3270
lcl|mms:mma_3499
lcl|lch:Lcho_4250
lcl|tin:Tint_2512
lcl|bba:Bd1264
lcl|dps:DP0778
lcl|mxa:MXAN_6337
lcl|sur:STAUR_6918
lcl|scl:sce5773
lcl|scl:sce6432
lcl|hoh:Hoch_0287
lcl|sat:SYN_01410
lcl|met:M446_0777
lcl|gbe:GbCGDNIH1_2050
lcl|gdi:GDI_1991
lcl|apt:APA01_10420
lcl|bha:BH3159
lcl|bce:BC4593
lcl|bca:BCE_4724
lcl|bcz:BCZK4334
lcl|btl:BALH_4177
lcl|bcl:ABC2714
lcl|oih:OB2167
lcl|gka:GK2735
lcl|gtn:GTNG_2659
lcl|sah:SaurJH1_1785
lcl|sas:SAS1622
lcl|sar:SAR1773
lcl|sab:SAB1553c
lcl|ser:SERP1257
lcl|lwe:lwe1579
lcl|cac:CA_C0972
lcl|cno:NT01CX_0139
lcl|cdf:CD0834
lcl|cdc:CD196_0783
lcl|cbo:CBO0419
lcl|cba:CLB_0452
lcl|cby:CLM_0498
lcl|cbl:CLK_3621
lcl|cbb:CLD_0324
lcl|cbi:CLJ_B0487
lcl|cpy:Cphy_3096
lcl|clj:CLJU_c06630
lcl|ccb:Clocel_2469
lcl|amt:Amet_1319
lcl|afn:Acfer_1968
lcl|pth:PTH_2517
lcl|dau:Daud_1038
lcl|apr:Apre_1101
lcl|elm:ELI_1525
lcl|eha:Ethha_1387
lcl|tmr:Tmar_1163
lcl|chy:CHY_1107
lcl|mta:Moth_0993
lcl|adg:Adeg_1102
lcl|csc:Csac_0751
lcl|ate:Athe_0525
lcl|cob:COB47_0470
lcl|chd:Calhy_2130
lcl|cow:Calow_0380
lcl|cki:Calkr_1785
lcl|ckn:Calkro_2108
lcl|hor:Hore_08060
lcl|has:Halsa_2046
lcl|aar:Acear_2053
lcl|rxy:Rxyl_1297
lcl|ccu:Ccur_02380
lcl|ele:Elen_2334
lcl|lil:LA_4067
lcl|lbj:LBJ_0210
lcl|aba:Acid345_4042
lcl|aca:ACP_1462
lcl|acm:AciX9_2985
lcl|sus:Acid_7350
lcl|sru:SRU_1677
lcl|srm:SRM_01881
lcl|lba:Lebu_1446
lcl|str:Sterm_2154
lcl|ipo:Ilyop_0225
lcl|ipo:Ilyop_2086
lcl|gau:GAU_2477
lcl|psl:Psta_0983
lcl|plm:Plim_0079
lcl|ipa:Isop_1279
lcl|emi:Emin_0404
lcl|aco:Amico_1301
lcl|syw:SYNW0166
lcl|syg:sync_0214
lcl|cya:CYA_1467
lcl|cyb:CYB_1678
lcl|tel:tlr0302
lcl|gvi:gvip428
lcl|pma:Pro1752
lcl|pmm:PMM1596
lcl|pmt:PMT1935
lcl|pmb:A9601_18051
lcl|pmc:P9515_17831
lcl|pmf:P9303_25761
lcl|pmg:P9301_17881
lcl|pme:NATL1_20451
lcl|amr:AM1_5753
lcl|cts:Ctha_2161
lcl|det:DET0450
lcl|deh:cbdb_A408
lcl|deb:DehaBAV1_0427
lcl|dev:DhcVS_392
lcl|dly:Dehly_0358
lcl|hau:Haur_1453
lcl|sti:Sthe_1662
lcl|tpt:Tpet_1602
lcl|pmo:Pmob_1706
lcl|tye:THEYE_A1278
lcl|ttr:Tter_0788
lcl|mtp:Mthe_0549
lcl|abi:Aboo_1463
lcl|iag:Igag_1773
lcl|kcr:Kcr_0970
lcl|665079.A7EFR9
lcl|644223.PAS_chr4_0580
lcl|573826.CD36_09070
lcl|559307.ZYRO0D02838g
lcl|559295.KLTH0G10186g
lcl|500485.B6H5U5
lcl|436907.A7THG2
lcl|332648.A6RID5
lcl|281687.CJA17078
lcl|222929.C5PE99
lcl|214684.CNJ02060
lcl|162425.CADANIAP00003260
lcl|148305.A4QZN9
lcl|135651.CBN22448
lcl|121224.XP_002429260
lcl|104341.JGI47732
lcl|99883.ENSTNIP00000018143
lcl|81824.JGI37916
lcl|69293.ENSGACP00000014059
lcl|59729.ENSTGUP00000014172
lcl|59689.scaffold_700595.1
lcl|51511.ENSCSAVP00000017886
lcl|51453.JGI120378
lcl|45351.JGI245762
lcl|39947.LOC_Os04g40310.1
lcl|39946.BGIOSIBCE015596
lcl|36914.A5DSZ4
lcl|36630.CADNFIAP00005057
lcl|33178.CADATEAP00001285
lcl|33169.AGOS_ADL223W
lcl|31234.CRE27720
lcl|31033.ENSTRUP00000038540
lcl|29883.JGI311861
lcl|29760.GSVIVG00036195001
lcl|28985.O94229
lcl|28377.ENSACAP00000008096
lcl|15368.BRADI5G13490.1
lcl|13616.ENSMODP00000034568
lcl|10228.JGI63943
lcl|10141.ENSCPOP00000020732
lcl|10116.ENSRNOP00000053220
lcl|10090.ENSMUSP00000056502
lcl|9986.ENSOCUP00000020027
lcl|9913.ENSBTAP00000030335
lcl|9823.ENSSSCP00000013592
lcl|9796.ENSECAP00000016442
lcl|9685.ENSFCAP00000013405
lcl|9615.ENSCAFP00000033998
lcl|9606.ENSP00000391727
lcl|9600.ENSPPYP00000023340
lcl|9598.ENSPTRP00000038951
lcl|9544.ENSMMUP00000028090
lcl|9361.ENSDNOP00000010637
lcl|9258.ENSOANP00000008234
lcl|9031.ENSGALP00000023363
lcl|8364.ENSXETP00000032718
lcl|8090.ENSORLP00000020890
lcl|7955.ENSDARP00000094764
lcl|7739.JGI280706
lcl|7719.ENSCINP00000015369
lcl|7668.XP_783413
lcl|7460.XP_624511
lcl|7425.XP_001607423
lcl|7260.FBpp0248461
lcl|7245.FBpp0269076
lcl|7244.FBpp0238507
lcl|7237.FBpp0282516
lcl|7227.FBpp0112201
lcl|7222.FBpp0156017
lcl|7217.FBpp0125887
lcl|7176.CPIJ009491-PA
lcl|7165.AGAP007786-PA
lcl|7159.AAEL010814-PA
lcl|7070.XP_974070
lcl|6945.ISCW024346-PA
lcl|6239.F35G12.2.1
lcl|6238.CBG18040
lcl|6182.Q5DCR3
lcl|6085.XP_002157572
lcl|5911.XP_001018448
lcl|5518.FG05733.1
lcl|5476.CAL0005337
lcl|5306.JGI68938
lcl|5270.UM01329.1
lcl|5141.NCU00775.1
lcl|5085.CADAFUAP00001850
lcl|5062.CADAORAP00000682
lcl|5061.CADANGAP00014047
lcl|5059.CADAFLAP00003164
lcl|5057.CADACLAP00008145
lcl|4959.Q6BUG8
lcl|4952.Q6C6Z1
lcl|4932.YNL037C
lcl|4929.A5DIP5
lcl|4924.PICST_91057
lcl|4896.SPAC11G7.03-1
lcl|4558.Sb06g020150.1
lcl|3702.AT4G35650.1-P
lcl|3694.eugene3.00050378
lcl|3218.JGI59205
lcl|3055.JGI196042

K00031.cdhit:

lcl|hsa:3417
lcl|hsa:3418
lcl|ptr:453645
lcl|ptr:460113
lcl|pon:100171634
lcl|pon:100441867
lcl|mcc:701480
lcl|mcc:710019
lcl|mmu:15926
lcl|mmu:269951
lcl|rno:24479
lcl|rno:361596
lcl|cfa:478889
lcl|cfa:479043
lcl|aml:100478074
lcl|aml:100480163
lcl|bta:281235
lcl|bta:327669
lcl|ssc:100155880
lcl|ssc:397603
lcl|ecb:100066416
lcl|ecb:100069086
lcl|mdo:100015156
lcl|mdo:751083
lcl|oaa:100076051
lcl|oaa:100080086
lcl|gga:424112
lcl|gga:431056
lcl|xla:380013
lcl|xla:494713
lcl|xtr:448026
lcl|xtr:448164
lcl|dre:100006589
lcl|dre:386951
lcl|bfo:BRAFLDRAFT_115608
lcl|bfo:BRAFLDRAFT_118551
lcl|cin:100175603
lcl|cin:100184016
lcl|spu:580429
lcl|spu:581147
lcl|dme:Dmel_CG7176
lcl|dpo:Dpse_GA20156
lcl|dan:Dana_GF10112
lcl|der:Dere_GG15087
lcl|dse:Dsec_GM24945
lcl|dsi:Dsim_GD12997
lcl|dwi:Dwil_GK18037
lcl|dya:Dyak_GE21312
lcl|dgr:Dgri_GH16411
lcl|dmo:Dmoj_GI12492
lcl|dvi:Dvir_GJ12396
lcl|aga:AgaP_AGAP003168
lcl|aga:AgaP_AGAP006660
lcl|aag:AaeL_AAEL000746
lcl|aag:AaeL_AAEL012614
lcl|cqu:CpipJ_CPIJ000337
lcl|cqu:CpipJ_CPIJ003304
lcl|ame:551276
lcl|nvi:100122999
lcl|tca:657289
lcl|tca:659013
lcl|tca:661014
lcl|api:100159933
lcl|api:100167396
lcl|phu:Phum_PHUM098590
lcl|phu:Phum_PHUM450200
lcl|isc:IscW_ISCW001977
lcl|isc:IscW_ISCW003975
lcl|cel:C34F6.8
lcl|cel:F59B8.2
lcl|cbr:CBG17397
lcl|cbr:CBG21657
lcl|bmy:Bm1_48935
lcl|smm:Smp_163050
lcl|nve:NEMVE_v1g185113
lcl|nve:NEMVE_v1g205753
lcl|nve:NEMVE_v1g226098
lcl|hmg:100208927
lcl|tad:TRIADDRAFT_23270
lcl|tad:TRIADDRAFT_35221
lcl|ath:AT1G54340
lcl|ath:AT1G65930
lcl|ath:AT5G14590
lcl|pop:POPTR_648243
lcl|pop:POPTR_770098
lcl|pop:POPTR_797853
lcl|pop:POPTR_803363
lcl|rcu:RCOM_0113200
lcl|rcu:RCOM_0988350
lcl|rcu:RCOM_1095740
lcl|vvi:100243260
lcl|vvi:100249290
lcl|vvi:100261578
lcl|osa:4324176
lcl|osa:4327213
lcl|osa:4336353
lcl|osa:4339674
lcl|sbi:SORBI_06g022050
lcl|zma:100191657
lcl|zma:100217128
lcl|zma:100272371
lcl|zma:100274592
lcl|ppp:PHYPADRAFT_222920
lcl|ppp:PHYPADRAFT_93341
lcl|cre:CHLREDRAFT_196567
lcl|vcn:VOLCADRAFT_77629
lcl|olu:OSTLU_47417
lcl|cme:CMT216C
lcl|sce:YDL066W
lcl|sce:YLR174W
lcl|sce:YNL009W
lcl|ago:AGOS_AAL022W
lcl|ago:AGOS_AER061C
lcl|kla:KLLA0B03355g
lcl|kla:KLLA0F12342g
lcl|lth:KLTH0D14476g
lcl|lth:KLTH0H12012g
lcl|ppa:PAS_chr1-1_0233
lcl|ppa:PAS_chr2-1_0580
lcl|vpo:Kpol_1048p70
lcl|vpo:Kpol_1055p78
lcl|zro:ZYRO0B12496g
lcl|zro:ZYRO0E05016g
lcl|cgr:CAGL0B04917g
lcl|cgr:CAGL0D00770g
lcl|cgr:CAGL0H03663g
lcl|dha:DEHA2E10692g
lcl|dha:DEHA2E22748g
lcl|pic:PICST_43870
lcl|pic:PICST_72104
lcl|pgu:PGUG_02805
lcl|pgu:PGUG_03659
lcl|lel:LELG_00093
lcl|lel:LELG_00976
lcl|cal:CaO19.12678
lcl|cal:CaO19.3733
lcl|ctp:CTRG_00909
lcl|ctp:CTRG_01521
lcl|cdu:CD36_20310
lcl|cdu:CD36_27320
lcl|yli:YALI0F04095g
lcl|clu:CLUG_01682
lcl|clu:CLUG_02078
lcl|ncr:NCU03857
lcl|pan:PODANSg976
lcl|mgr:MGG_07268
lcl|fgr:FG10347.1
lcl|ssl:SS1G_04924
lcl|bfu:BC1G_14721
lcl|ani:AN2999.2
lcl|afm:AFUA_3G08660
lcl|nfi:NFIA_068460
lcl|aor:AOR_1_2436174
lcl|afv:AFLA_086400
lcl|act:ACLA_036650
lcl|pcs:Pc20g03610
lcl|cim:CIMG_07673
lcl|cpw:CPC735_042850
lcl|ure:UREG_07614
lcl|pno:SNOG_01446
lcl|tml:GSTUM_00011853001
lcl|spo:SPAC6G10.08
lcl|cne:CNB04090
lcl|cnb:CNBB1650
lcl|lbc:LACBIDRAFT_317084
lcl|cci:CC1G_11465
lcl|scm:SCHCODRAFT_83125
lcl|uma:UM06111.1
lcl|mgl:MGL_1821
lcl|mbr:MONBRDRAFT_31232
lcl|ngr:NAEGRDRAFT_82731
lcl|ddi:DDB_G0272208
lcl|ddi:DDB_G0272210
lcl|pfa:PF13_0242
lcl|pyo:PY00592
lcl|pyo:PY02505
lcl|pcb:PC000412.00.0
lcl|pbe:PB000917.03.0
lcl|pkn:PKH_120870
lcl|pvx:PVX_083185
lcl|tan:TA10850
lcl|tpv:TP04_0620
lcl|bbo:BBOV_III007260
lcl|tgo:TGME49_066760
lcl|tgo:TGME49_113140
lcl|tet:TTHERM_00196200
lcl|tet:TTHERM_00794110
lcl|ptm:GSPATT00005218001
lcl|ptm:GSPATT00020509001
lcl|ptm:GSPATT00022820001
lcl|ptm:GSPATT00027349001
lcl|ptm:GSPATT00029781001
lcl|tbr:Tb11.03.0230
lcl|tbr:Tb927.8.3690
lcl|tcr:506925.319
lcl|tcr:511575.60
lcl|lma:LmjF10.0290
lcl|lma:LmjF33.2550
lcl|lif:LinJ10.0610
lcl|lif:LinJ33.2340
lcl|lbz:LbrM10_V2.0310
lcl|lbz:LbrM33_V2.2820
lcl|pif:PITG_07056
lcl|pif:PITG_23158
lcl|eco:b1136
lcl|ecd:ECDH10B_1208
lcl|ece:Z1865
lcl|eoj:ECO26_1670
lcl|ecg:E2348C_1277
lcl|eck:EC55989_1249
lcl|sty:STY1278
lcl|stm:STM1238
lcl|spt:SPA1612
lcl|spq:SPAB_02276
lcl|sei:SPC_2506
lcl|sec:SC1189
lcl|sea:SeAg_B1946
lcl|ses:SARI_01752
lcl|ypk:y1802
lcl|yen:YE1725
lcl|sdy:SDY_2016
lcl|eca:ECA2439
lcl|pct:PC1_1872
lcl|pwa:Pecwa_2157
lcl|eta:ETA_19490
lcl|epy:EpC_20880
lcl|eam:EAMY_1537
lcl|ebi:EbC_16940
lcl|plu:plu2801
lcl|pay:PAU_01740
lcl|sgl:SG0700
lcl|ent:Ent638_1649
lcl|enc:ECL_02498
lcl|esc:Entcl_2658
lcl|esa:ESA_02209
lcl|ctu:Ctu_17140
lcl|kpn:KPN_01144
lcl|kpe:KPK_3407
lcl|kva:Kvar_3235
lcl|cko:CKO_01835
lcl|cro:ROD_12261
lcl|spe:Spro_2025
lcl|pmr:PMI0891
lcl|eic:NT01EI_2315
lcl|etr:ETAE_2050
lcl|hde:HDEF_2304
lcl|dda:Dd703_2060
lcl|ddc:Dd586_1934
lcl|ddd:Dda3937_02082
lcl|dze:Dd1591_1945
lcl|xbo:XBJ1_2828
lcl|xne:XNC1_2703
lcl|pam:PANA_1518
lcl|pva:Pvag_0940
lcl|pao:Pat9b_1523
lcl|rah:Rahaq_2919
lcl|hap:HAPS_2276
lcl|hso:HS_1641
lcl|hsm:HSM_1803
lcl|pmu:PM1606
lcl|msu:MS2370
lcl|xfa:XF2700
lcl|xft:PD2056
lcl|xfm:Xfasm12_2249
lcl|xcc:XCC3782
lcl|xcv:XCV3960
lcl|xac:XAC3835
lcl|xoo:XOO4167
lcl|xal:XALc_2883
lcl|xal:XALc_3137
lcl|sml:Smlt4273
lcl|smt:Smal_3684
lcl|psu:Psesu_3064
lcl|vch:VC1141
lcl|vvu:VV1_2118
lcl|vvy:VV2325
lcl|vvm:VVM_01942
lcl|vpa:VP1011
lcl|vha:VIBHAR_01563
lcl|vsp:VS_1071
lcl|vex:VEA_003959
lcl|vfi:VF_1775
lcl|vfm:VFMJ11_1902
lcl|vsa:VSAL_I2205
lcl|ppr:PBPRA1149
lcl|pae:PA2623
lcl|pae:PA2624
lcl|pau:PA14_30180
lcl|pap:PSPA7_2583
lcl|pap:PSPA7_2584
lcl|pag:PLES_24811
lcl|ppu:PP_4011
lcl|ppu:PP_4012
lcl|ppf:Pput_1821
lcl|ppf:Pput_1822
lcl|ppg:PputGB1_3616
lcl|ppg:PputGB1_3617
lcl|ppw:PputW619_3415
lcl|ppw:PputW619_3416
lcl|pst:PSPTO_3356
lcl|psb:Psyr_3186
lcl|psp:PSPPH_3100
lcl|pfl:PFL_3888
lcl|pfl:PFL_3889
lcl|pfo:Pfl01_3593
lcl|pfo:Pfl01_3594
lcl|pfs:PFLU3808
lcl|pfs:PFLU3809
lcl|pen:PSEEN2202
lcl|pen:PSEEN2204
lcl|pmy:Pmen_2396
lcl|pmy:Pmen_2397
lcl|psa:PST_2301
lcl|psa:PST_2302
lcl|cja:CJA_2571
lcl|avn:Avin_28310
lcl|par:Psyc_0287
lcl|pcr:Pcryo_0314
lcl|pcr:Pcryo_0315
lcl|prw:PsycPRwf_2086
lcl|prw:PsycPRwf_2087
lcl|aci:ACIAD1187
lcl|aci:ACIAD1190
lcl|acd:AOLE_04755
lcl|acd:AOLE_04765
lcl|acb:A1S_2475
lcl|acb:A1S_2477
lcl|abm:ABSDF0995
lcl|aby:ABAYE0980
lcl|aby:ABAYE0982
lcl|abc:ACICU_02687
lcl|mct:MCR_0327
lcl|son:SO_2629
lcl|sdn:Sden_1831
lcl|sfr:Sfri_2257
lcl|saz:Sama_2059
lcl|sbl:Sbal_2475
lcl|sbm:Shew185_2468
lcl|sbn:Sbal195_2588
lcl|sbp:Sbal223_1876
lcl|slo:Shew_1563
lcl|spc:Sputcn32_2230
lcl|sse:Ssed_1883
lcl|spl:Spea_2535
lcl|she:Shewmr4_1606
lcl|shm:Shewmr7_1681
lcl|shn:Shewana3_1750
lcl|shn:Shewana3_2424
lcl|shl:Shal_1718
lcl|swd:Swoo_2702
lcl|swp:swp_1868
lcl|svo:SVI_1824
lcl|ilo:IL1433
lcl|cps:CPS_1354
lcl|cps:CPS_2896
lcl|cps:CPS_2897
lcl|pha:PSHAa1303
lcl|pha:PSHAa1727
lcl|pat:Patl_2377
lcl|psm:PSM_A1311
lcl|psm:PSM_A1689
lcl|sde:Sde_1684
lcl|maq:Maqu_0090
lcl|amc:MADE_02366
lcl|pin:Ping_0983
lcl|ttu:TERTU_1960
lcl|fbl:Fbal_1990
lcl|fbl:Fbal_1991
lcl|cbu:CBU_1200
lcl|cbs:COXBURSA331_A1349
lcl|cbd:CBUD_1288
lcl|cbg:CbuG_0809
lcl|cbc:CbuK_1064
lcl|lpn:lpg0816
lcl|lpf:lpl0849
lcl|lpc:LPC_2479
lcl|llo:LLO_2043
lcl|ftu:FTT_1526c
lcl|fth:FTH_0588
lcl|ftm:FTM_0372
lcl|ftn:FTN_1434
lcl|fph:Fphi_1241
lcl|tcx:Tcr_1101
lcl|noc:Noc_1378
lcl|nhl:Nhal_2539
lcl|nwa:Nwat_1248
lcl|alv:Alvin_2218
lcl|aeh:Mlg_0262
lcl|aeh:Mlg_1121
lcl|hha:Hhal_2290
lcl|tgr:Tgr7_1840
lcl|tkm:TK90_1264
lcl|hna:Hneap_0618
lcl|hch:HCH_02336
lcl|hch:HCH_03212
lcl|csa:Csal_0525
lcl|hel:HELO_3063
lcl|abo:ABO_1281
lcl|abo:ABO_1282
lcl|kko:Kkor_1100
lcl|mmw:Mmwyl1_3267
lcl|aha:AHA_1436
lcl|asa:ASA_2942
lcl|tau:Tola_2323
lcl|afe:Lferr_0586
lcl|rma:Rmag_0423
lcl|vok:COSY_0392
lcl|gpb:HDN1F_15670
lcl|nma:NMA1116
lcl|nme:NMB0920
lcl|nmc:NMC0897
lcl|nmn:NMCC_0861
lcl|nmi:NMO_0815
lcl|ngo:NGO1082
lcl|ngk:NGK_0685
lcl|nla:NLA_13420
lcl|cvi:CV_3664
lcl|lhk:LHK_00368
lcl|rso:RSc2490
lcl|rsc:RCFBP_10910
lcl|rsl:RPSI07_0976
lcl|rpi:Rpic_2752
lcl|reu:Reut_A2756
lcl|reu:Reut_B4201
lcl|reh:H16_A3056
lcl|reh:H16_B1931
lcl|rme:Rmet_2895
lcl|rme:Rmet_3729
lcl|cti:RALTA_A2531
lcl|cti:RALTA_B1630
lcl|bma:BMA0486
lcl|bpd:BURPS668_0956
lcl|bte:BTH_I0759
lcl|bvi:Bcep1808_2601
lcl|bvi:Bcep1808_2602
lcl|bur:Bcep18194_A5855
lcl|bur:Bcep18194_A5856
lcl|bcn:Bcen_1912
lcl|bcm:Bcenmc03_2548
lcl|bcj:BCAL2735
lcl|bam:Bamb_2571
lcl|bam:Bamb_2572
lcl|bac:BamMC406_2442
lcl|bmu:Bmul_0770
lcl|bmu:Bmul_0771
lcl|bxe:Bxe_A0797
lcl|bxe:Bxe_B0532
lcl|bph:Bphy_0565
lcl|bph:Bphy_5456
lcl|bpy:Bphyt_3169
lcl|bpy:Bphyt_4080
lcl|bgl:bglu_1g28910
lcl|bgl:bglu_1g28920
lcl|bug:BC1001_2820
lcl|bug:BC1001_4557
lcl|bge:BC1002_0850
lcl|bge:BC1002_2409
lcl|bge:BC1002_4714
lcl|bgf:BC1003_2756
lcl|bgf:BC1003_4929
lcl|brh:RBRH_00946
lcl|pnu:Pnuc_0366
lcl|pne:Pnec_0369
lcl|bpe:BP2488
lcl|bpa:BPP3475
lcl|bpt:Bpet1567
lcl|bav:BAV1860
lcl|bav:BAV2709
lcl|axy:AXYL_01184
lcl|axy:AXYL_03079
lcl|teq:TEQUI_1024
lcl|rfr:Rfer_2761
lcl|pol:Bpro_2942
lcl|pna:Pnap_1930
lcl|pna:Pnap_3680
lcl|aav:Aave_2572
lcl|ajs:Ajs_2297
lcl|ajs:Ajs_2300
lcl|dia:Dtpsy_1559
lcl|dia:Dtpsy_1562
lcl|vei:Veis_0624
lcl|dac:Daci_3645
lcl|dac:Daci_3661
lcl|vap:Vapar_2649
lcl|vpe:Varpa_1457
lcl|vpe:Varpa_3278
lcl|ctt:CtCNB1_2811
lcl|ctt:CtCNB1_2815
lcl|adn:Alide_2620
lcl|adn:Alide_2622
lcl|mpt:Mpe_A2468
lcl|har:HEAR3467
lcl|mms:mma_3692
lcl|hse:Hsero_1396
lcl|hse:Hsero_2515
lcl|lch:Lcho_2769
lcl|lch:Lcho_4382
lcl|tin:Tint_1393
lcl|neu:NE1730
lcl|net:Neut_2045
lcl|nmu:Nmul_A2245
lcl|eba:ebA829
lcl|eba:ebA832
lcl|azo:azo1146
lcl|azo:azo1147
lcl|dar:Daro_3119
lcl|dar:Daro_3120
lcl|tmz:Tmz1t_0171
lcl|tmz:Tmz1t_1261
lcl|tbd:Tbd_0854
lcl|mfa:Mfla_2139
lcl|mmb:Mmol_0597
lcl|meh:M301_0605
lcl|mei:Msip34_0589
lcl|mep:MPQ_0615
lcl|app:CAP2UW1_0663
lcl|slt:Slit_0968
lcl|gca:Galf_2246
lcl|hpy:HP0027
lcl|hpj:jhp0023
lcl|hpa:HPAG1_0025
lcl|hps:HPSH_00135
lcl|hpg:HPG27_24
lcl|hpp:HPP12_0023
lcl|hpb:HELPY_0025
lcl|hpl:HPB8_1597
lcl|hpc:HPPC_00125
lcl|hpm:HPSJM_00155
lcl|hhe:HH1196
lcl|hac:Hac_0041
lcl|hms:HMU04060
lcl|hfe:Hfelis_06280
lcl|wsu:WS1454
lcl|tdn:Suden_1047
lcl|sua:Saut_1113
lcl|sku:Sulku_1464
lcl|cje:Cj0531
lcl|cjr:CJE0635
lcl|cjj:CJJ81176_0556
lcl|cju:C8J_0492
lcl|cjn:ICDCCJ_478
lcl|cjd:JJD26997_1399
lcl|cff:CFF8240_0913
lcl|cha:CHAB381_1135
lcl|cco:CCC13826_1088
lcl|abu:Abu_1314
lcl|ant:Arnit_1921
lcl|sdl:Sdel_1089
lcl|nis:NIS_0834
lcl|sun:SUN_0570
lcl|nsa:Nitsa_0355
lcl|nam:NAMH_1235
lcl|gsu:GSU1465
lcl|gme:Gmet_1359
lcl|gur:Gura_2194
lcl|glo:Glov_1624
lcl|gbm:Gbem_2901
lcl|geo:Geob_2663
lcl|gem:GM21_1324
lcl|geb:GM18_2788
lcl|pca:Pcar_1038
lcl|ppd:Ppro_0452
lcl|dvu:DVU0477
lcl|dvl:Dvul_2464
lcl|dvm:DvMF_1739
lcl|dde:Dde_3476
lcl|dds:Ddes_0101
lcl|dma:DMR_28220
lcl|dsa:Desal_1093
lcl|das:Daes_2678
lcl|dba:Dbac_1985
lcl|drt:Dret_0439
lcl|bba:Bd3723
lcl|dak:DaAHT2_1237
lcl|dpr:Despr_0574
lcl|dol:Dole_1908
lcl|dal:Dalk_1934
lcl|dat:HRM2_41030
lcl|ade:Adeh_1625
lcl|ade:Adeh_2227
lcl|acp:A2cp1_1721
lcl|acp:A2cp1_2323
lcl|afw:Anae109_1588
lcl|afw:Anae109_2186
lcl|ank:AnaeK_1648
lcl|mxa:MXAN_3537
lcl|sur:STAUR_4050
lcl|scl:sce6818
lcl|hoh:Hoch_1645
lcl|sfu:Sfum_3896
lcl|dbr:Deba_1275
lcl|rpr:RP265
lcl|rty:RT0256
lcl|rcm:A1E_01530
lcl|rco:RC0353
lcl|rfe:RF_1015
lcl|rak:A1C_01920
lcl|rri:A1G_02020
lcl|rms:RMA_0358
lcl|rpk:RPR_02250
lcl|raf:RAF_ORF0327
lcl|rbe:RBE_0289
lcl|ots:OTBS_0842
lcl|ott:OTT_1639
lcl|wol:WD0791
lcl|wbm:Wbm0367
lcl|wri:WRi_006330
lcl|wpi:WPa_0547
lcl|ama:AM1131
lcl|amf:AMF_855
lcl|aph:APH_1166
lcl|eru:Erum8530
lcl|erg:ERGA_CDS_08940
lcl|ecn:Ecaj_0890
lcl|ech:ECH_1114
lcl|nse:NSE_0172
lcl|nri:NRI_0168
lcl|pub:SAR11_0644
lcl|mlo:mll0036
lcl|mci:Mesci_4376
lcl|mes:Meso_1267
lcl|pla:Plav_2580
lcl|sme:SMc00480
lcl|smd:Smed_1519
lcl|rhi:NGR_c16430
lcl|atu:Atu1870
lcl|ara:Arad_2613
lcl|avi:Avi_1913
lcl|rec:RHECIAT_CH0002414
lcl|rle:RL2631
lcl|rlt:Rleg2_1953
lcl|rlg:Rleg_2164
lcl|las:CLIBASIA_04005
lcl|lso:CKC_04365
lcl|bme:BMEI0791
lcl|bms:BR1199
lcl|oan:Oant_1992
lcl|bja:blr5747
lcl|bra:BRADO2759
lcl|bbt:BBta_5427
lcl|rpa:RPA3834
lcl|rpb:RPB_3732
lcl|rpc:RPC_1576
lcl|rpd:RPD_1737
lcl|rpe:RPE_1602
lcl|rpt:Rpal_4362
lcl|rpx:Rpdx1_1511
lcl|nwi:Nwi_1294
lcl|nha:Nham_1623
lcl|oca:OCAR_5440
lcl|bhe:BH10050
lcl|bqu:BQ07780
lcl|bbk:BARBAKC583_0743
lcl|btr:Btr_1381
lcl|bgr:Bgr_12280
lcl|bcd:BARCL_0663
lcl|xau:Xaut_4569
lcl|azc:AZC_1865
lcl|sno:Snov_2160
lcl|mex:Mext_3141
lcl|mea:Mex_1p3354
lcl|mdi:METDI3925
lcl|mrd:Mrad2831_5765
lcl|met:M446_2631
lcl|mpo:Mpop_3338
lcl|mch:Mchl_3463
lcl|mno:Mnod_4814
lcl|bid:Bind_1133
lcl|bid:Bind_2545
lcl|msl:Msil_3530
lcl|hdn:Hden_2121
lcl|rva:Rvan_1989
lcl|ccr:CC_2522
lcl|cak:Caul_3527
lcl|cse:Cseg_1184
lcl|pzu:PHZ_c0989
lcl|bsb:Bresu_1170
lcl|aex:Astex_2510
lcl|sil:SPOA0315
lcl|sit:TM1040_0477
lcl|rsp:RSP_0446
lcl|rsp:RSP_1559
lcl|rsh:Rsph17029_0210
lcl|rsh:Rsph17029_2099
lcl|rsq:Rsph17025_2367
lcl|rsq:Rsph17025_3039
lcl|rsk:RSKD131_1778
lcl|rcp:RCAP_rcc01887
lcl|jan:Jann_2371
lcl|jan:Jann_2372
lcl|rde:RD1_2204
lcl|rde:RD1_2704
lcl|pde:Pden_2961
lcl|dsh:Dshi_1986
lcl|kvu:EIO_1866
lcl|mmr:Mmar10_1011
lcl|hne:HNE_1177
lcl|hba:Hbal_0575
lcl|zmo:ZMO0544
lcl|nar:Saro_1282
lcl|sal:Sala_1964
lcl|swi:Swit_0457
lcl|sjp:SJA_C1-24210
lcl|eli:ELI_07700
lcl|gox:GOX1336
lcl|gbe:GbCGDNIH1_1366
lcl|acr:Acry_0565
lcl|acr:Acry_2029
lcl|gdi:GDI_0904
lcl|gdj:Gdia_1117
lcl|apt:APA01_06250
lcl|rru:Rru_A0356
lcl|rce:RC1_0906
lcl|mag:amb0607
lcl|mag:amb0608
lcl|azl:AZL_016830
lcl|azl:AZL_016900
lcl|pbr:PB2503_11134
lcl|apb:SAR116_0090
lcl|mgm:Mmc1_1603
lcl|din:Selin_2134
lcl|bsu:BSU29130
lcl|bss:BSUW23_14160
lcl|bsn:BSn5_05395
lcl|ban:BA_4838
lcl|bat:BAS4487
lcl|bcg:BCG9842_B0535
lcl|bcy:Bcer98_3277
lcl|bwe:BcerKBAB4_4423
lcl|bli:BL00398
lcl|bld:BLi03061
lcl|bay:RBAM_026170
lcl|bao:BAMF_2716
lcl|bae:BATR1942_12350
lcl|bpu:BPUM_2555
lcl|bpf:BpOF4_03360
lcl|bmq:BMQ_4769
lcl|bse:Bsel_1354
lcl|bco:Bcell_2843
lcl|bco:Bcell_3219
lcl|gwc:GWCH70_0444
lcl|gwc:GWCH70_2678
lcl|gyc:GYMC61_0782
lcl|gmc:GY4MC1_0834
lcl|afl:Aflv_0505
lcl|sau:SA1517
lcl|sam:MW1638
lcl|sep:SE1370
lcl|sha:SH1231
lcl|ssp:SSP1072
lcl|sca:Sca_1300
lcl|slg:SLGD_01235
lcl|ssd:SPSINT_1452
lcl|lmo:lmo1566
lcl|lmf:LMOf2365_1588
lcl|lmh:LMHCC_1003
lcl|lmc:Lm4b_01577
lcl|lin:lin1601
lcl|lsg:lse_1481
lcl|lsp:Bsph_4121
lcl|esi:Exig_2208
lcl|eat:EAT1b_0666
lcl|mcl:MCCL_1361
lcl|bbe:BBR47_13900
lcl|pjd:Pjdr2_4472
lcl|gym:GYMC10_4927
lcl|ppy:PPE_01587
lcl|ppm:PPSC2_c1756
lcl|aac:Aaci_1557
lcl|aac:Aaci_2348
lcl|bts:Btus_2429
lcl|lla:L71075
lcl|llk:LLKF_0648
lcl|llc:LACR_0699
lcl|llm:llmg_0637
lcl|smu:SMU.672
lcl|smc:SmuNN2025_1319
lcl|stc:str1266
lcl|ste:STER_1244
lcl|ssa:SSA_0704
lcl|ssu:SSU05_1202
lcl|sgo:SGO_1611
lcl|sga:GALLO_0709
lcl|lfe:LAF_0939
lcl|cth:Cthe_0285
lcl|cbk:CLL_A2649
lcl|cbt:CLH_2401
lcl|cbe:Cbei_4199
lcl|ckr:CKR_0483
lcl|cce:Ccel_2576
lcl|csh:Closa_3348
lcl|sth:STH2544
lcl|slp:Slip_0511
lcl|afn:Acfer_0606
lcl|dsy:DSY3882
lcl|drm:Dred_3254
lcl|dae:Dtox_2878
lcl|tjr:TherJR_0875
lcl|hmo:HM1_1471
lcl|eel:EUBELI_01275
lcl|ere:EUBREC_1968
lcl|bpb:bpr_I1102
lcl|ral:Rumal_3116
lcl|tte:TTE0387
lcl|tex:Teth514_0327
lcl|tit:Thit_0372
lcl|tmt:Tmath_0443
lcl|ttm:Tthe_2244
lcl|mtu:Rv0066c
lcl|mtu:Rv3339c
lcl|mbo:Mb0067c
lcl|mbb:BCG_3409c
lcl|mle:ML2672
lcl|mpa:MAP3455c
lcl|mpa:MAP3456c
lcl|mav:MAV_4311
lcl|mav:MAV_4313
lcl|mav:MAV_5105
lcl|msm:MSMEG_1654
lcl|mul:MUL_4939
lcl|mva:Mvan_3212
lcl|mgi:Mflv_3455
lcl|mab:MAB_3686c
lcl|mmc:Mmcs_1209
lcl|mjl:Mjls_1236
lcl|mmi:MMAR_0158
lcl|mmi:MMAR_1186
lcl|cgl:NCgl0634
lcl|cgt:cgR_0784
lcl|cef:CE0682
lcl|cdi:DIP0631
lcl|cjk:jk1693
lcl|cur:cur_0425
lcl|car:cauri_0526
lcl|ckp:ckrop_1566
lcl|cpu:cpfrc_00461
lcl|nfa:nfa9230
lcl|rha:RHA1_ro00618
lcl|rha:RHA1_ro06238
lcl|rer:RER_20050
lcl|rop:ROP_47620
lcl|rop:ROP_62970
lcl|req:REQ_34420
lcl|gbr:Gbro_2518
lcl|tpr:Tpau_2261
lcl|srt:Srot_1311
lcl|srt:Srot_1886
lcl|sco:SCO7000
lcl|sma:SAV_7214
lcl|sgr:SGR_1224
lcl|scb:SCAB_12211
lcl|lxx:Lxx19490
lcl|cmi:CMM_2537
lcl|cms:CMS_0599
lcl|mts:MTES_0687
lcl|art:Arth_1092
lcl|aau:AAur_1201
lcl|ach:Achl_1170
lcl|aai:AARI_06450
lcl|rsa:RSal33209_0245
lcl|krh:KRH_08030
lcl|mlu:Mlut_04530
lcl|bcv:Bcav_3007
lcl|bfa:Bfae_22050
lcl|jde:Jden_0685
lcl|kse:Ksed_19690
lcl|xce:Xcel_3100
lcl|ske:Sked_37720
lcl|cfl:Cfla_2528
lcl|ica:Intca_0556
lcl|pac:PPA1738
lcl|pak:HMPREF0675_4792
lcl|pfr:PFREUD_06870
lcl|nca:Noca_3575
lcl|kfl:Kfla_1537
lcl|tfu:Tfu_2568
lcl|nda:Ndas_3960
lcl|tcu:Tcur_4210
lcl|sro:Sros_1254
lcl|fra:Francci3_2203
lcl|fre:Franean1_4274
lcl|fri:FraEuI1c_6152
lcl|fal:FRAAL3297
lcl|ace:Acel_0388
lcl|nml:Namu_1281
lcl|gob:Gobs_4413
lcl|kra:Krad_3988
lcl|sen:SACE_6636
lcl|svi:Svir_05050
lcl|tbi:Tbis_0665
lcl|amd:AMED_0833
lcl|ami:Amir_6478
lcl|stp:Strop_3793
lcl|saq:Sare_4173
lcl|mau:Micau_5381
lcl|cai:Caci_7976
lcl|sna:Snas_1222
lcl|ahe:Arch_1451
lcl|mcu:HMPREF0573_10107
lcl|blo:BL1499
lcl|blj:BLD_0398
lcl|bln:Blon_1051
lcl|bll:BLJ_1107
lcl|bad:BAD_0776
lcl|bla:BLA_1290
lcl|bde:BDP_1207
lcl|bbi:BBIF_1018
lcl|cwo:Cwoe_0911
lcl|afo:Afer_1881
lcl|afo:Afer_1984
lcl|shi:Shel_06080
lcl|ele:Elen_1459
lcl|ols:Olsu_0358
lcl|pcu:pc1783
lcl|wch:wcw_1730
lcl|ssm:Spirs_2856
lcl|sta:STHERM_c18430
lcl|lil:LA_4171
lcl|lbj:LBJ_2800
lcl|lbl:LBL_0271
lcl|lbi:LEPBI_I2891
lcl|brm:Bmur_2697
lcl|bpo:BP951000_0369
lcl|aba:Acid345_1950
lcl|aca:ACP_0089
lcl|aca:ACP_0990
lcl|tsa:AciPR4_1000
lcl|sus:Acid_2824
lcl|bth:BT_2071
lcl|bfr:BF3754
lcl|bfs:BF3542
lcl|bvu:BVU_1960
lcl|bhl:Bache_3314
lcl|pdi:BDI_1075
lcl|ppn:Palpr_1044
lcl|sru:SRU_1973
lcl|srm:SRM_02189
lcl|rmr:Rmar_1401
lcl|rmr:Rmar_2190
lcl|cpi:Cpin_6591
lcl|cpi:Cpin_6592
lcl|phe:Phep_0734
lcl|chu:CHU_1228
lcl|dfe:Dfer_3730
lcl|sli:Slin_3335
lcl|sli:Slin_4767
lcl|lby:Lbys_3113
lcl|mtt:Ftrac_1656
lcl|mtt:Ftrac_3556
lcl|gfo:GFO_0618
lcl|fjo:Fjoh_2181
lcl|fps:FP1872
lcl|coc:Coch_0970
lcl|rbi:RB2501_12442
lcl|zpr:ZPR_3604
lcl|cat:CA2559_06770
lcl|ran:Riean_0199
lcl|fbc:FB2170_13543
lcl|cao:Celal_0013
lcl|cao:Celal_3005
lcl|fba:FIC_00973
lcl|bbl:BLBBGE_272
lcl|fsu:Fisuc_0675
lcl|ote:Oter_3132
lcl|caa:Caka_2526
lcl|min:Minf_0939
lcl|amu:Amuc_1880
lcl|gau:GAU_2329
lcl|rba:RB1593
lcl|ipa:Isop_2834
lcl|tai:Taci_0021
lcl|syn:slr1289
lcl|syc:syc2372_d
lcl|syf:Synpcc7942_1719
lcl|syd:Syncc9605_0161
lcl|sye:Syncc9902_0191
lcl|syr:SynRCC307_0153
lcl|syx:SynWH7803_0217
lcl|syp:SYNPCC7002_A0838
lcl|mar:MAE_62530
lcl|cyt:cce_3202
lcl|cyp:PCC8801_3969
lcl|cyc:PCC7424_0313
lcl|cyn:Cyan7425_2071
lcl|cyh:Cyan8802_4014
lcl|cyj:Cyan7822_1400
lcl|gvi:gll3998
lcl|ana:alr1827
lcl|npu:Npun_R5474
lcl|ava:Ava_4831
lcl|naz:Aazo_1215
lcl|pmn:PMN2A_1170
lcl|pmi:PMT9312_1688
lcl|pmh:P9215_18691
lcl|pmj:P9211_17171
lcl|ter:Tery_0071
lcl|amr:AM1_5754
lcl|cte:CT0351
lcl|cpc:Cpar_1686
lcl|cch:Cag_1410
lcl|cph:Cpha266_0680
lcl|cpb:Cphamn1_0799
lcl|cli:Clim_0553
lcl|pvi:Cvib_0507
lcl|plt:Plut_0459
lcl|pph:Ppha_2213
lcl|paa:Paes_1677
lcl|cts:Ctha_0632
lcl|rrs:RoseRS_0785
lcl|rca:Rcas_1241
lcl|cau:Caur_2895
lcl|cag:Cagg_1050
lcl|tro:trd_0647
lcl|atm:ANT_03940
lcl|dra:DR_1540
lcl|dge:Dgeo_1166
lcl|ddr:Deide_13580
lcl|dmr:Deima_1499
lcl|dpt:Deipr_0474
lcl|tra:Trad_1633
lcl|tth:TTC1172
lcl|ttj:TTHA1535
lcl|tsc:TSC_c18520
lcl|mrb:Mrub_1134
lcl|mrb:Mrub_1505
lcl|msv:Mesil_1295
lcl|msv:Mesil_1684
lcl|opr:Ocepr_1260
lcl|mhd:Marky_1438
lcl|aae:aq_1512
lcl|hya:HY04AAS1_1432
lcl|hyd:Hyd3684_1408
lcl|hth:HTH_0836
lcl|tal:Thal_0646
lcl|sul:SYO3AOP1_0694
lcl|saf:SULAZ_0526
lcl|pmx:PERMA_1716
lcl|tam:Theam_1023
lcl|dte:Dester_1136
lcl|tma:TM1148
lcl|trq:TRQ2_1668
lcl|tna:CTN_1427
lcl|tnp:Tnap_1622
lcl|kol:Kole_1227
lcl|dth:DICTH_1941
lcl|dtu:Dtur_0212
lcl|nde:NIDE0837
lcl|ddf:DEFDS_0918
lcl|dap:Dacet_2347
lcl|cni:Calni_0462
lcl|mac:MA4265
lcl|mba:Mbar_A0623
lcl|mma:MM_0642
lcl|mma:MM_1003
lcl|mbu:Mbur_1073
lcl|mmh:Mmah_0582
lcl|mev:Metev_0798
lcl|mpd:MCP_0437
lcl|afu:AF0647
lcl|apo:Arcpr_0248
lcl|ave:Arcve_1311
lcl|fpl:Ferp_0862
lcl|hal:VNG1873G
lcl|hma:rrnAC3419
lcl|hwa:HQ3212A
lcl|nph:NP2430A
lcl|hla:Hlac_2330
lcl|hut:Huta_0281
lcl|hmu:Hmuk_1506
lcl|htu:Htur_0547
lcl|nmg:Nmag_2939
lcl|hvo:HVO_2588
lcl|hje:HacjB3_06550
lcl|hbo:Hbor_09930
lcl|tac:Ta0117
lcl|tvo:TVN0195
lcl|pto:PTO0168
lcl|pto:PTO0426
lcl|pfu:PF0202
lcl|pyn:PNA2_1608
lcl|rci:RCIX1801
lcl|ape:APE_0689.1
lcl|iho:Igni_1064
lcl|iag:Igag_1763
lcl|sso:SSO2182
lcl|sto:ST2166
lcl|sai:Saci_2375
lcl|sis:LS215_2965
lcl|siy:YG5714_2980
lcl|mse:Msed_0703
lcl|mcn:Mcup_1421
lcl|aho:Ahos_2353
lcl|pai:PAE1651
lcl|pis:Pisl_1672
lcl|pcl:Pcal_0579
lcl|pas:Pars_1842
lcl|cma:Cmaq_1738
lcl|tne:Tneu_0698
lcl|tuz:TUZN_2041
lcl|vdi:Vdis_2027
lcl|vmo:VMUT_0434
lcl|asc:ASAC_0817
lcl|nmr:Nmar_1379
lcl|csy:CENSYa_0471
lcl|665079.A7EHY2
lcl|644223.PAS_chr2-1_0580
lcl|573826.CD36_27320
lcl|559307.ZYRO0E05016g
lcl|559295.KLTH0H12012g
lcl|500485.B6HGF9
lcl|436907.A7TGN2
lcl|436017.A4SBK5
lcl|332648.A6SPY5
lcl|281687.CJA17409
lcl|222929.C5PB57
lcl|214684.CNB04090
lcl|164328.JGI72048
lcl|162425.CADANIAP00010081
lcl|148305.A4RI79
lcl|135651.CBN15082
lcl|121224.XP_002429748
lcl|104341.JGI120472
lcl|99883.ENSTNIP00000022441
lcl|73239.Q7RRX5
lcl|70448.Q00WM7
lcl|69293.ENSGACP00000021754
lcl|67593.JGI109565
lcl|59729.ENSTGUP00000016641
lcl|59689.fgenesh2_kg.6__1434__AT5G14590.1
lcl|51511.ENSCSAVP00000006115
lcl|45351.JGI205753
lcl|44689.DDB_0231402
lcl|39947.LOC_Os05g49760.1
lcl|39946.BGIOSIBCE020105
lcl|36914.A5DUE0
lcl|36630.CADNFIAP00006057
lcl|33178.CADATEAP00002867
lcl|33169.AGOS_AER061C
lcl|31234.CRE24361
lcl|31033.ENSTRUP00000014969
lcl|29883.JGI317084
lcl|29760.GSVIVG00023479001
lcl|28985.Q6CWK6
lcl|28377.ENSACAP00000009704
lcl|15368.BRADI5G15210.1
lcl|13616.ENSMODP00000024347
lcl|10228.JGI35221
lcl|10141.ENSCPOP00000012232
lcl|10116.ENSRNOP00000044421
lcl|10090.ENSMUSP00000053273
lcl|9986.ENSOCUP00000021173
lcl|9913.ENSBTAP00000027348
lcl|9823.ENSSSCP00000002027
lcl|9796.ENSECAP00000010194
lcl|9685.ENSFCAP00000004884
lcl|9615.ENSCAFP00000020046
lcl|9606.ENSP00000331897
lcl|9600.ENSPPYP00000014668
lcl|9598.ENSPTRP00000021992
lcl|8090.ENSORLP00000024665
lcl|7955.ENSDARP00000027389
lcl|7739.JGI118551
lcl|7719.ENSCINP00000017691
lcl|7668.XP_785580
lcl|7460.XP_623673
lcl|7425.XP_001608101
lcl|7260.FBpp0247180
lcl|7245.FBpp0266322
lcl|7244.FBpp0226813
lcl|7237.FBpp0273991
lcl|7227.FBpp0076393
lcl|7222.FBpp0150317
lcl|7217.FBpp0113304
lcl|7176.CPIJ003304-PA
lcl|7165.AGAP006660-PB
lcl|7159.AAEL012614-PA
lcl|7070.XP_972297
lcl|6945.ISCW024595-PA
lcl|6239.F59B8.2.3
lcl|6238.CBG21657
lcl|6182.Q5DBI8
lcl|6085.XP_002163048
lcl|5911.XP_001020930
lcl|5874.Q4U966
lcl|9544.ENSMMUP00000021152
lcl|9361.ENSDNOP00000003622
lcl|9258.ENSOANP00000023989
lcl|9031.ENSGALP00000014317
lcl|8364.ENSXETP00000057536
lcl|5855.PVX_083185
lcl|5850.PKH_120870
lcl|5833.PF13_0242-1
lcl|5691.Tb927.8.3690
lcl|5671.LinJ10.0610
lcl|5518.FG10347.1
lcl|5476.CAL0003500
lcl|5270.UM06111.1
lcl|5141.NCU03857.1
lcl|5085.CADAFUAP00005551
lcl|5062.CADAORAP00003227
lcl|5061.CADANGAP00002693
lcl|5059.CADAFLAP00001419
lcl|5057.CADACLAP00003755
lcl|4959.Q6BPU8
lcl|4952.Q6C2Y4
lcl|4932.YNL009W
lcl|4929.A5DK58
lcl|4924.PICST_72104
lcl|4896.SPAC6G10.08-1
lcl|4558.Sb09g029110.1
lcl|3702.AT5G14590.1-P
lcl|3694.grail3.0044016201
lcl|3218.JGI93341
lcl|3055.JGI196567
lcl|2850.JGI14762
gi|121912643|gb|EAY17462.1|
gi|146098081|ref|XP_001468313.1|
gi|154344210|ref|XP_001568049.1|
gi|165895232|gb|EDR22970.1|
gi|67473187|ref|XP_652361.1|
gi|68129089|emb|CAJ06701.1|

K00032.cdhit:

lcl|pae:PA2263
lcl|pau:PA14_35320
lcl|pap:PSPA7_2977
lcl|pag:PLES_30411
lcl|ppu:PP_3376
lcl|ppf:Pput_2382
lcl|ppg:PputGB1_2568
lcl|ppw:PputW619_2571
lcl|pfl:PFL_2717
lcl|pfs:PFLU2712
lcl|reh:H16_B1813

K00033.cdhit:

lcl|hsa:5226
lcl|pon:100433341
lcl|mmu:110208
lcl|rno:100360180
lcl|cfa:478236
lcl|aml:100479518
lcl|bta:514939
lcl|ssc:397546
lcl|ecb:100146298
lcl|oaa:100078793
lcl|gga:419450
lcl|xla:398848
lcl|xla:735164
lcl|xtr:100491794
lcl|dre:406762
lcl|bfo:BRAFLDRAFT_118445
lcl|cin:100178165
lcl|spu:583873
lcl|dme:Dmel_CG15093
lcl|dme:Dmel_CG3724
lcl|dpo:Dpse_GA17642
lcl|dan:Dana_GF21463
lcl|der:Dere_GG12910
lcl|dse:Dsec_GM19200
lcl|dsi:Dsim_GD16588
lcl|dwi:Dwil_GK10231
lcl|dya:Dyak_GE16239
lcl|dgr:Dgri_GH24572
lcl|dmo:Dmoj_GI11069
lcl|dvi:Dvir_GJ16930
lcl|aga:AgaP_AGAP004197
lcl|aag:AaeL_AAEL005931
lcl|cqu:CpipJ_CPIJ001316
lcl|ame:552712
lcl|nvi:100120510
lcl|tca:660752
lcl|api:100167791
lcl|isc:IscW_ISCW010101
lcl|cel:T25B9.9
lcl|cbr:CBG17632
lcl|bmy:Bm1_52945
lcl|smm:Smp_071840
lcl|nve:NEMVE_v1g230495
lcl|hmg:100211738
lcl|tad:TRIADDRAFT_64046
lcl|ath:AT1G64190
lcl|ath:AT3G02360
lcl|ath:AT5G41670
lcl|pop:POPTR_640402
lcl|pop:POPTR_831203
lcl|pop:POPTR_831204
lcl|pop:POPTR_837012
lcl|rcu:RCOM_0876630
lcl|rcu:RCOM_0901440
lcl|rcu:RCOM_1690020
lcl|vvi:100241717
lcl|vvi:100246134
lcl|osa:4339892
lcl|osa:4350528
lcl|sbi:SORBI_05g016740
lcl|zma:100274495
lcl|zma:541700
lcl|ppp:PHYPADRAFT_109688
lcl|ppp:PHYPADRAFT_183544
lcl|ppp:PHYPADRAFT_189273
lcl|ppp:PHYPADRAFT_227811
lcl|cre:CHLREDRAFT_192597
lcl|vcn:VOLCADRAFT_109207
lcl|olu:OSTLU_32825
lcl|ota:Ot07g04130
lcl|cme:CML036C
lcl|cme:CML059C
lcl|cme:CMM231C
lcl|cme:CMS195C
lcl|cme:CMX012C
lcl|sce:YGR256W
lcl|sce:YHR183W
lcl|ago:AGOS_AFR129W
lcl|kla:KLLA0A09339g
lcl|lth:KLTH0B08668g
lcl|ppa:PAS_chr3_0277
lcl|vpo:Kpol_1067p2
lcl|zro:ZYRO0D07876g
lcl|cgr:CAGL0M13343g
lcl|dha:DEHA2D06160g
lcl|pic:PICST_69500
lcl|pgu:PGUG_05084
lcl|lel:LELG_03480
lcl|cal:CaO19.12491
lcl|ctp:CTRG_03660
lcl|cdu:CD36_12850
lcl|yli:YALI0B15598g
lcl|clu:CLUG_04244
lcl|ncr:NCU00837
lcl|ncr:NCU03100
lcl|pan:PODANSg4621
lcl|pan:PODANSg5877
lcl|mgr:MGG_00175
lcl|fgr:FG01111.1
lcl|ssl:SS1G_09870
lcl|bfu:BC1G_02744
lcl|ani:AN3954.2
lcl|afm:AFUA_6G08050
lcl|afm:AFUA_6G08730
lcl|nfi:NFIA_053740
lcl|nfi:NFIA_054380
lcl|aor:AOR_1_214154
lcl|aor:AOR_1_964164
lcl|afv:AFLA_128510
lcl|act:ACLA_082590
lcl|act:ACLA_083680
lcl|pcs:Pc12g08920
lcl|pcs:Pc12g10940
lcl|pcs:Pc19g00410
lcl|cim:CIMG_01153
lcl|cpw:CPC735_052290
lcl|ure:UREG_01088
lcl|ure:UREG_04836
lcl|pno:SNOG_00430
lcl|pno:SNOG_15879
lcl|tml:GSTUM_00005638001
lcl|spo:SPBC660.16
lcl|cne:CNK01050
lcl|lbc:LACBIDRAFT_293971
lcl|mpr:MPER_10462
lcl|cci:CC1G_03705
lcl|scm:SCHCODRAFT_13226
lcl|scm:SCHCODRAFT_50168
lcl|uma:UM02577.1
lcl|mgl:MGL_3885
lcl|ecu:ECU05_0860
lcl|mbr:MONBRDRAFT_20098
lcl|ngr:NAEGRDRAFT_77240
lcl|ddi:DDB_G0277885
lcl|pfa:PF14_0520
lcl|pfh:PFHG_00665
lcl|pyo:PY00858
lcl|pcb:PC000964.01.0
lcl|pbe:PB000629.00.0
lcl|pkn:PKH_125180
lcl|pvx:PVX_117745
lcl|tan:TA19350
lcl|tpv:TP01_0193
lcl|bbo:BBOV_IV004060
lcl|tgo:TGME49_042600
lcl|tgo:TGME49_107850
lcl|tbr:Tb09.211.3180
lcl|tcr:507011.269
lcl|tcr:510663.70
lcl|lma:LmjF35.3340
lcl|lif:LinJ35.3440
lcl|lbz:LbrM34_V2.3250
lcl|tva:TVAG_006140
lcl|tva:TVAG_553420
lcl|pti:PHATRDRAFT_45333
lcl|tps:THAPSDRAFT_33343
lcl|tps:THAPSDRAFT_3900
lcl|pif:PITG_10032
lcl|eco:b2029
lcl|ece:Z3191
lcl|eoj:ECO26_2940
lcl|eoi:ECO111_2755
lcl|ecg:E2348C_2170
lcl|eok:G2583_2553
lcl|ecc:c2556
lcl|eci:UTI89_C2302
lcl|ecv:APECO1_1126
lcl|ecx:EcHS_A2183
lcl|ecw:EcE24377A_2320
lcl|ecm:EcSMS35_1031
lcl|ecy:ECSE_2303
lcl|ecq:ECED1_2378
lcl|ect:ECIAI39_0989
lcl|eum:ECUMN_2371
lcl|ecz:ECS88_2128
lcl|ecl:EcolC_1613
lcl|ebr:ECB_01931
lcl|efe:EFER_2112
lcl|sty:STY2290
lcl|stm:STM2081
lcl|spt:SPA0790
lcl|sei:SPC_1631
lcl|sea:SeAg_B2206
lcl|ses:SARI_00803
lcl|ypk:y2629
lcl|ypa:YPA_0836
lcl|ypm:YP_1430
lcl|ypg:YpAngola_A3177
lcl|yen:YE2773
lcl|sfl:SF2091
lcl|ssn:SSON_2100
lcl|sbo:SBO_0858
lcl|sbc:SbBS512_E1202
lcl|sdy:SDY_2212
lcl|eca:ECA1444
lcl|pct:PC1_1320
lcl|pwa:Pecwa_3014
lcl|eta:ETA_13450
lcl|epy:EpC_14090
lcl|eam:EAMY_2229
lcl|ebi:EbC_29190
lcl|plu:plu1560
lcl|pay:PAU_02885
lcl|buc:BU107
lcl|bas:BUsg100
lcl|bab:bbp101
lcl|bcc:BCc_071
lcl|bap:BUAP5A_105
lcl|bau:BUAPTUC7_106
lcl|sgl:SG1122
lcl|ent:Ent638_2642
lcl|enc:ECL_03352
lcl|esc:Entcl_1664
lcl|esa:ESA_01189
lcl|ctu:Ctu_27250
lcl|kpn:KPN_02499
lcl|kpe:KPK_1667
lcl|kpu:KP1_3704
lcl|kva:Kvar_1562
lcl|cko:CKO_00756
lcl|cro:ROD_21671
lcl|spe:Spro_1608
lcl|pmr:PMI0655
lcl|eic:NT01EI_1320
lcl|etr:ETAE_1212
lcl|bfl:Bfl470
lcl|bpn:BPEN_485
lcl|bva:BVAF_471
lcl|hde:HDEF_0040
lcl|dda:Dd703_1204
lcl|ddc:Dd586_1255
lcl|ddd:Dda3937_04507
lcl|dze:Dd1591_2847
lcl|xbo:XBJ1_0927
lcl|xne:XNC1_1504
lcl|pam:PANA_2481
lcl|pam:PANA_4019
lcl|pva:Pvag_1962
lcl|pao:Pat9b_2575
lcl|rah:Rahaq_1759
lcl|hin:HI0553
lcl|hit:NTHI0681
lcl|hip:CGSHiEE_00210
lcl|hiq:CGSHiGG_06045
lcl|hil:HICON_08640
lcl|hdu:HD0833
lcl|hap:HAPS_0833
lcl|hso:HS_1654
lcl|hsm:HSM_1816
lcl|pmu:PM1554
lcl|msu:MS0013
lcl|apl:APL_1305
lcl|apj:APJL_1319
lcl|apa:APP7_1357
lcl|asu:Asuc_0232
lcl|aap:NT05HA_2095
lcl|aat:D11S_0524
lcl|xcc:XCC3439
lcl|xca:xccb100_0757
lcl|xcv:XCV0741
lcl|xac:XAC0680
lcl|xoo:XOO3939
lcl|xal:XALc_0826
lcl|sml:Smlt4042
lcl|smt:Smal_3438
lcl|psu:Psesu_2564
lcl|vch:VCA0898
lcl|vco:VC0395_0339
lcl|vvu:VV1_2682
lcl|vvy:VV1607
lcl|vvm:VVM_03166
lcl|vpa:VP1708
lcl|vha:VIBHAR_02427
lcl|vsp:VS_1306
lcl|vsp:VS_II0409
lcl|vex:VEA_003325
lcl|vfi:VF_A0470
lcl|vfm:VFMJ11_A0520
lcl|vsa:VSAL_II0685
lcl|ppr:PBPRA1444
lcl|ppu:PP_4043
lcl|ppf:Pput_1795
lcl|ppg:PputGB1_3647
lcl|ppw:PputW619_1830
lcl|pst:PSPTO_3122
lcl|psb:Psyr_2989
lcl|psp:PSPPH_2251
lcl|pfl:PFL_3144
lcl|pfo:Pfl01_2586
lcl|pfs:PFLU2691
lcl|pen:PSEEN1939
lcl|cja:CJA_3099
lcl|son:SO_1902
lcl|sdn:Sden_1935
lcl|sfr:Sfri_2724
lcl|saz:Sama_1365
lcl|sbl:Sbal_2824
lcl|sbm:Shew185_2842
lcl|sbn:Sbal195_2969
lcl|sbp:Sbal223_1534
lcl|slo:Shew_2561
lcl|spc:Sputcn32_1723
lcl|sse:Ssed_1461
lcl|spl:Spea_2794
lcl|she:Shewmr4_1609
lcl|shm:Shewmr7_1684
lcl|shn:Shewana3_1677
lcl|shw:Sputw3181_2302
lcl|shl:Shal_2899
lcl|swd:Swoo_3220
lcl|swp:swp_3432
lcl|svo:SVI_3128
lcl|cps:CPS_2341
lcl|pha:PSHAa1407
lcl|pat:Patl_2110
lcl|psm:PSM_A1445
lcl|sde:Sde_0635
lcl|amc:MADE_01255
lcl|pin:Ping_2752
lcl|pin:Ping_2937
lcl|ttu:TERTU_0484
lcl|fbl:Fbal_3127
lcl|mca:MCA1950
lcl|tcx:Tcr_1215
lcl|noc:Noc_2061
lcl|nhl:Nhal_2849
lcl|nwa:Nwat_1039
lcl|alv:Alvin_1628
lcl|tgr:Tgr7_0873
lcl|hna:Hneap_0997
lcl|csa:Csal_0666
lcl|mmw:Mmwyl1_3505
lcl|dno:DNO_1236
lcl|afe:Lferr_1689
lcl|bci:BCI_0397
lcl|crp:CRP_039
lcl|nma:NMA0262
lcl|nme:NMB0015
lcl|nmc:NMC2153
lcl|nmn:NMCC_0017
lcl|nmi:NMO_0001
lcl|ngo:NGO1914
lcl|nla:NLA_20670
lcl|lhk:LHK_01920
lcl|bma:BMAA0420
lcl|bte:BTH_II0631
lcl|bvi:Bcep1808_4384
lcl|bur:Bcep18194_B2181
lcl|bcn:Bcen_4459
lcl|bam:Bamb_3285
lcl|bac:BamMC406_3801
lcl|bmu:Bmul_4676
lcl|bxe:Bxe_B1341
lcl|bxe:Bxe_B2210
lcl|bph:Bphy_4715
lcl|bpy:Bphyt_5277
lcl|bpy:Bphyt_5973
lcl|bgl:bglu_2g07680
lcl|bug:BC1001_3630
lcl|bug:BC1001_5224
lcl|bge:BC1002_3424
lcl|bge:BC1002_3885
lcl|bgf:BC1003_3689
lcl|bgf:BC1003_4261
lcl|brh:RBRH_01800
lcl|rfr:Rfer_4033
lcl|pna:Pnap_4501
lcl|vap:Vapar_1694
lcl|vpe:Varpa_1860
lcl|neu:NE0397
lcl|net:Neut_2144
lcl|net:Neut_2432
lcl|nmu:Nmul_A1623
lcl|dar:Daro_2069
lcl|tbd:Tbd_2123
lcl|mfa:Mfla_0918
lcl|mfa:Mfla_2599
lcl|mmb:Mmol_0143
lcl|meh:M301_2666
lcl|mei:Msip34_1094
lcl|mep:MPQ_1149
lcl|app:CAP2UW1_2361
lcl|slt:Slit_0394
lcl|gca:Galf_1905
lcl|gme:Gmet_2620
lcl|pca:Pcar_0925
lcl|ppd:Ppro_2249
lcl|dde:Dde_3470
lcl|dma:DMR_05560
lcl|dba:Dbac_0340
lcl|drt:Dret_2486
lcl|dak:DaAHT2_1236
lcl|dpr:Despr_2153
lcl|dal:Dalk_3008
lcl|ade:Adeh_1438
lcl|acp:A2cp1_2509
lcl|afw:Anae109_0596
lcl|ank:AnaeK_2422
lcl|mxa:MXAN_0951
lcl|sur:STAUR_7041
lcl|scl:sce3546
lcl|scl:sce6035
lcl|dbr:Deba_3180
lcl|mlo:mll3321
lcl|mlo:mlr4206
lcl|mci:Mesci_1061
lcl|mci:Mesci_1692
lcl|mes:Meso_3946
lcl|sme:SMc04262
lcl|smd:Smed_1732
lcl|rhi:NGR_c17890
lcl|atu:Atu1526
lcl|atu:Atu4834
lcl|ara:Arad_2442
lcl|ara:Arad_2660
lcl|avi:Avi_2396
lcl|avi:Avi_7571
lcl|ret:RHE_CH02468
lcl|ret:RHE_CH03488
lcl|rec:RHECIAT_CH0002570
lcl|rec:RHECIAT_CH0003729
lcl|rle:RL2807
lcl|rle:RL3998
lcl|rlt:Rleg2_2107
lcl|rlt:Rleg2_3229
lcl|rlg:Rleg_2349
lcl|rlg:Rleg_3524
lcl|las:CLIBASIA_03015
lcl|lso:CKC_00655
lcl|bme:BMEII1124
lcl|bmi:BMEA_B0114
lcl|bcs:BCAN_B0115
lcl|oan:Oant_4233
lcl|bja:blr6759
lcl|bra:BRADO5810
lcl|bbt:BBta_6316
lcl|bbt:BBta_p0095
lcl|rpa:RPA3635
lcl|rpb:RPB_1891
lcl|rpc:RPC_3671
lcl|rpd:RPD_3475
lcl|rpe:RPE_3709
lcl|rpt:Rpal_4156
lcl|rpx:Rpdx1_1716
lcl|nwi:Nwi_2642
lcl|nha:Nham_3270
lcl|oca:OCAR_5069
lcl|sno:Snov_3857
lcl|mex:Mext_4826
lcl|mea:Mex_1p5283
lcl|mdi:METDI5883
lcl|mrd:Mrad2831_2307
lcl|met:M446_6707
lcl|mpo:Mpop_5371
lcl|mno:Mnod_7446
lcl|bid:Bind_0459
lcl|rva:Rvan_2950
lcl|pzu:PHZ_p0183
lcl|jan:Jann_3252
lcl|pde:Pden_2393
lcl|kvu:EIO_0834
lcl|sal:Sala_0114
lcl|gox:GOX1705
lcl|gbe:GbCGDNIH1_0854
lcl|acr:Acry_1276
lcl|gdi:GDI_0287
lcl|apt:APA01_23130
lcl|bsu:BSU23860
lcl|bsu:BSU25730
lcl|bsu:BSU40080
lcl|bss:BSUW23_11790
lcl|bss:BSUW23_12775
lcl|bss:BSUW23_19985
lcl|bsn:BSn5_03440
lcl|bsn:BSn5_11050
lcl|bha:BH2674
lcl|ban:BA_0164
lcl|ban:BA_3431
lcl|bal:BACI_c02050
lcl|bce:BC2225
lcl|bce:BC3372
lcl|bca:BCE_2304
lcl|bca:BCE_3410
lcl|bcz:BCZK0157
lcl|bcz:BCZK3081
lcl|bcr:BCAH187_A3412
lcl|bcb:BCB4264_A3387
lcl|bcg:BCG9842_B1845
lcl|bcg:BCG9842_B3070
lcl|bcq:BCQ_3186
lcl|bcx:BCA_0207
lcl|bcy:Bcer98_1665
lcl|btl:BALH_3050
lcl|bwe:BcerKBAB4_2095
lcl|bwe:BcerKBAB4_3104
lcl|bli:BL00198
lcl|bli:BL01383
lcl|bay:RBAM_022170
lcl|bao:BAMF_2286
lcl|bae:BATR1942_10240
lcl|bae:BATR1942_18025
lcl|bcl:ABC1926
lcl|bpu:BPUM_2124
lcl|bpf:BpOF4_01170
lcl|bmq:BMQ_3260
lcl|bmq:BMQ_5211
lcl|bmd:BMD_3266
lcl|bmd:BMD_5197
lcl|bco:Bcell_3669
lcl|oih:OB0185
lcl|oih:OB3187
lcl|gka:GK2344
lcl|gtn:GTNG_2289
lcl|gwc:GWCH70_2279
lcl|gyc:GYMC61_0326
lcl|gct:GC56T3_1159
lcl|gmc:GY4MC1_1224
lcl|gmc:GY4MC1_3101
lcl|afl:Aflv_0976
lcl|sau:SA1342
lcl|sav:SAV1511
lcl|sah:SaurJH1_2810
lcl|sep:SE1192
lcl|sha:SH1406
lcl|ssp:SSP1244
lcl|sca:Sca_1132
lcl|slg:SLGD_01404
lcl|ssd:SPSINT_1205
lcl|lmo:lmo1376
lcl|lmf:LMOf2365_1395
lcl|lwe:lwe1392
lcl|lsg:lse_1293
lcl|lsp:Bsph_4720
lcl|esi:Exig_2998
lcl|eat:EAT1b_1221
lcl|mcl:MCCL_1157
lcl|bbe:BBR47_27330
lcl|pjd:Pjdr2_3810
lcl|gym:GYMC10_1905
lcl|gym:GYMC10_6341
lcl|ppy:PPE_02029
lcl|ppy:PPE_02966
lcl|ppm:PPSC2_c2264
lcl|ppm:PPSC2_c3347
lcl|aac:Aaci_1061
lcl|aac:Aaci_2831
lcl|lla:L0046
lcl|lla:L53699
lcl|llk:LLKF_0600
lcl|llk:LLKF_2430
lcl|llc:LACR_0642
lcl|llc:LACR_2497
lcl|llm:llmg_0586
lcl|llm:llmg_2469
lcl|spn:SP_0375
lcl|spw:SPCG_0371
lcl|spx:SPG_0341
lcl|spv:SPH_0482
lcl|snc:HMPREF0837_10672
lcl|ssa:SSA_1811
lcl|ssu:SSU05_1733
lcl|ssu:SSU05_1735
lcl|ssv:SSU98_1745
lcl|sgo:SGO_0503
lcl|sub:SUB0199
lcl|smb:smi_1750
lcl|lpl:lp_1251
lcl|lpl:lp_1541
lcl|lpj:JDM1_1059
lcl|lps:LPST_C1216
lcl|ljo:LJ1852
lcl|ljf:FI9785_1804
lcl|lac:LBA1973
lcl|lsa:LSA0297
lcl|lsa:LSA1385
lcl|lsl:LSL_0645
lcl|ldb:Ldb2212
lcl|lbu:LBUL_2033
lcl|lde:LDBND_2050
lcl|lbr:LVIS_0094
lcl|lbr:LVIS_0144
lcl|lca:LSEI_0227
lcl|lca:LSEI_1681
lcl|lcb:LCABL_02270
lcl|lcb:LCABL_18990
lcl|lcz:LCAZH_0262
lcl|lcz:LCAZH_1670
lcl|lga:LGAS_1892
lcl|lre:Lreu_1766
lcl|lrf:LAR_1654
lcl|lhe:lhv_2102
lcl|lfe:LAF_1761
lcl|lrh:LGG_00274
lcl|lrh:LGG_01727
lcl|lrl:LC705_00265
lcl|lcr:LCRIS_02017
lcl|lam:LA2_10760
lcl|ppe:PEPE_0713
lcl|ppe:PEPE_1362
lcl|efa:EF1049
lcl|efa:EF3142
lcl|ooe:OEOE_0892
lcl|ooe:OEOE_1523
lcl|lme:LEUM_0551
lcl|lme:LEUM_0924
lcl|lci:LCK_00462
lcl|lci:LCK_00929
lcl|lki:LKI_00915
lcl|lki:LKI_02715
lcl|lgs:LEGAS_0931
lcl|lgs:LEGAS_1343
lcl|ctc:CTC01865
lcl|cbk:CLL_A1312
lcl|cbe:Cbei_2192
lcl|clj:CLJU_c11590
lcl|amt:Amet_3469
lcl|dae:Dtox_1550
lcl|tte:TTE0195
lcl|tte:TTE1941
lcl|tex:Teth514_0139
lcl|tex:Teth514_1081
lcl|tex:Teth514_1416
lcl|tpd:Teth39_0975
lcl|tpd:Teth39_2063
lcl|tit:Thit_0172
lcl|tit:Thit_0964
lcl|tit:Thit_1743
lcl|tmt:Tmath_1019
lcl|tmt:Tmath_1723
lcl|mta:Moth_1283
lcl|toc:Toce_1896
lcl|ttm:Tthe_2388
lcl|ttm:Tthe_2465
lcl|hor:Hore_16280
lcl|has:Halsa_0820
lcl|mcp:MCAP_0460
lcl|mlc:MSB_A0473
lcl|acl:ACL_0963
lcl|mtu:Rv1122
lcl|mtu:Rv1844c
lcl|mtc:MT1892
lcl|mbo:Mb1875c
lcl|mle:ML2065
lcl|mpa:MAP1557c
lcl|mpa:MAP2670c
lcl|mav:MAV_1253
lcl|mav:MAV_2871
lcl|msm:MSMEG_0002
lcl|msm:MSMEG_3632
lcl|mul:MUL_0148
lcl|mul:MUL_3035
lcl|mva:Mvan_0003
lcl|mva:Mvan_3089
lcl|mgi:Mflv_0825
lcl|mgi:Mflv_3359
lcl|mab:MAB_0003
lcl|mab:MAB_2413c
lcl|mmc:Mmcs_0003
lcl|mmc:Mmcs_2812
lcl|mjl:Mjls_0003
lcl|msp:Mspyr1_26900
lcl|mmi:MMAR_2718
lcl|mmi:MMAR_4338
lcl|cgb:cg1643
lcl|cgt:cgR_1513
lcl|cef:CE1588
lcl|cdi:DIP1213
lcl|cjk:jk0912
lcl|cur:cur_1065
lcl|car:cauri_1296
lcl|ckp:ckrop_0877
lcl|cpu:cpfrc_01011
lcl|nfa:nfa11750
lcl|nfa:nfa54570
lcl|rha:RHA1_ro00556
lcl|rha:RHA1_ro03668
lcl|rha:RHA1_ro07246
lcl|rha:RHA1_ro11061
lcl|rha:RHA1_ro11328
lcl|rer:RER_00030
lcl|rer:RER_31010
lcl|rop:ROP_34850
lcl|rop:ROP_70300
lcl|req:REQ_00030
lcl|req:REQ_24220
lcl|gbr:Gbro_2762
lcl|tpr:Tpau_0004
lcl|tpr:Tpau_1596
lcl|srt:Srot_1784
lcl|sco:SCO0975
lcl|sco:SCO3877
lcl|sco:SCO6658
lcl|sma:SAV_1771
lcl|sma:SAV_4318
lcl|sma:SAV_7249
lcl|sgr:SGR_3702
lcl|sgr:SGR_769
lcl|scb:SCAB_11811
lcl|scb:SCAB_15751
lcl|scb:SCAB_45801
lcl|twh:TWT492
lcl|lxx:Lxx00030
lcl|lxx:Lxx17380
lcl|cmi:CMM_0003
lcl|cmi:CMM_2272
lcl|cms:CMS_0004
lcl|cms:CMS_2466
lcl|mts:MTES_2522
lcl|mts:MTES_2964
lcl|art:Arth_0003
lcl|art:Arth_2449
lcl|aau:AAur_0003
lcl|aau:AAur_2419
lcl|ach:Achl_0003
lcl|ach:Achl_2197
lcl|aai:AARI_15520
lcl|rsa:RSal33209_0003
lcl|rsa:RSal33209_3326
lcl|krh:KRH_14660
lcl|mlu:Mlut_09430
lcl|rmu:RMDY18_07920
lcl|rdn:HMPREF0733_12158
lcl|bcv:Bcav_0003
lcl|bcv:Bcav_3598
lcl|bfa:Bfae_07950
lcl|jde:Jden_1948
lcl|kse:Ksed_00030
lcl|xce:Xcel_0003
lcl|xce:Xcel_1889
lcl|ske:Sked_00030
lcl|ske:Sked_16410
lcl|cfl:Cfla_0003
lcl|cfl:Cfla_1729
lcl|ica:Intca_0003
lcl|ica:Intca_2469
lcl|pac:PPA1629
lcl|pak:HMPREF0675_4667
lcl|pfr:PFREUD_04620
lcl|pfr:PFREUD_08090
lcl|nca:Noca_0003
lcl|kfl:Kfla_0003
lcl|kfl:Kfla_1879
lcl|tfu:Tfu_0003
lcl|nda:Ndas_0003
lcl|tcu:Tcur_0003
lcl|tcu:Tcur_2816
lcl|sro:Sros_0004
lcl|sro:Sros_3959
lcl|fra:Francci3_0936
lcl|fre:Franean1_5606
lcl|fri:FraEuI1c_1222
lcl|fal:FRAAL1567
lcl|ace:Acel_1820
lcl|nml:Namu_0003
lcl|nml:Namu_4562
lcl|nml:Namu_4789
lcl|gob:Gobs_0003
lcl|kra:Krad_0003
lcl|kra:Krad_1524
lcl|sen:SACE_0004
lcl|sen:SACE_4396
lcl|svi:Svir_00030
lcl|svi:Svir_36670
lcl|tbi:Tbis_0003
lcl|tbi:Tbis_2102
lcl|amd:AMED_0003
lcl|amd:AMED_0394
lcl|ami:Amir_0003
lcl|ami:Amir_5683
lcl|stp:Strop_0004
lcl|stp:Strop_3445
lcl|saq:Sare_0003
lcl|saq:Sare_3824
lcl|mau:Micau_0003
lcl|mau:Micau_4835
lcl|mil:ML5_0003
lcl|cai:Caci_0003
lcl|cai:Caci_1141
lcl|cai:Caci_2642
lcl|sna:Snas_0003
lcl|mcu:HMPREF0573_10630
lcl|blo:BL0444
lcl|blj:BLD_1244
lcl|bln:Blon_0207
lcl|bln:Blon_0666
lcl|blf:BLIF_0171
lcl|bll:BLJ_0210
lcl|bad:BAD_0197
lcl|bad:BAD_0628
lcl|bla:BLA_1007
lcl|bde:BDP_0295
lcl|bde:BDP_0847
lcl|bbi:BBIF_1443
lcl|bbp:BBPR_1497
lcl|gva:HMPREF0424_0180
lcl|gvg:HMPREF0421_20299
lcl|gvg:HMPREF0421_21329
lcl|rxy:Rxyl_0050
lcl|cwo:Cwoe_2511
lcl|cwo:Cwoe_4301
lcl|afo:Afer_1093
lcl|ctr:CT063
lcl|cta:CTA_0068
lcl|ctb:CTL0319
lcl|ctz:CTB_0621
lcl|cmu:TC0333
lcl|cpn:CPn0360
lcl|cca:CCA00432
lcl|cab:CAB418
lcl|cfe:CF0576
lcl|pcu:pc0317
lcl|wch:wcw_0356
lcl|bbu:BB0561
lcl|bbz:BbuZS7_0571
lcl|bga:BG0571
lcl|baf:BAPKO_0590
lcl|btu:BT0561
lcl|bhr:BH0561
lcl|bdu:BDU_563
lcl|bre:BRE_566
lcl|tpa:TP0331
lcl|ssm:Spirs_3595
lcl|sta:STHERM_c04150
lcl|aba:Acid345_2811
lcl|aca:ACP_2279
lcl|acm:AciX9_3766
lcl|tsa:AciPR4_0514
lcl|tsa:AciPR4_0849
lcl|sus:Acid_1206
lcl|sus:Acid_7082
lcl|bth:BT_1222
lcl|bfr:BF1853
lcl|bfs:BF1919
lcl|bvu:BVU_2795
lcl|bhl:Bache_2720
lcl|pdi:BDI_0646
lcl|ppn:Palpr_0566
lcl|sru:SRU_0079
lcl|srm:SRM_00084
lcl|rmr:Rmar_2300
lcl|cpi:Cpin_1480
lcl|phe:Phep_1676
lcl|phe:Phep_2404
lcl|chu:CHU_1404
lcl|dfe:Dfer_5181
lcl|sli:Slin_4083
lcl|sli:Slin_6630
lcl|fjo:Fjoh_4799
lcl|rbi:RB2501_00246
lcl|zpr:ZPR_2641
lcl|fbc:FB2170_13818
lcl|cao:Celal_0076
lcl|ipo:Ilyop_2788
lcl|ote:Oter_0758
lcl|caa:Caka_2080
lcl|min:Minf_0198
lcl|rba:RB2817
lcl|psl:Psta_2486
lcl|plm:Plim_2297
lcl|ipa:Isop_3207
lcl|syn:sll0329
lcl|syw:SYNW1119
lcl|syc:syc1460_c
lcl|syf:Synpcc7942_0039
lcl|syd:Syncc9605_1256
lcl|sye:Syncc9902_1226
lcl|syg:sync_1688
lcl|syr:SynRCC307_1252
lcl|syx:SynWH7803_1297
lcl|syp:SYNPCC7002_A0221
lcl|cya:CYA_0947
lcl|cyb:CYB_2481
lcl|tel:tlr0576
lcl|mar:MAE_15220
lcl|cyt:cce_3746
lcl|cyp:PCC8801_2258
lcl|cyc:PCC7424_3297
lcl|cyn:Cyan7425_1582
lcl|cyj:Cyan7822_3017
lcl|cyu:UCYN_06970
lcl|gvi:gll1117
lcl|ana:alr5275
lcl|npu:Npun_F2977
lcl|npu:Npun_F3303
lcl|npu:Npun_R6307
lcl|ava:Ava_2527
lcl|ava:Ava_C0152
lcl|naz:Aazo_1275
lcl|pma:Pro0843
lcl|pmm:PMM0770
lcl|pmt:PMT0565
lcl|pmn:PMN2A_0176
lcl|pmi:PMT9312_0778
lcl|pmb:A9601_08321
lcl|pmc:P9515_08131
lcl|pmf:P9303_16871
lcl|pmg:P9301_08301
lcl|pmh:P9215_08641
lcl|pmj:P9211_09921
lcl|ter:Tery_1834
lcl|amr:AM1_2091
lcl|amr:AM1_6319
lcl|cte:CT1874
lcl|cpc:Cpar_0334
lcl|cch:Cag_1669
lcl|cph:Cpha266_2151
lcl|cpb:Cphamn1_2105
lcl|cli:Clim_2077
lcl|pvi:Cvib_0374
lcl|plt:Plut_0306
lcl|pph:Ppha_2484
lcl|paa:Paes_1907
lcl|dly:Dehly_0889
lcl|rrs:RoseRS_4286
lcl|rca:Rcas_0935
lcl|cau:Caur_0500
lcl|cag:Cagg_3189
lcl|hau:Haur_2625
lcl|tro:trd_1142
lcl|sti:Sthe_2435
lcl|atm:ANT_01430
lcl|dra:DR_1595
lcl|dge:Dgeo_1973
lcl|ddr:Deide_16450
lcl|dmr:Deima_2378
lcl|dpt:Deipr_1544
lcl|tra:Trad_1523
lcl|tra:Trad_1969
lcl|tsc:TSC_c11220
lcl|msv:Mesil_2478
lcl|mhd:Marky_1024
lcl|aae:aq_498
lcl|hya:HY04AAS1_1281
lcl|hyd:Hyd3684_1264
lcl|hth:HTH_0380
lcl|tal:Thal_1580
lcl|tma:TM0438
lcl|tpt:Tpet_0482
lcl|tle:Tlet_0874
lcl|trq:TRQ2_0497
lcl|tna:CTN_0234
lcl|tnp:Tnap_0220
lcl|pmo:Pmob_0443
lcl|dth:DICTH_1926
lcl|dtu:Dtur_0197
lcl|nde:NIDE2204
lcl|ttr:Tter_0833
lcl|mpd:MCP_2266
lcl|hal:VNG2553G
lcl|hma:rrnAC2180
lcl|hwa:HQ1075A
lcl|nph:NP0286A
lcl|hla:Hlac_1605
lcl|hmu:Hmuk_0410
lcl|htu:Htur_3388
lcl|nmg:Nmag_1339
lcl|hvo:HVO_1830
lcl|hje:HacjB3_14780
lcl|hbo:Hbor_03760
lcl|rci:RCIX2363
lcl|665079.A7EX11
lcl|644223.PAS_chr3_0277
lcl|573826.CD36_12850
lcl|559307.ZYRO0D07876g
lcl|559295.KLTH0B08668g
lcl|500485.B6HD31
lcl|436907.A7TNU8
lcl|436017.A4S0Q3
lcl|332648.A6RQM1
lcl|281687.CJA26159
lcl|222929.C5PH56
lcl|214684.CNK01050
lcl|162425.CADANIAP00008380
lcl|148305.A4RG32
lcl|135651.CBN11695
lcl|104341.JGI63299
lcl|99883.ENSTNIP00000018228
lcl|81824.JGI20098
lcl|73239.Q7RR76
lcl|70448.Q014J3
lcl|69293.ENSGACP00000009533
lcl|67593.JGI108585
lcl|59729.ENSTGUP00000003398
lcl|59689.scaffold_200086.1
lcl|51511.ENSCSAVP00000018013
lcl|51453.JGI72685
lcl|45351.JGI230495
lcl|44689.DDB_0215011
lcl|39947.LOC_Os11g29400.1
lcl|39946.BGIOSIBCE034482
lcl|36914.A5E1J3
lcl|36630.CADNFIAP00004433
lcl|35128.JGI33343
lcl|33178.CADATEAP00009098
lcl|33169.AGOS_AFR129W
lcl|31234.CRE25971
lcl|31033.ENSTRUP00000030081
lcl|29883.JGI293971
lcl|29760.GSVIVG00030821001
lcl|28985.Q875M5
lcl|15368.BRADI1G54350.1
lcl|13616.ENSMODP00000003239
lcl|10228.JGI64046
lcl|10141.ENSCPOP00000015956
lcl|10116.ENSRNOP00000059560
lcl|10090.ENSMUSP00000081141
lcl|9986.ENSOCUP00000012653
lcl|9913.ENSBTAP00000017988
lcl|9823.ENSSSCP00000003687
lcl|9796.ENSECAP00000017177
lcl|9685.ENSFCAP00000013532
lcl|9615.ENSCAFP00000024703
lcl|9606.ENSP00000270776
lcl|9600.ENSPPYP00000002203
lcl|9544.ENSMMUP00000039139
lcl|9361.ENSDNOP00000008096
lcl|9258.ENSOANP00000004458
lcl|9031.ENSGALP00000004417
lcl|8364.ENSXETP00000047969
lcl|8090.ENSORLP00000006572
lcl|7955.ENSDARP00000007588
lcl|7739.JGI265864
lcl|7719.ENSCINP00000015548
lcl|7668.XP_788858
lcl|7460.XP_625090
lcl|7425.XP_001600933
lcl|7260.FBpp0239374
lcl|7245.FBpp0261249
lcl|7244.FBpp0231347
lcl|7237.FBpp0272333
lcl|7227.FBpp0070368
lcl|7222.FBpp0158478
lcl|7217.FBpp0124655
lcl|7176.CPIJ019262-PA
lcl|7165.AGAP012912-PA
lcl|7159.AAEL005931-PA
lcl|7070.XP_972051
lcl|6945.ISCW010101-PA
lcl|6239.T25B9.9.2
lcl|6238.CBG17632
lcl|6182.Q86EU2
lcl|6085.XP_002161527
lcl|6035.ECU05_0860
lcl|5875.TP01_0193
lcl|5874.Q4UGE1
lcl|5855.PVX_117745
lcl|5850.PKH_125180
lcl|5833.PF14_0520-1
lcl|5722.A2GAV3
lcl|5691.Tb09.211.3180
lcl|5671.LinJ35.3440
lcl|5518.FG01111.1
lcl|5476.CAL0001618
lcl|5306.JGI97806
lcl|5270.UM02577.1
lcl|5141.NCU03100.1
lcl|5085.CADAFUAP00002259
lcl|5062.CADAORAP00000783
lcl|5061.CADANGAP00008778
lcl|5059.CADAFLAP00009909
lcl|5057.CADACLAP00007884
lcl|4959.Q6BSU4
lcl|4952.Q6CEH4
lcl|4932.YHR183W
lcl|4929.A5DP83
lcl|4924.PICST_69500
lcl|4896.SPBC660.16-1
lcl|4558.Sb10g001050.1
lcl|3702.AT5G41670.2-P
lcl|3694.gw1.X.458.1
lcl|3218.JGI227811
lcl|3055.JGI158911
lcl|2850.JGI26934

K00034.cdhit:

lcl|eta:ETA_30410
lcl|epy:EpC_32460
lcl|eam:EAMY_3245
lcl|pmr:PMI1532
lcl|pst:PSPTO_2492
lcl|psb:Psyr_2297
lcl|psp:PSPPH_2879
lcl|pfl:PFL_4100
lcl|pfo:Pfl01_1840
lcl|pfs:PFLU2089
lcl|psa:PST_3895
lcl|nwa:Nwat_1326
lcl|afe:Lferr_1535
lcl|afe:Lferr_1879
lcl|bmu:Bmul_0907
lcl|bxe:Bxe_B0443
lcl|bph:Bphy_4761
lcl|bpy:Bphyt_7232
lcl|bge:BC1002_4763
lcl|bpt:Bpet0388
lcl|axy:AXYL_03471
lcl|aav:Aave_1089
lcl|tbd:Tbd_0924
lcl|scl:sce7442
lcl|hoh:Hoch_0357
lcl|bja:bll7157
lcl|bja:bll7185
lcl|bra:BRADO1396
lcl|bbt:BBta_6708
lcl|mrd:Mrad2831_1756
lcl|mpo:Mpop_1521
lcl|rde:RD1_3328
lcl|swi:Swit_0697
lcl|gox:GOX2015
lcl|acr:Acry_2603
lcl|acr:Acry_3136
lcl|gdi:GDI_2625
lcl|bsu:BSU02830
lcl|bsu:BSU03930
lcl|bss:BSUW23_02030
lcl|ban:BA_4968
lcl|bce:BC4715
lcl|bca:BCE_4858
lcl|bcz:BCZK4466
lcl|bcz:pE33L466_0368
lcl|bcr:BCAH187_A4852
lcl|bcb:BCB4264_A4828
lcl|bcu:BCAH820_4834
lcl|bcg:BCG9842_B0408
lcl|bcq:BCQ_4529
lcl|bcy:Bcer98_3132
lcl|btk:BT9727_4448
lcl|btl:BALH_3120
lcl|btl:BALH_4289
lcl|bwe:BcerKBAB4_4547
lcl|bli:BL01382
lcl|bli:BL01687
lcl|bay:RBAM_003090
lcl|bay:RBAM_004180
lcl|bao:BAMF_0361
lcl|bae:BATR1942_20675
lcl|bpu:BPUM_0257
lcl|bpu:BPUM_2122
lcl|bmq:BMQ_0838
lcl|bmq:BMQ_1051
lcl|bmq:BMQ_3371
lcl|bmd:BMD_0838
lcl|bmd:BMD_3374
lcl|oih:OB3183
lcl|saa:SAUSA300_2416
lcl|sep:SE1830
lcl|ser:SERP1839
lcl|sha:SH0795
lcl|ssp:SSP0656
lcl|sca:Sca_1743
lcl|esi:Exig_0211
lcl|eat:EAT1b_1955
lcl|mcl:MCCL_0186
lcl|mcl:MCCL_1630
lcl|pjd:Pjdr2_4221
lcl|lac:LBA1098
lcl|lsl:LSL_0144
lcl|lca:LSEI_2180
lcl|lcb:LCABL_23550
lcl|lrh:LGG_02189
lcl|lrl:LC705_02185
lcl|ppe:PEPE_0073
lcl|efa:EF2382
lcl|sco:SCO1335
lcl|sma:SAV_1922
lcl|fra:Francci3_2849
lcl|nml:Namu_1837
lcl|stp:Strop_0661
lcl|saq:Sare_0635
lcl|rxy:Rxyl_0551
lcl|cwo:Cwoe_1554
lcl|ele:Elen_0198
lcl|wch:wcw_0442
lcl|aba:Acid345_3509
lcl|aca:ACP_3015
lcl|acm:AciX9_1360
lcl|tsa:AciPR4_1785
lcl|sus:Acid_2336
lcl|sus:Acid_7577
lcl|cpi:Cpin_0947
lcl|chu:CHU_1661
lcl|dfe:Dfer_1228
lcl|sli:Slin_2520
lcl|zpr:ZPR_1651
lcl|cao:Celal_1811
lcl|ote:Oter_3349
lcl|rba:RB7294
lcl|psl:Psta_3574
lcl|syn:sll1709
lcl|syc:syc0030_d
lcl|syg:sync_1918
lcl|syr:SynRCC307_1928
lcl|syx:SynWH7803_0725
lcl|cyt:cce_0222
lcl|cyc:PCC7424_3932
lcl|cyn:Cyan7425_1811
lcl|cyn:Cyan7425_4436
lcl|cyj:Cyan7822_5687
lcl|cyj:Cyan7822_6114
lcl|gvi:gll1114
lcl|ana:all3836
lcl|npu:Npun_F1792
lcl|npu:Npun_F2211
lcl|ava:Ava_1863
lcl|ttr:Tter_2119
lcl|hma:rrnAC2741
lcl|tac:Ta0897
lcl|tvo:TVN1019
lcl|pto:PTO0639
lcl|pto:PTO1070
lcl|pho:PH1809
lcl|pfu:PF1853
lcl|tko:TK0673
lcl|hbu:Hbut_1375
lcl|sso:SSO3003
lcl|sso:SSO3042
lcl|sso:SSO3204
lcl|sto:ST1704
lcl|sai:Saci_1079
lcl|sis:LS215_2319
lcl|sia:M1425_2156
lcl|sid:M164_2160
lcl|siy:YG5714_2283
lcl|sin:YN1551_0633
lcl|mse:Msed_1301
lcl|cma:Cmaq_1714

K00035.cdhit:

lcl|xcc:XCC0744
lcl|xca:xccb100_3611
lcl|xcv:XCV0847
lcl|xac:XAC0797
lcl|xoo:XOO3804
lcl|xom:XOO_3586
lcl|psu:Psesu_0880
lcl|pst:PSPTO_4782
lcl|psb:Psyr_4331
lcl|psp:PSPPH_4371
lcl|csa:Csal_1017
lcl|hel:HELO_2796
lcl|hse:Hsero_2708
lcl|mlo:mll0280
lcl|mci:Mesci_3619
lcl|mes:Meso_0843
lcl|sme:SMc00588
lcl|smd:Smed_0768
lcl|rhi:NGR_c09060
lcl|atu:Atu1113
lcl|ara:Arad_1691
lcl|avi:Avi_3910
lcl|ret:RHE_CH01458
lcl|rec:RHECIAT_CH0001526
lcl|rle:RL1574
lcl|rlt:Rleg2_1072
lcl|rlg:Rleg_1217
lcl|bme:BMEII0355
lcl|bov:BOV_A0883
lcl|oan:Oant_1420
lcl|bja:blr3205
lcl|bra:BRADO1814
lcl|bbt:BBta_2134
lcl|sno:Snov_0117
lcl|mrd:Mrad2831_1330
lcl|met:M446_4632
lcl|bid:Bind_3077
lcl|ccr:CC_0967
lcl|cak:Caul_3616
lcl|cak:Caul_3971
lcl|cse:Cseg_1896
lcl|cse:Cseg_3324
lcl|aex:Astex_1898
lcl|pde:Pden_4245
lcl|sal:Sala_0745
lcl|sjp:SJA_C1-05950
lcl|azl:AZL_e03690

K00036.cdhit:

lcl|hsa:2539
lcl|ptr:743041
lcl|pon:100449143
lcl|mcc:701137
lcl|mmu:14380
lcl|mmu:14381
lcl|rno:24377
lcl|cfa:481088
lcl|aml:100469970
lcl|bta:281179
lcl|ssc:100515002
lcl|ecb:100059734
lcl|mdo:100012365
lcl|oaa:100073461
lcl|xla:379711
lcl|xtr:550066
lcl|dre:570579
lcl|bfo:BRAFLDRAFT_276753
lcl|cin:100183819
lcl|spu:590603
lcl|dme:Dmel_CG12529
lcl|dme:Dmel_CG7140
lcl|dpo:Dpse_GA11679
lcl|dpo:Dpse_GA28263
lcl|dan:Dana_GF20421
lcl|dan:Dana_GF23498
lcl|der:Dere_GG13190
lcl|der:Dere_GG19245
lcl|dpe:Dper_GL25454
lcl|dse:Dsec_GM22102
lcl|dse:Dsec_GM22981
lcl|dsi:Dsim_GD12078
lcl|dwi:Dwil_GK12143
lcl|dwi:Dwil_GK20019
lcl|dya:Dyak_GE15864
lcl|dya:Dyak_GE19513
lcl|dgr:Dgri_GH12489
lcl|dgr:Dgri_GH17134
lcl|dmo:Dmoj_GI11107
lcl|dmo:Dmoj_GI11743
lcl|dvi:Dvir_GJ11415
lcl|dvi:Dvir_GJ15960
lcl|aga:AgaP_AGAP010739
lcl|aga:AgaP_AGAP012678
lcl|aag:AaeL_AAEL009507
lcl|cqu:CpipJ_CPIJ006761
lcl|ame:725325
lcl|nvi:100115674
lcl|tca:662934
lcl|api:100159375
lcl|isc:IscW_ISCW010043
lcl|cel:B0035.5
lcl|cbr:CBG06072
lcl|bmy:Bm1_36755
lcl|smm:Smp_052810
lcl|nve:NEMVE_v1g246951
lcl|hmg:100204193
lcl|tad:TRIADDRAFT_24087
lcl|ath:AT1G09420
lcl|ath:AT1G24280
lcl|ath:AT3G27300
lcl|ath:AT5G13110
lcl|ath:AT5G35790
lcl|ath:AT5G40760
lcl|pop:POPTR_554745
lcl|pop:POPTR_641721
lcl|pop:POPTR_708767
lcl|pop:POPTR_736146
lcl|pop:POPTR_807677
lcl|pop:POPTR_834445
lcl|rcu:RCOM_0347870
lcl|rcu:RCOM_1078990
lcl|rcu:RCOM_1436130
lcl|vvi:100254253
lcl|vvi:100254628
lcl|vvi:100264918
lcl|vvi:100266583
lcl|vvi:100267681
lcl|osa:4329889
lcl|osa:4332659
lcl|osa:4333103
lcl|osa:4336209
lcl|osa:4342988
lcl|sbi:SORBI_01g037060
lcl|sbi:SORBI_06g003160
lcl|zma:100279290
lcl|zma:100284317
lcl|zma:100304292
lcl|zma:100383421
lcl|zma:100383765
lcl|ppp:PHYPADRAFT_106065
lcl|ppp:PHYPADRAFT_110277
lcl|ppp:PHYPADRAFT_110351
lcl|ppp:PHYPADRAFT_120050
lcl|ppp:PHYPADRAFT_179517
lcl|ppp:PHYPADRAFT_189728
lcl|ppp:PHYPADRAFT_209102
lcl|ppp:PHYPADRAFT_225940
lcl|ppp:PHYPADRAFT_233228
lcl|cre:CHLREDRAFT_119861
lcl|cre:CHLREDRAFT_173841
lcl|vcn:VOLCADRAFT_82038
lcl|olu:OSTLU_45668
lcl|ota:Ot05g04760
lcl|cme:CMI224C
lcl|cme:CMR014C
lcl|sce:YNL241C
lcl|ago:AGOS_ABL206C
lcl|kla:KLLA0D19855g
lcl|lth:KLTH0H00374g
lcl|ppa:PAS_chr2-1_0308
lcl|vpo:Kpol_1015p12
lcl|zro:ZYRO0F15686g
lcl|cgr:CAGL0J07612g
lcl|dha:DEHA2C10274g
lcl|pic:PICST_85065
lcl|pgu:PGUG_03724
lcl|lel:LELG_00511
lcl|cal:CaO19.12218
lcl|cal:CaO19.4754
lcl|ctp:CTRG_03250
lcl|cdu:CD36_08460
lcl|yli:YALI0E22649g
lcl|clu:CLUG_01870
lcl|ncr:NCU09111
lcl|pan:PODANSg5654
lcl|mgr:MGG_09926
lcl|fgr:FG01279.1
lcl|ssl:SS1G_12886
lcl|bfu:BC1G_08348
lcl|ani:AN2981.2
lcl|afm:AFUA_3G08470
lcl|nfi:NFIA_068650
lcl|aor:AOR_1_2474174
lcl|afv:AFLA_086620
lcl|act:ACLA_036450
lcl|pcs:Pc20g03330
lcl|cim:CIMG_07661
lcl|ure:UREG_07624
lcl|pno:SNOG_09416
lcl|tml:GSTUM_00008696001
lcl|spo:SPAC3A12.18
lcl|spo:SPAC3C7.13c
lcl|spo:SPCC794.01c
lcl|cne:CNG03280
lcl|lbc:LACBIDRAFT_188936
lcl|mpr:MPER_06249
lcl|cci:CC1G_00317
lcl|scm:SCHCODRAFT_12537
lcl|uma:UM04930.1
lcl|mgl:MGL_3189
lcl|ecu:ECU08_1850
lcl|mbr:MONBRDRAFT_32291
lcl|ngr:NAEGRDRAFT_78375
lcl|ddi:DDB_G0273131
lcl|pfa:PF14_0511
lcl|pfd:PFDG_02252
lcl|pfh:PFHG_00656
lcl|pyo:PY00793
lcl|pcb:PC000399.00.0
lcl|pbe:PB001310.02.0
lcl|pkn:PKH_125270
lcl|pvx:PVX_117790
lcl|tan:TA05220
lcl|tpv:TP03_0558
lcl|bbo:BBOV_IV001600
lcl|tgo:TGME49_078830
lcl|tgo:TGME49_094200
lcl|tbr:Tb10.70.5200
lcl|tcr:509287.50
lcl|lma:LmjF34.0080
lcl|lif:LinJ34.0080
lcl|lbz:LbrM20_V2.0160
lcl|gla:GL50803_8682
lcl|tva:TVAG_089600
lcl|tva:TVAG_414060
lcl|tps:THAPSDRAFT_34514
lcl|pif:PITG_00146
lcl|eco:b1852
lcl|ece:Z2904
lcl|eoi:ECO111_2360
lcl|eoh:ECO103_2042
lcl|eci:UTI89_C2055
lcl|ecy:ECSE_2027
lcl|efe:EFER_1221
lcl|sty:STY2094
lcl|stm:STM1886
lcl|sek:SSPA0917
lcl|sec:SC1891
lcl|sed:SeD_A1362
lcl|seg:SG1166
lcl|ses:SARI_01060
lcl|ypa:YPA_1449
lcl|ypp:YPDSF_1056
lcl|yen:YE2383
lcl|sfx:S1928
lcl|eca:ECA2479
lcl|pct:PC1_1832
lcl|pwa:Pecwa_2116
lcl|eta:ETA_14980
lcl|epy:EpC_15740
lcl|eam:EAMY_2054
lcl|ebi:EbC_24960
lcl|plu:plu2122
lcl|pay:PAU_02443
lcl|buc:BU320
lcl|bas:BUsg312
lcl|bab:bbp298
lcl|bcc:BCc_199
lcl|bap:BUAP5A_313
lcl|bau:BUAPTUC7_314
lcl|sgl:SG1270
lcl|ent:Ent638_2421
lcl|enc:ECL_01446
lcl|esc:Entcl_1938
lcl|esa:ESA_01389
lcl|ctu:Ctu_25340
lcl|kpn:KPN_02367
lcl|kpe:KPK_1922
lcl|cko:CKO_01113
lcl|cro:ROD_18921
lcl|spe:Spro_2768
lcl|pmr:PMI1157
lcl|eic:NT01EI_1607
lcl|etr:ETAE_1449
lcl|bfl:Bfl449
lcl|bpn:BPEN_464
lcl|bva:BVAF_450
lcl|hde:HDEF_0646
lcl|dda:Dd703_2136
lcl|ddc:Dd586_2187
lcl|ddd:Dda3937_03574
lcl|dze:Dd1591_2244
lcl|xbo:XBJ1_2233
lcl|xne:XNC1_2174
lcl|pam:PANA_2191
lcl|pam:PANA_4018
lcl|pva:Pvag_1655
lcl|pao:Pat9b_2299
lcl|rah:Rahaq_1998
lcl|hin:HI0558
lcl|hit:NTHI0686
lcl|hiq:CGSHiGG_06065
lcl|hif:HIBPF17700
lcl|hil:HICON_08610
lcl|hdu:HD0838
lcl|hap:HAPS_0838
lcl|hso:HS_1651
lcl|hsm:HSM_1813
lcl|pmu:PM1549
lcl|msu:MS0016
lcl|apl:APL_1311
lcl|apj:APJL_1324
lcl|asu:Asuc_0227
lcl|aap:NT05HA_2091
lcl|aat:D11S_0516
lcl|xfa:XF1065
lcl|xft:PD0346
lcl|xfm:Xfasm12_0374
lcl|xfn:XfasM23_0338
lcl|xcc:XCC2136
lcl|xcc:XCC3993
lcl|xca:xccb100_2042
lcl|xca:xccb100_4185
lcl|xcv:XCV2237
lcl|xcv:XCV4168
lcl|xac:XAC2071
lcl|xac:XAC4081
lcl|xoo:XOO0467
lcl|xoo:XOO2314
lcl|xom:XOO_0432
lcl|xom:XOO_2191
lcl|xop:PXO_02888
lcl|xal:XALc_0145
lcl|xal:XALc_1830
lcl|sml:Smlt1793
lcl|smt:Smal_1531
lcl|psu:Psesu_1292
lcl|vch:VCA0896
lcl|vvu:VV1_2684
lcl|vvy:VV1605
lcl|vvm:VVM_03171
lcl|vpa:VP1710
lcl|vha:VIBHAR_02429
lcl|vsp:VS_1304
lcl|vex:VEA_003323
lcl|vfi:VF_A0468
lcl|vfm:VFMJ11_A0518
lcl|vsa:VSAL_II0687
lcl|ppr:PBPRA1442
lcl|pae:PA3183
lcl|pae:PA5439
lcl|pau:PA14_23070
lcl|pap:PSPA7_1947
lcl|pap:PSPA7_6228
lcl|ppu:PP_1022
lcl|ppu:PP_4042
lcl|ppu:PP_5351
lcl|ppf:Pput_1060
lcl|ppf:Pput_1796
lcl|ppf:Pput_5259
lcl|ppg:PputGB1_1020
lcl|ppg:PputGB1_3646
lcl|ppg:PputGB1_5400
lcl|ppw:PputW619_1831
lcl|ppw:PputW619_4202
lcl|ppw:PputW619_5128
lcl|pst:PSPTO_1300
lcl|pst:PSPTO_3121
lcl|psb:Psyr_1120
lcl|psb:Psyr_2988
lcl|psp:PSPPH_1188
lcl|pfl:PFL_3143
lcl|pfl:PFL_4610
lcl|pfo:Pfl01_2587
lcl|pfo:Pfl01_4363
lcl|pfs:PFLU2692
lcl|pfs:PFLU4838
lcl|pen:PSEEN1940
lcl|pen:PSEEN4405
lcl|pen:PSEEN5500
lcl|pmy:Pmen_3143
lcl|pmy:Pmen_4486
lcl|psa:PST_0182
lcl|psa:PST_2329
lcl|psa:PST_3497
lcl|cja:CJA_1350
lcl|avn:Avin_02020
lcl|avn:Avin_27260
lcl|son:SO_2489
lcl|sdn:Sden_2079
lcl|sfr:Sfri_1892
lcl|saz:Sama_1812
lcl|sbl:Sbal_2241
lcl|sbp:Sbal223_2254
lcl|slo:Shew_2048
lcl|spc:Sputcn32_1866
lcl|sse:Ssed_2070
lcl|spl:Spea_2335
lcl|she:Shewmr4_2046
lcl|shn:Shewana3_2151
lcl|shw:Sputw3181_2142
lcl|shl:Shal_1949
lcl|swd:Swoo_2539
lcl|swp:swp_2390
lcl|svo:SVI_2317
lcl|cps:CPS_2281
lcl|pha:PSHAa1140
lcl|pat:Patl_0970
lcl|psm:PSM_A1887
lcl|sde:Sde_1380
lcl|maq:Maqu_1834
lcl|amc:MADE_01244
lcl|pin:Ping_2754
lcl|ttu:TERTU_2711
lcl|fbl:Fbal_1965
lcl|lpn:lpg0416
lcl|lpf:lpl0459
lcl|lpp:lpp0483
lcl|lpc:LPC_2927
lcl|llo:LLO_2807
lcl|mca:MCA0025
lcl|mca:MCA2971
lcl|tcx:Tcr_1214
lcl|noc:Noc_0772
lcl|noc:Noc_2062
lcl|nhl:Nhal_2215
lcl|nhl:Nhal_2848
lcl|nwa:Nwat_1038
lcl|nwa:Nwat_2337
lcl|alv:Alvin_2753
lcl|tgr:Tgr7_0872
lcl|hna:Hneap_0996
lcl|hch:HCH_00347
lcl|csa:Csal_2741
lcl|hel:HELO_3637
lcl|mmw:Mmwyl1_1038
lcl|dno:DNO_1223
lcl|afe:Lferr_1690
lcl|bci:BCI_0309
lcl|nma:NMA1609
lcl|nme:NMB1392
lcl|nmc:NMC1331
lcl|nmn:NMCC_1307
lcl|nmi:NMO_1234
lcl|ngo:NGO0715
lcl|ngk:NGK_1174
lcl|nla:NLA_9260
lcl|cvi:CV_0145
lcl|lhk:LHK_01919
lcl|rso:RSp1559
lcl|rsl:RPSI07_mp1663
lcl|rpi:Rpic_4867
lcl|reu:Reut_A1650
lcl|reu:Reut_B5329
lcl|reh:H16_A0316
lcl|reh:H16_B1501
lcl|reh:H16_B2566
lcl|rme:Rmet_5801
lcl|cti:RALTA_A0255
lcl|cti:RALTA_B2296
lcl|bma:BMA2130
lcl|bml:BMA10229_A2614
lcl|bte:BTH_I1552
lcl|bvi:Bcep1808_0883
lcl|bvi:Bcep1808_3601
lcl|bur:Bcep18194_A4070
lcl|bur:Bcep18194_B0242
lcl|bcn:Bcen_0488
lcl|bcn:Bcen_5455
lcl|bcj:BCAL3042
lcl|bcj:BCAM2600
lcl|bam:Bamb_0827
lcl|bam:Bamb_4748
lcl|bac:BamMC406_0839
lcl|bac:BamMC406_5293
lcl|bmu:Bmul_2431
lcl|bmu:Bmul_3354
lcl|bxe:Bxe_A3452
lcl|bxe:Bxe_B0215
lcl|bxe:Bxe_B1764
lcl|bph:Bphy_0627
lcl|bph:Bphy_2400
lcl|bph:Bphy_3342
lcl|bpy:Bphyt_1027
lcl|bpy:Bphyt_4908
lcl|bpy:Bphyt_7097
lcl|bgl:bglu_1g08060
lcl|bgl:bglu_1g13030
lcl|bgl:bglu_2g11990
lcl|bug:BC1001_0785
lcl|bug:BC1001_4708
lcl|bug:BC1001_5632
lcl|bge:BC1002_0742
lcl|bge:BC1002_3729
lcl|bge:BC1002_5019
lcl|bgf:BC1003_0886
lcl|bgf:BC1003_4793
lcl|bgf:BC1003_5730
lcl|brh:RBRH_01408
lcl|brh:RBRH_03664
lcl|rfr:Rfer_1125
lcl|rfr:Rfer_4034
lcl|pol:Bpro_0751
lcl|pna:Pnap_0653
lcl|pna:Pnap_3694
lcl|aav:Aave_0942
lcl|ajs:Ajs_0695
lcl|dia:Dtpsy_0673
lcl|vei:Veis_4223
lcl|dac:Daci_5599
lcl|vap:Vapar_1096
lcl|vpe:Varpa_1180
lcl|har:HEAR1084
lcl|mms:mma_2313
lcl|hse:Hsero_1098
lcl|lch:Lcho_3387
lcl|tin:Tint_1100
lcl|neu:NE0398
lcl|net:Neut_2143
lcl|net:Neut_2431
lcl|nmu:Nmul_A0466
lcl|dar:Daro_2070
lcl|tbd:Tbd_2122
lcl|mfa:Mfla_0917
lcl|mmb:Mmol_1527
lcl|meh:M301_1112
lcl|mei:Msip34_1093
lcl|mep:MPQ_1148
lcl|slt:Slit_0395
lcl|gca:Galf_1908
lcl|hpy:HP1101
lcl|hpj:jhp1027
lcl|hpa:HPAG1_1039
lcl|hps:HPSH_05655
lcl|hpg:HPG27_1042
lcl|hpp:HPP12_1066
lcl|hpb:HELPY_1070
lcl|hpl:HPB8_403
lcl|hpc:HPPC_05345
lcl|hpm:HPSJM_05435
lcl|hac:Hac_0441
lcl|hms:HMU04960
lcl|hfe:Hfelis_04930
lcl|cjd:JJD26997_1270
lcl|ant:Arnit_0214
lcl|gme:Gmet_2619
lcl|pca:Pcar_0924
lcl|ppd:Ppro_2250
lcl|dde:Dde_3471
lcl|dma:DMR_05550
lcl|dba:Dbac_0184
lcl|drt:Dret_2487
lcl|dak:DaAHT2_0039
lcl|dpr:Despr_2152
lcl|dal:Dalk_3007
lcl|ade:Adeh_1439
lcl|acp:A2cp1_2508
lcl|afw:Anae109_0597
lcl|afw:Anae109_3326
lcl|ank:AnaeK_2421
lcl|mxa:MXAN_0953
lcl|sur:STAUR_7039
lcl|scl:sce4355
lcl|scl:sce7012
lcl|hoh:Hoch_4431
lcl|dbr:Deba_0223
lcl|mlo:mll6516
lcl|mlo:mlr4207
lcl|mci:Mesci_1060
lcl|mci:Mesci_2405
lcl|mes:Meso_0159
lcl|sme:SMc03070
lcl|smd:Smed_0300
lcl|rhi:NGR_c03190
lcl|atu:Atu0600
lcl|atu:Atu4835
lcl|ara:Arad_0944
lcl|ara:Arad_1403
lcl|avi:Avi_0798
lcl|avi:Avi_7570
lcl|ret:RHE_CH00704
lcl|ret:RHE_CH01185
lcl|rec:RHECIAT_CH0000785
lcl|rec:RHECIAT_CH0001273
lcl|rle:RL0753
lcl|rle:RL1315
lcl|rle:pRL120561
lcl|rlt:Rleg2_0363
lcl|rlt:Rleg2_0826
lcl|rlt:Rleg2_4766
lcl|rlg:Rleg_0395
lcl|rlg:Rleg_0940
lcl|las:CLIBASIA_01955
lcl|lso:CKC_02755
lcl|bme:BMEII0513
lcl|bmf:BAB2_0460
lcl|bms:BRA0778
lcl|oan:Oant_3956
lcl|bja:blr6760
lcl|bra:BRADO5811
lcl|bbt:BBta_6317
lcl|bbt:BBta_p0094
lcl|rpa:RPA3636
lcl|rpb:RPB_1890
lcl|rpc:RPC_3672
lcl|rpd:RPD_3476
lcl|rpe:RPE_3710
lcl|rpt:Rpal_4157
lcl|rpx:Rpdx1_1715
lcl|nwi:Nwi_2643
lcl|nha:Nham_3271
lcl|oca:OCAR_5068
lcl|bhe:BH03910
lcl|bqu:BQ02930
lcl|btr:Btr_0599
lcl|bgr:Bgr_04210
lcl|xau:Xaut_1017
lcl|xau:Xaut_1252
lcl|azc:AZC_3629
lcl|sno:Snov_3398
lcl|sno:Snov_3856
lcl|mex:Mext_0545
lcl|mex:Mext_1515
lcl|mex:Mext_2523
lcl|mea:Mex_1p0364
lcl|mea:Mex_1p1408
lcl|mea:Mex_1p1864
lcl|mea:Mex_1p2490
lcl|mdi:METDI0517
lcl|mdi:METDI2177
lcl|mdi:METDI3253
lcl|mrd:Mrad2831_3905
lcl|mrd:Mrad2831_4314
lcl|met:M446_4822
lcl|met:M446_6708
lcl|mpo:Mpop_0516
lcl|mpo:Mpop_1515
lcl|mpo:Mpop_2451
lcl|mch:Mchl_1794
lcl|mch:Mchl_2746
lcl|mno:Mnod_1704
lcl|mno:Mnod_7447
lcl|bid:Bind_0458
lcl|bid:Bind_2867
lcl|msl:Msil_1125
lcl|rva:Rvan_3105
lcl|ccr:CC_2057
lcl|ccs:CCNA_02136
lcl|cak:Caul_1438
lcl|cse:Cseg_1373
lcl|pzu:PHZ_c3256
lcl|bsb:Bresu_1037
lcl|aex:Astex_1954
lcl|sil:SPO2048
lcl|sil:SPO3033
lcl|sit:TM1040_0377
lcl|rsp:RSP_2734
lcl|rsq:Rsph17025_1778
lcl|rcp:RCAP_rcc02408
lcl|jan:Jann_1969
lcl|rde:RD1_2722
lcl|pde:Pden_1952
lcl|dsh:Dshi_1684
lcl|kvu:EIO_1652
lcl|mmr:Mmar10_2642
lcl|hne:HNE_1738
lcl|hba:Hbal_1547
lcl|zmo:ZMO0367
lcl|nar:Saro_1893
lcl|sal:Sala_0190
lcl|swi:Swit_1623
lcl|swi:Swit_2887
lcl|sjp:SJA_C1-20860
lcl|eli:ELI_00545
lcl|gox:GOX0145
lcl|gbe:GbCGDNIH1_0798
lcl|gbe:GbCGDNIH1_0853
lcl|acr:Acry_0465
lcl|acr:Acry_1275
lcl|gdi:GDI_0288
lcl|gdi:GDI_1408
lcl|gdi:GDI_3177
lcl|gdj:Gdia_3183
lcl|apt:APA01_18870
lcl|azl:AZL_a09910
lcl|apb:SAR116_1986
lcl|bsu:BSU23850
lcl|bss:BSUW23_11785
lcl|bsn:BSn5_02450
lcl|ban:BA_3433
lcl|bal:BACI_c33350
lcl|bca:BCE_3412
lcl|bcz:BCZK3083
lcl|bcz:BCZK3084
lcl|bcr:BCAH187_A3414
lcl|bcb:BCB4264_A3389
lcl|bcg:BCG9842_B1843
lcl|bcx:BCA_3469
lcl|btk:BT9727_3166
lcl|btb:BMB171_C3064
lcl|bwe:BcerKBAB4_3105
lcl|bli:BL01964
lcl|bay:RBAM_022160
lcl|bao:BAMF_2285
lcl|bae:BATR1942_10235
lcl|bcl:ABC1924
lcl|bpu:BPUM_2116
lcl|bmq:BMQ_1958
lcl|bmq:BMQ_5210
lcl|bmd:BMD_1913
lcl|bmd:BMD_3268
lcl|bmd:BMD_5196
lcl|bco:Bcell_1992
lcl|bco:Bcell_3667
lcl|oih:OB2938
lcl|gka:GK2334
lcl|gtn:GTNG_2264
lcl|gwc:GWCH70_2277
lcl|gyc:GYMC61_0348
lcl|gmc:GY4MC1_1226
lcl|gmc:GY4MC1_3100
lcl|afl:Aflv_0978
lcl|sau:SA1336
lcl|sah:SaurJH1_2809
lcl|sab:SAB1366
lcl|sep:SE1188
lcl|ser:SERP1067
lcl|sha:SH1411
lcl|ssp:SSP1248
lcl|sca:Sca_1130
lcl|slg:SLGD_01408
lcl|ssd:SPSINT_1200
lcl|lmo:lmo1978
lcl|lmf:LMOf2365_2002
lcl|lmh:LMHCC_0583
lcl|lmn:LM5578_2179
lcl|lin:lin2085
lcl|lwe:lwe1997
lcl|lsg:lse_1960
lcl|mcl:MCCL_1154
lcl|bbe:BBR47_37600
lcl|pjd:Pjdr2_1111
lcl|pjd:Pjdr2_2695
lcl|gym:GYMC10_5505
lcl|ppy:PPE_02028
lcl|ppy:PPE_03961
lcl|ppm:PPSC2_c2263
lcl|ppm:PPSC2_c4474
lcl|aac:Aaci_2551
lcl|lla:L0044
lcl|llk:LLKF_2489
lcl|llc:LACR_2527
lcl|llm:llmg_2499
lcl|spn:SP_1243
lcl|spd:SPD_1100
lcl|sne:SPN23F_11380
lcl|spv:SPH_1358
lcl|snm:SP70585_1305
lcl|sjj:SPJ_1156
lcl|spp:SPP_1280
lcl|snt:SPT_0986
lcl|snb:SP670_1036
lcl|ssa:SSA_1555
lcl|ssu:SSU05_1184
lcl|sgo:SGO_0788
lcl|smb:smi_1205
lcl|lpl:lp_2681
lcl|lpj:JDM1_2150
lcl|ljo:LJ0470
lcl|ljf:FI9785_486
lcl|lac:LBA0413
lcl|lsa:LSA0381
lcl|lsl:LSL_0462
lcl|ldb:Ldb1611
lcl|lbu:LBUL_1490
lcl|lde:LDBND_1519
lcl|lbr:LVIS_0097
lcl|lca:LSEI_0778
lcl|lcb:LCABL_08400
lcl|lcz:LCAZH_0721
lcl|lga:LGAS_0417
lcl|lre:Lreu_1765
lcl|lhe:lhv_0432
lcl|lfe:LAF_1760
lcl|lrh:LGG_00760
lcl|lrl:LC705_00754
lcl|lcr:LCRIS_00410
lcl|lam:LA2_02145
lcl|ppe:PEPE_1267
lcl|efa:EF1004
lcl|ooe:OEOE_0135
lcl|lme:LEUM_2016
lcl|lci:LCK_00052
lcl|lki:LKI_03825
lcl|lgs:LEGAS_0183
lcl|ctc:CTC01864
lcl|amt:Amet_3468
lcl|tte:TTE1005
lcl|tex:Teth514_1417
lcl|tpd:Teth39_0976
lcl|tit:Thit_0965
lcl|tmt:Tmath_1020
lcl|mta:Moth_2302
lcl|ttm:Tthe_1640
lcl|hor:Hore_16270
lcl|has:Halsa_0822
lcl|acl:ACL_0962
lcl|mtu:Rv1121
lcl|mtu:Rv1447c
lcl|mtc:MT1153
lcl|mpa:MAP1176c
lcl|mpa:MAP1687
lcl|mpa:MAP2671c
lcl|mav:MAV_1252
lcl|mav:MAV_2733
lcl|mav:MAV_3329
lcl|msm:MSMEG_0314
lcl|msm:MSMEG_3101
lcl|mul:MUL_0149
lcl|mul:MUL_1842
lcl|mva:Mvan_2718
lcl|mgi:Mflv_0266
lcl|mgi:Mflv_3694
lcl|mgi:Mflv_4263
lcl|mab:MAB_2761
lcl|mmc:Mmcs_0459
lcl|mmc:Mmcs_2412
lcl|mmc:Mmcs_4976
lcl|mjl:Mjls_0446
lcl|mjl:Mjls_5357
lcl|msp:Mspyr1_30370
lcl|msp:Mspyr1_36090
lcl|mmi:MMAR_2252
lcl|mmi:MMAR_4339
lcl|cgl:NCgl1514
lcl|cgt:cgR_1626
lcl|cef:CE0542
lcl|cef:CE1696
lcl|cdi:DIP1304
lcl|cjk:jk0994
lcl|cur:cur_0997
lcl|car:cauri_1206
lcl|ckp:ckrop_0961
lcl|cpu:cpfrc_01103
lcl|nfa:nfa35750
lcl|rha:RHA1_ro00555
lcl|rha:RHA1_ro02369
lcl|rha:RHA1_ro05641
lcl|rha:RHA1_ro07184
lcl|rha:RHA1_ro11166
lcl|rha:RHA1_ro11332
lcl|rer:RER_30430
lcl|rop:ROP_20830
lcl|rop:ROP_57040
lcl|rop:ROP_69650
lcl|req:REQ_22140
lcl|gbr:Gbro_2372
lcl|tpr:Tpau_2524
lcl|tpr:Tpau_4207
lcl|srt:Srot_0465
lcl|sco:SCO1937
lcl|sco:SCO6661
lcl|sma:SAV_1768
lcl|sma:SAV_6313
lcl|sgr:SGR_5586
lcl|scb:SCAB_15731
lcl|scb:SCAB_69901
lcl|twh:TWT343
lcl|lxx:Lxx11590
lcl|cmi:CMM_1074
lcl|cmi:CMM_1519
lcl|cmi:CMM_1737
lcl|cms:CMS_1784
lcl|cms:CMS_1981
lcl|mts:MTES_1788
lcl|mts:MTES_3654
lcl|art:Arth_2094
lcl|art:Arth_2490
lcl|aau:AAur_2094
lcl|aau:AAur_2459
lcl|ach:Achl_1835
lcl|ach:Achl_2230
lcl|ach:Achl_4518
lcl|aai:AARI_18900
lcl|rsa:RSal33209_1073
lcl|rsa:RSal33209_2249
lcl|krh:KRH_00500
lcl|krh:KRH_12160
lcl|mlu:Mlut_11400
lcl|mlu:Mlut_17870
lcl|rmu:RMDY18_10950
lcl|rdn:HMPREF0733_11884
lcl|bcv:Bcav_2163
lcl|bfa:Bfae_15250
lcl|jde:Jden_1262
lcl|jde:Jden_1585
lcl|kse:Ksed_03930
lcl|kse:Ksed_13180
lcl|xce:Xcel_1555
lcl|ske:Sked_19960
lcl|cfl:Cfla_0081
lcl|cfl:Cfla_1936
lcl|ica:Intca_0182
lcl|ica:Intca_1691
lcl|pac:PPA1563
lcl|pak:HMPREF0675_4630
lcl|pfr:PFREUD_15060
lcl|nca:Noca_2538
lcl|nca:Noca_4526
lcl|kfl:Kfla_3269
lcl|kfl:Kfla_5077
lcl|tfu:Tfu_2005
lcl|nda:Ndas_2976
lcl|nda:Ndas_4742
lcl|tcu:Tcur_2210
lcl|sro:Sros_3374
lcl|sro:Sros_6016
lcl|fra:Francci3_1647
lcl|fre:Franean1_2073
lcl|fre:Franean1_7022
lcl|fri:FraEuI1c_4865
lcl|fal:FRAAL4576
lcl|ace:Acel_1124
lcl|nml:Namu_0335
lcl|nml:Namu_0725
lcl|nml:Namu_2260
lcl|gob:Gobs_0785
lcl|gob:Gobs_2055
lcl|gob:Gobs_2934
lcl|kra:Krad_0133
lcl|kra:Krad_1200
lcl|kra:Krad_2924
lcl|sen:SACE_2157
lcl|svi:Svir_15950
lcl|tbi:Tbis_1983
lcl|amd:AMED_2806
lcl|ami:Amir_5189
lcl|stp:Strop_1668
lcl|stp:Strop_3092
lcl|saq:Sare_1660
lcl|saq:Sare_3319
lcl|mau:Micau_4330
lcl|mil:ML5_3973
lcl|cai:Caci_2244
lcl|cai:Caci_2643
lcl|cai:Caci_8680
lcl|sna:Snas_2419
lcl|sna:Snas_2996
lcl|blo:BL0440
lcl|blj:BLD_1241
lcl|bln:Blon_0210
lcl|bll:BLJ_0213
lcl|blm:BLLJ_0193
lcl|bad:BAD_0631
lcl|bla:BLA_1010
lcl|bde:BDP_0850
lcl|bbi:BBIF_1447
lcl|gva:HMPREF0424_0185
lcl|gvg:HMPREF0421_21326
lcl|rxy:Rxyl_0051
lcl|cwo:Cwoe_1220
lcl|cwo:Cwoe_2510
lcl|cwo:Cwoe_4949
lcl|afo:Afer_0496
lcl|afo:Afer_1521
lcl|ctr:CT185
lcl|cta:CTA_0203
lcl|ctb:CTL0437
lcl|ctj:JALI_1791
lcl|cmu:TC0457
lcl|cpn:CPn0238
lcl|cca:CCA00540
lcl|cab:CAB526
lcl|cfe:CF0468
lcl|pcu:pc0821
lcl|wch:wcw_1132
lcl|bbu:BB0636
lcl|bga:BG0658
lcl|baf:BAPKO_0679
lcl|btu:BT0636
lcl|bhr:BH0636
lcl|bdu:BDU_640
lcl|bre:BRE_643
lcl|tpa:TP0478
lcl|ssm:Spirs_1426
lcl|sta:STHERM_c20000
lcl|aba:Acid345_2812
lcl|aca:ACP_0572
lcl|aca:ACP_2280
lcl|acm:AciX9_0437
lcl|acm:AciX9_3765
lcl|tsa:AciPR4_0515
lcl|tsa:AciPR4_1749
lcl|sus:Acid_5281
lcl|bth:BT_1221
lcl|bfr:BF1854
lcl|bvu:BVU_2796
lcl|bhl:Bache_2719
lcl|pdi:BDI_0647
lcl|ppn:Palpr_2270
lcl|sru:SRU_0078
lcl|srm:SRM_00083
lcl|rmr:Rmar_2298
lcl|cpi:Cpin_1481
lcl|phe:Phep_1675
lcl|dfe:Dfer_5182
lcl|sli:Slin_2700
lcl|fjo:Fjoh_4800
lcl|rbi:RB2501_00241
lcl|zpr:ZPR_2642
lcl|cao:Celal_0075
lcl|ipo:Ilyop_2787
lcl|ote:Oter_3908
lcl|caa:Caka_2200
lcl|min:Minf_0262
lcl|min:Minf_1496
lcl|rba:RB2735
lcl|psl:Psta_2488
lcl|plm:Plim_1200
lcl|ipa:Isop_2384
lcl|syn:slr1843
lcl|syw:SYNW0750
lcl|syc:syc1768_d
lcl|syd:Syncc9605_1918
lcl|sye:Syncc9902_0748
lcl|syg:sync_1002
lcl|syr:SynRCC307_0759
lcl|syx:SynWH7803_1561
lcl|syp:SYNPCC7002_A1459
lcl|cya:CYA_1699
lcl|cyb:CYB_1985
lcl|tel:tll0540
lcl|mar:MAE_43640
lcl|cyt:cce_2536
lcl|cyp:PCC8801_3806
lcl|cyc:PCC7424_1498
lcl|cyn:Cyan7425_3427
lcl|cyj:Cyan7822_4173
lcl|cyu:UCYN_11980
lcl|gvi:gvip152
lcl|gvi:gvip438
lcl|ana:all4019
lcl|npu:Npun_F2978
lcl|npu:Npun_F3304
lcl|npu:Npun_F4025
lcl|ava:Ava_1682
lcl|ava:Ava_C0151
lcl|naz:Aazo_1091
lcl|pma:Pro1124
lcl|pmm:PMM1074
lcl|pmt:PMT1102
lcl|pmn:PMN2A_0676
lcl|pmi:PMT9312_1085
lcl|pmb:A9601_11801
lcl|pmc:P9515_11641
lcl|pmf:P9303_09401
lcl|pmg:P9301_11811
lcl|pmh:P9215_12101
lcl|pmj:P9211_11141
lcl|pme:NATL1_15091
lcl|ter:Tery_0684
lcl|amr:AM1_2877
lcl|amr:AM1_6320
lcl|cte:CT1873
lcl|cpc:Cpar_0335
lcl|cch:Cag_1668
lcl|cph:Cpha266_2150
lcl|cpb:Cphamn1_2104
lcl|cli:Clim_2076
lcl|pvi:Cvib_0375
lcl|plt:Plut_0307
lcl|pph:Ppha_2483
lcl|paa:Paes_1906
lcl|rrs:RoseRS_2562
lcl|rca:Rcas_1852
lcl|cau:Caur_0501
lcl|cag:Cagg_3190
lcl|hau:Haur_3021
lcl|tro:trd_1143
lcl|sti:Sthe_2436
lcl|atm:ANT_18590
lcl|dra:DR_1596
lcl|dge:Dgeo_1974
lcl|ddr:Deide_16460
lcl|dmr:Deima_2379
lcl|dpt:Deipr_1543
lcl|tra:Trad_1970
lcl|tra:Trad_2275
lcl|tsc:TSC_c11210
lcl|msv:Mesil_2480
lcl|msv:Mesil_3140
lcl|aae:aq_497
lcl|hya:HY04AAS1_1282
lcl|hyd:Hyd3684_1265
lcl|hth:HTH_0379
lcl|tal:Thal_1579
lcl|tma:TM1155
lcl|tpt:Tpet_1595
lcl|trq:TRQ2_1661
lcl|tna:CTN_1420
lcl|pmo:Pmob_1133
lcl|dth:DICTH_1756
lcl|dtu:Dtur_0054
lcl|nde:NIDE0468
lcl|nde:NIDE2203
lcl|ttr:Tter_0413
lcl|665079.A7F5K8
lcl|644223.PAS_chr2-1_0308
lcl|573826.CD36_08460
lcl|559307.ZYRO0F15686g
lcl|559295.KLTH0H00374g
lcl|500485.B6HG21
lcl|436907.A7TQP1
lcl|436017.A4RY48
lcl|332648.A6S5F6
lcl|281687.CJA07860
lcl|222929.C5PB65
lcl|214684.CNG03280
lcl|162425.CADANIAP00010099
lcl|148305.A4R0J8
lcl|135651.CBN17615
lcl|104341.JGI120350
lcl|99883.ENSTNIP00000021818
lcl|81824.JGI29733
lcl|73239.Q7RRD8
lcl|70448.Q018E4
lcl|69293.ENSGACP00000016154
lcl|67593.JGI135479
lcl|59729.ENSTGUP00000003853
lcl|59689.scaffold_703894.1
lcl|51511.ENSCSAVP00000002443
lcl|51453.JGI75769
lcl|45351.JGI31531
lcl|44689.DDB_0231285
lcl|39947.LOC_Os07g22350.1
lcl|39946.BGIOSIBSE038192
lcl|36914.A5DT25
lcl|36630.CADNFIAP00006165
lcl|33178.CADATEAP00003097
lcl|33169.AGOS_ABL206C
lcl|31234.CRE12595
lcl|31033.ENSTRUP00000039331
lcl|29883.JGI188936
lcl|29760.GSVIVG00029105001
lcl|28985.P48828
lcl|28377.ENSACAP00000012329
lcl|15368.BRADI5G13860.1
lcl|13616.ENSMODP00000029286
lcl|10228.JGI24087
lcl|10141.ENSCPOP00000018715
lcl|10116.ENSRNOP00000054277
lcl|10090.ENSMUSP00000113269
lcl|9986.ENSOCUP00000006800
lcl|9913.ENSBTAP00000053207
lcl|9796.ENSECAP00000016962
lcl|9685.ENSFCAP00000010596
lcl|9615.ENSCAFP00000029197
lcl|9606.ENSP00000377192
lcl|9600.ENSPPYP00000023380
lcl|9598.ENSPTRP00000047202
lcl|9544.ENSMMUP00000040620
lcl|9361.ENSDNOP00000008324
lcl|9258.ENSOANP00000000598
lcl|9031.ENSGALP00000003917
lcl|8364.ENSXETP00000026356
lcl|8090.ENSORLP00000015542
lcl|7955.ENSDARP00000095604
lcl|7739.JGI91024
lcl|7719.ENSCINP00000007563
lcl|7668.XP_001189739
lcl|7460.XP_001121185
lcl|7425.XP_001600327
lcl|7260.FBpp0249162
lcl|7245.FBpp0267715
lcl|7244.FBpp0230377
lcl|7237.FBpp0286165
lcl|7227.FBpp0113038
lcl|7222.FBpp0151040
lcl|7217.FBpp0126690
lcl|7176.CPIJ006761-PA
lcl|7165.AGAP012678-PA
lcl|7159.AAEL009507-PA
lcl|7070.NP_001153409
lcl|6945.ISCW010043-PA
lcl|6239.B0035.5.1
lcl|6238.CBG06072
lcl|6182.Q86EP4
lcl|6085.XP_002157342
lcl|6035.ECU08_1850
lcl|5874.Q4UBM4
lcl|5855.PVX_117790
lcl|5850.PKH_125270
lcl|5833.PF14_0511-1
lcl|5722.A2G0T4
lcl|5691.Tb10.70.5200
lcl|5671.LinJ34.0080
lcl|5518.FG01279.1
lcl|5476.CAL0004479
lcl|5306.JGI78523
lcl|5270.UM04930.1
lcl|5141.NCU09111.1
lcl|5085.CADAFUAP00005205
lcl|5062.CADAORAP00003250
lcl|5061.CADANGAP00002664
lcl|5059.CADAFLAP00001441
lcl|5057.CADACLAP00003171
lcl|4959.Q6BUJ0
lcl|4952.Q6C4Y7
lcl|4932.YNL241C
lcl|4929.A5DKC3
lcl|4924.PICST_85065
lcl|4896.SPCC794.01c-1
lcl|4558.Sb06g020640.1
lcl|3702.AT5G40760.1-P
lcl|3694.gw1.3252.2.1
lcl|3218.JGI233228
lcl|3055.JGI309903
lcl|2850.JGI52138
gi|56515920|emb|CAH88515.1|
gi|68061038|ref|XP_672513.1|

K00037.cdhit:

lcl|hsa:1109
lcl|xfa:XF2269
lcl|xft:PD1305
lcl|xfm:Xfasm12_1462
lcl|xcc:XCC0353
lcl|xcv:XCV0366
lcl|xac:XAC0353
lcl|pap:PSPA7_2450
lcl|psb:Psyr_2733
lcl|psp:PSPPH_2428
lcl|pfs:PFLU3305
lcl|pha:PSHAa2145
lcl|rso:RS05193
lcl|reh:H16_B0673
lcl|bgl:bglu_2g06580
lcl|pol:Bpro_0129
lcl|hse:Hsero_4583
lcl|mlo:mll7199
lcl|rec:RHECIAT_PC0000931
lcl|rle:pRL120488
lcl|rlt:Rleg2_4885
lcl|sal:Sala_0895
lcl|mpa:MAP0698
lcl|mav:MAV_5096
lcl|msm:MSMEG_4862
lcl|mva:Mvan_2008
lcl|mva:Mvan_4241
lcl|mgi:Mflv_2405
lcl|mgi:Mflv_4338
lcl|mmc:Mmcs_3782
lcl|msp:Mspyr1_18370
lcl|art:Arth_1724

K00038.cdhit:

lcl|prw:PsycPRwf_0909
lcl|pha:PSHAa0891
lcl|bur:Bcep18194_B1012
lcl|bur:Bcep18194_B1510
lcl|bcj:BCAM1582
lcl|bcj:BCAM1939
lcl|bac:BamMC406_4338
lcl|bac:BamMC406_4593
lcl|gme:Gmet_2226
lcl|gme:Gmet_2249
lcl|rle:RL1197
lcl|bja:bll0026
lcl|nar:Saro_3667
lcl|swi:Swit_3288
lcl|sjp:SJA_C2-05080
lcl|oih:OB0329
lcl|lbr:LVIS_0330
lcl|mtu:Rv2002
lcl|mtc:MT2058
lcl|mpa:MAP1739c
lcl|mpa:MAP3577
lcl|mav:MAV_2509
lcl|msm:MSMEG_2566
lcl|msm:MSMEG_3515
lcl|mul:MUL_1037
lcl|mva:Mvan_3000
lcl|mgi:Mflv_3281
lcl|mgi:Mflv_4505
lcl|mab:MAB_4680c
lcl|mmc:Mmcs_2711
lcl|mjl:Mjls_2741
lcl|mmi:MMAR_0387
lcl|mmi:MMAR_2981
lcl|cgt:cgR_0065
lcl|ckp:ckrop_1446
lcl|nfa:nfa48060
lcl|rha:RHA1_ro01882
lcl|rer:RER_11770
lcl|rop:ROP_15600
lcl|gbr:Gbro_2728
lcl|tpr:Tpau_3804
lcl|sco:SCO4169
lcl|sgr:SGR_4223
lcl|sgr:SGR_48t
lcl|scb:SCAB_52021
lcl|mts:MTES_1749
lcl|ach:Achl_1690
lcl|nca:Noca_2813
lcl|kfl:Kfla_1988
lcl|kfl:Kfla_2054
lcl|nda:Ndas_4479
lcl|tcu:Tcur_3357
lcl|sro:Sros_1990
lcl|fri:FraEuI1c_2671
lcl|sen:SACE_4705
lcl|amd:AMED_2425
lcl|amd:AMED_3705
lcl|ami:Amir_5048
lcl|stp:Strop_2631
lcl|saq:Sare_2828
lcl|mau:Micau_5142
lcl|mil:ML5_3168
lcl|cai:Caci_8769
lcl|lby:Lbys_0205
lcl|mbn:Mboo_0405

K00039.cdhit:

lcl|pic:PICST_36953
lcl|pic:PICST_53846
lcl|pic:PICST_80053
lcl|eok:G2583_2620
lcl|efe:EFER_2179
lcl|kpn:KPN_02546
lcl|cko:CKO_00689
lcl|hel:HELO_3492
lcl|mmw:Mmwyl1_0908
lcl|mmw:Mmwyl1_1991
lcl|bxe:Bxe_A0233
lcl|bgl:bglu_2g03610
lcl|hse:Hsero_1065
lcl|lch:Lcho_3181
lcl|atu:Atu4323
lcl|ara:Arad_12389
lcl|ara:Arad_9649
lcl|avi:Avi_7375
lcl|ret:RHE_PC00223
lcl|ret:RHE_PE00178
lcl|ret:RHE_PF00005
lcl|rec:RHECIAT_PA0000135
lcl|rec:RHECIAT_PC0000009
lcl|rle:RL0644
lcl|rle:pRL100461
lcl|rle:pRL90116
lcl|rlt:Rleg2_0263
lcl|rlt:Rleg2_4590
lcl|rlg:Rleg_6324
lcl|bme:BMEII0980
lcl|bms:BRA0268
lcl|bov:BOV_A0243
lcl|bmr:BMI_II262
lcl|oan:Oant_2815
lcl|bja:bll6662
lcl|bra:BRADO6647
lcl|bbt:BBta_0884
lcl|rsp:RSP_3704
lcl|rsh:Rsph17029_3439
lcl|rsq:Rsph17025_3589
lcl|rcp:RCAP_rcc02370
lcl|pde:Pden_2157
lcl|dsh:Dshi_0554
lcl|gdi:GDI_2642
lcl|gdj:Gdia_0856

K00040.cdhit:

lcl|eco:b4323
lcl|ece:Z5921
lcl|eoj:ECO26_5519
lcl|eoi:ECO111_5179
lcl|eoh:ECO103_5104
lcl|ecg:E2348C_4629
lcl|ecc:c5403
lcl|eci:UTI89_C5019
lcl|ecx:EcHS_A4549
lcl|ecw:EcE24377A_4921
lcl|ecm:EcSMS35_4850
lcl|eck:EC55989_4988
lcl|ect:ECIAI39_4796
lcl|ecz:ECS88_4941
lcl|ebr:ECB_04192
lcl|efe:EFER_1533
lcl|efe:EFER_3029
lcl|sty:STY1553
lcl|sty:STY3307
lcl|stm:STM1508
lcl|spt:SPA1347
lcl|spt:SPA3004
lcl|spq:SPAB_01802
lcl|sei:SPC_2221
lcl|sei:SPC_3204
lcl|sec:SC1525
lcl|seh:SeHA_C1678
lcl|seh:SeHA_C3382
lcl|see:SNSL254_A1619
lcl|see:SNSL254_A3388
lcl|sew:SeSA_A1610
lcl|sew:SeSA_A3318
lcl|sea:SeAg_B1664
lcl|sed:SeD_A1830
lcl|seg:SG1611
lcl|ses:SARI_01444
lcl|ses:SARI_04490
lcl|ype:YPO1280
lcl|ypm:YP_1309
lcl|ypg:YpAngola_A1507
lcl|ypb:YPTS_1406
lcl|yen:YE1438
lcl|sfl:SF4197
lcl|sfv:SFV_4203
lcl|sbo:SBO_4374
lcl|eca:ECA0819
lcl|pct:PC1_0693
lcl|pct:PC1_0805
lcl|pwa:Pecwa_0928
lcl|pwa:Pecwa_1039
lcl|plu:plu0175
lcl|pay:PAU_00125
lcl|sgl:SG1837
lcl|ent:Ent638_1935
lcl|ent:Ent638_2768
lcl|enc:ECL_02178
lcl|esc:Entcl_1530
lcl|esc:Entcl_2316
lcl|esa:ESA_01067
lcl|esa:ESA_01754
lcl|ctu:Ctu_21990
lcl|ctu:Ctu_28380
lcl|kpn:KPN_01587
lcl|kpe:KPK_1557
lcl|kpe:KPK_2868
lcl|kpu:KP1_2610
lcl|kpu:KP1_3834
lcl|kva:Kvar_2770
lcl|cro:ROD_14851
lcl|spe:Spro_3239
lcl|eic:NT01EI_2580
lcl|etr:ETAE_2291
lcl|dda:Dd703_0976
lcl|dda:Dd703_2638
lcl|ddc:Dd586_0689
lcl|ddc:Dd586_2942
lcl|ddd:Dda3937_01171
lcl|ddd:Dda3937_01658
lcl|dze:Dd1591_1267
lcl|dze:Dd1591_3363
lcl|pam:PANA_3987
lcl|pva:Pvag_2007
lcl|pao:Pat9b_2616
lcl|rah:Rahaq_1330
lcl|asu:Asuc_0371
lcl|xcb:XC_4198
lcl|xca:xccb100_4312
lcl|xcv:XCV4338
lcl|xac:XAC4232
lcl|xoo:XOO4424
lcl|xop:PXO_03857
lcl|xal:XALc_0057
lcl|psu:Psesu_2922
lcl|vvu:VV2_1069
lcl|vvy:VVA1593
lcl|vvm:VVM_03077
lcl|vpa:VPA1705
lcl|ppr:PBPRB1880
lcl|psp:PSPPH_2593
lcl|cja:CJA_0180
lcl|pha:PSHAb0208
lcl|pat:Patl_0834
lcl|sde:Sde_0941
lcl|pin:Ping_0132
lcl|ttu:TERTU_0899
lcl|csa:Csal_2979
lcl|hel:HELO_1151
lcl|mmw:Mmwyl1_2779
lcl|tau:Tola_2883
lcl|reh:H16_A1937
lcl|cti:RALTA_A2838
lcl|bma:BMAA0768
lcl|bps:BPSS1476
lcl|bpm:BURPS1710b_A0508
lcl|bac:BamMC406_5134
lcl|bpy:Bphyt_4721
lcl|bpy:Bphyt_5747
lcl|bgl:bglu_2g01890
lcl|bgf:BC1003_1403
lcl|bpt:Bpet3940
lcl|axy:AXYL_05545
lcl|pol:Bpro_3970
lcl|vei:Veis_3560
lcl|vap:Vapar_2884
lcl|mci:Mesci_1181
lcl|mes:Meso_4497
lcl|sme:SM_b20749
lcl|smd:Smed_4245
lcl|rhi:NGR_b20770
lcl|atu:Atu3530
lcl|ara:Arad_8887
lcl|avi:Avi_3896
lcl|ret:RHE_CH00089
lcl|rec:RHECIAT_CH0000093
lcl|rle:RL0098
lcl|rlt:Rleg2_4022
lcl|rlg:Rleg_4352
lcl|bme:BMEII0478
lcl|bmi:BMEA_B0790
lcl|bmf:BAB2_0426
lcl|bov:BOV_A0761
lcl|bcs:BCAN_B0825
lcl|bmr:BMI_II805
lcl|oan:Oant_4096
lcl|bja:blr6836
lcl|bbt:BBta_2118
lcl|azc:AZC_3347
lcl|sno:Snov_4292
lcl|mno:Mnod_0976
lcl|ccs:CCNA_01554
lcl|cak:Caul_1753
lcl|cse:Cseg_1548
lcl|pzu:PHZ_c2458
lcl|bsb:Bresu_1684
lcl|aex:Astex_0453
lcl|sil:SPO1724
lcl|sit:TM1040_3866
lcl|rsp:RSP_0480
lcl|rsh:Rsph17029_2132
lcl|rsq:Rsph17025_2405
lcl|rsk:RSKD131_1813
lcl|rde:RD1_2933
lcl|kvu:EIO_3034
lcl|hba:Hbal_2811
lcl|nar:Saro_3524
lcl|swi:Swit_1886
lcl|sjp:SJA_C2-03410
lcl|acr:Acry_1859
lcl|gdi:GDI_0886
lcl|gdj:Gdia_1133
lcl|apt:APA01_40070
lcl|azl:AZL_e02210
lcl|apb:SAR116_0903
lcl|ppy:PPE_02411
lcl|ppm:PPSC2_c2587
lcl|lla:L0241
lcl|llk:LLKF_1789
lcl|llc:LACR_1746
lcl|llm:llmg_0858
lcl|lbr:LVIS_0139
lcl|lrh:LGG_00057
lcl|lrl:LC705_00048
lcl|cbe:Cbei_4083
lcl|cpy:Cphy_1062
lcl|cce:Ccel_0139
lcl|csh:Closa_1622
lcl|amt:Amet_1293
lcl|apr:Apre_1602
lcl|eel:EUBELI_20594
lcl|bpb:bpr_I0686
lcl|ral:Rumal_0189
lcl|tte:TTE1940
lcl|tit:Thit_0182
lcl|tit:Thit_1742
lcl|tmt:Tmath_0239
lcl|tmt:Tmath_1722
lcl|mta:Moth_0429
lcl|csc:Csac_2688
lcl|ate:Athe_0855
lcl|cob:COB47_0792
lcl|chd:Calhy_1830
lcl|cow:Calow_0704
lcl|cki:Calkr_1857
lcl|ckn:Calkro_1798
lcl|ttm:Tthe_2387
lcl|has:Halsa_0906
lcl|msm:MSMEG_5576
lcl|cgt:cgR_2395
lcl|cef:CE2378
lcl|rha:RHA1_ro02788
lcl|rop:ROP_24050
lcl|mts:MTES_1192
lcl|art:Arth_0503
lcl|aau:AAur_0528
lcl|ach:Achl_0788
lcl|ach:Achl_1006
lcl|rsa:RSal33209_3419
lcl|bcv:Bcav_0601
lcl|bcv:Bcav_3317
lcl|bfa:Bfae_31040
lcl|jde:Jden_2406
lcl|xce:Xcel_2666
lcl|ske:Sked_05330
lcl|cfl:Cfla_3014
lcl|ica:Intca_2463
lcl|pak:HMPREF0675_5408
lcl|kfl:Kfla_2756
lcl|nda:Ndas_3280
lcl|tcu:Tcur_4796
lcl|fre:Franean1_3198
lcl|fri:FraEuI1c_5657
lcl|nml:Namu_4288
lcl|gob:Gobs_1282
lcl|kra:Krad_0583
lcl|sen:SACE_4940
lcl|sen:SACE_5054
lcl|svi:Svir_07170
lcl|ami:Amir_5059
lcl|mau:Micau_3550
lcl|mil:ML5_4846
lcl|ahe:Arch_0440
lcl|bln:Blon_0668
lcl|bhy:BHWA1_02241
lcl|brm:Bmur_2039
lcl|bpo:BP951000_0482
lcl|pru:PRU_0735
lcl|phe:Phep_3764
lcl|rba:RB2403
lcl|tma:TM0068
lcl|tpt:Tpet_0856
lcl|trq:TRQ2_0879
lcl|tna:CTN_0625
lcl|tnp:Tnap_0698

K00041.cdhit:

lcl|eco:b1521
lcl|ece:Z2184
lcl|eoj:ECO26_2122
lcl|eoi:ECO111_1917
lcl|ecg:E2348C_1642
lcl|ecp:ECP_1505
lcl|ecx:EcHS_A1603
lcl|ecq:ECED1_1653
lcl|ect:ECIAI39_1785
lcl|eum:ECUMN_1789
lcl|efe:EFER_1553
lcl|ype:YPO0580
lcl|ypa:YPA_3208
lcl|ypm:YP_2900
lcl|yps:YPTB3477
lcl|ypi:YpsIP31758_0492
lcl|ypy:YPK_0555
lcl|yen:YE3707
lcl|sfl:SF1572
lcl|sfv:SFV_1580
lcl|ssn:SSON_1607
lcl|sbc:SbBS512_E1685
lcl|eca:ECA0646
lcl|eca:ECA4383
lcl|pct:PC1_0058
lcl|pct:PC1_0530
lcl|pwa:Pecwa_0064
lcl|pwa:Pecwa_0747
lcl|ebi:EbC_05120
lcl|ent:Ent638_2013
lcl|enc:ECL_01984
lcl|esc:Entcl_2285
lcl|esa:ESA_01824
lcl|ctu:Ctu_21580
lcl|kpn:KPN_01640
lcl|kpe:KPK_2739
lcl|kpe:KPK_4814
lcl|kpu:KP1_2680
lcl|kva:Kvar_2694
lcl|kva:Kvar_4447
lcl|cko:CKO_01541
lcl|cro:ROD_15221
lcl|eic:NT01EI_0503
lcl|etr:ETAE_0437
lcl|dda:Dd703_3384
lcl|ddc:Dd586_0556
lcl|ddd:Dda3937_02740
lcl|dze:Dd1591_3510
lcl|pam:PANA_3455
lcl|pva:Pvag_2726
lcl|pao:Pat9b_3492
lcl|rah:Rahaq_3923
lcl|msu:MS0529
lcl|asu:Asuc_0155
lcl|ppr:PBPRB1516
lcl|hel:HELO_3555
lcl|tau:Tola_3026
lcl|bcn:Bcen_6468
lcl|bcm:Bcenmc03_6309
lcl|bam:Bamb_1222
lcl|bac:BamMC406_1248
lcl|bph:Bphy_6340
lcl|bpy:Bphyt_5477
lcl|bgl:bglu_2g18530
lcl|bug:BC1001_2097
lcl|bge:BC1002_6155
lcl|bgf:BC1003_3588
lcl|pna:Pnap_2069
lcl|bba:Bd3477
lcl|scl:sce1243
lcl|atu:Atu2813
lcl|ara:Arad_8417
lcl|oan:Oant_3906
lcl|xau:Xaut_0173
lcl|azc:AZC_3284
lcl|rsh:Rsph17029_0263
lcl|rsk:RSKD131_3010
lcl|azl:AZL_c04510
lcl|bsu:BSU12380
lcl|bss:BSUW23_06305
lcl|bsn:BSn5_18160
lcl|bha:BH0492
lcl|bli:BL00711
lcl|bay:RBAM_012410
lcl|bae:BATR1942_03830
lcl|bcl:ABC0443
lcl|bcl:ABC1154
lcl|bpu:BPUM_2985
lcl|pjd:Pjdr2_2924
lcl|gym:GYMC10_4122
lcl|ppy:PPE_02051
lcl|ppm:PPSC2_c2287
lcl|aac:Aaci_1577
lcl|llk:LLKF_1709
lcl|cac:CA_C0695
lcl|cbe:Cbei_1833
lcl|cbe:Cbei_1838
lcl|cpy:Cphy_2741
lcl|csh:Closa_1092
lcl|ccb:Clocel_2251
lcl|amt:Amet_0555
lcl|eel:EUBELI_00907
lcl|bpb:bpr_I1275
lcl|ral:Rumal_2177
lcl|ttm:Tthe_2396
lcl|has:Halsa_0910
lcl|xce:Xcel_2656
lcl|bth:BT_0825
lcl|bvu:BVU_3075
lcl|pru:PRU_1646
lcl|cpi:Cpin_5504
lcl|cpi:Cpin_6833
lcl|phe:Phep_1160
lcl|dfe:Dfer_2842
lcl|dfe:Dfer_4128
lcl|sli:Slin_1056
lcl|sli:Slin_1247
lcl|lby:Lbys_1620
lcl|gfo:GFO_1705
lcl|fjo:Fjoh_4259
lcl|zpr:ZPR_2953
lcl|fbc:FB2170_03360
lcl|cao:Celal_2508
lcl|fba:FIC_01884
lcl|str:Sterm_0701
lcl|caa:Caka_0717
lcl|psl:Psta_0940

K00042.cdhit:

lcl|tcr:505807.180
lcl|tcr:507017.40
lcl|lma:LmjF30.0180
lcl|eco:b0509
lcl|ece:Z0663
lcl|ecg:E2348C_0443
lcl|ecc:c0624
lcl|ecp:ECP_0570
lcl|ecp:ECP_3215
lcl|eci:UTI89_C0538
lcl|ecv:APECO1_3302
lcl|ecx:EcHS_A0583
lcl|ecm:EcSMS35_4864
lcl|ecr:ECIAI1_0512
lcl|ecq:ECED1_3786
lcl|eum:ECUMN_3607
lcl|ebr:ECB_00459
lcl|efe:EFER_4367
lcl|sty:STY0567
lcl|sty:STY3430
lcl|stm:STM0519
lcl|stm:STM3248
lcl|spt:SPA2203
lcl|sei:SPC_0534
lcl|sec:SC0559
lcl|see:SNSL254_A0573
lcl|seg:SG0531
lcl|seg:SG3144
lcl|ses:SARI_04369
lcl|ype:YPO3648
lcl|yps:YPTB3582
lcl|sfl:SF3162
lcl|sfv:SFV_3165
lcl|ssn:SSON_3280
lcl|sdy:SDY_3319
lcl|eca:ECA0489
lcl|eca:ECA3573
lcl|pct:PC1_3393
lcl|pwa:Pecwa_3553
lcl|ebi:EbC_35510
lcl|sgl:SG0507
lcl|ent:Ent638_3567
lcl|enc:ECL_04514
lcl|esc:Entcl_3499
lcl|kpe:KPK_0573
lcl|kpu:KP1_1363
lcl|kpu:KP1_4839
lcl|kva:Kvar_0560
lcl|cko:CKO_04522
lcl|cro:ROD_47541
lcl|dda:Dd703_0845
lcl|ddc:Dd586_3332
lcl|ddd:Dda3937_00191
lcl|dze:Dd1591_0811
lcl|pam:PANA_3082
lcl|pva:Pvag_2465
lcl|rah:Rahaq_0295
lcl|rah:Rahaq_0655
lcl|msu:MS0692
lcl|asu:Asuc_1858
lcl|vsp:VS_1248
lcl|ppr:PBPRA2273
lcl|pae:PA1500
lcl|pau:PA14_45020
lcl|ppu:PP_4299
lcl|ppf:Pput_1570
lcl|ppg:PputGB1_3864
lcl|ppw:PputW619_2310
lcl|ppw:PputW619_3624
lcl|pfl:PFL_1699
lcl|pfo:Pfl01_1596
lcl|pfs:PFLU1801
lcl|pen:PSEEN1670
lcl|pmy:Pmen_2771
lcl|psa:PST_3116
lcl|avn:Avin_43420
lcl|acb:A1S_1790
lcl|aby:ABAYE1786
lcl|abc:ACICU_01881
lcl|son:SO_2771
lcl|sdn:Sden_2289
lcl|sfr:Sfri_1503
lcl|saz:Sama_1975
lcl|pha:PSHAa1254
lcl|maq:Maqu_3742
lcl|pin:Ping_2750
lcl|pin:Ping_3356
lcl|tgr:Tgr7_2984
lcl|hch:HCH_00576
lcl|hel:HELO_1047
lcl|hel:HELO_1603
lcl|abo:ABO_1232
lcl|tau:Tola_2580
lcl|gpb:HDN1F_15570
lcl|lhk:LHK_02488
lcl|rso:RSc3283
lcl|rpi:Rpic_2693
lcl|rpi:Rpic_3480
lcl|rpi:Rpic_4497
lcl|rpf:Rpic12D_3153
lcl|reu:Reut_A1500
lcl|reu:Reut_A2701
lcl|reu:Reut_A3293
lcl|reh:H16_A3600
lcl|rme:Rmet_1632
lcl|rme:Rmet_3450
lcl|cti:RALTA_A2478
lcl|cti:RALTA_A3054
lcl|cti:RALTA_B0765
lcl|bma:BMAA0577
lcl|bps:BPSL1450
lcl|bpl:BURPS1106A_A1920
lcl|bpd:BURPS668_2261
lcl|bte:BTH_I2171
lcl|bte:BTH_II0977
lcl|bvi:Bcep1808_1804
lcl|bvi:Bcep1808_1879
lcl|bur:Bcep18194_A5180
lcl|bur:Bcep18194_A5264
lcl|bcn:Bcen_6125
lcl|bcn:Bcen_6199
lcl|bch:Bcen2424_1953
lcl|bcm:Bcenmc03_1903
lcl|bcm:Bcenmc03_1977
lcl|bcj:BCAL1951
lcl|bcj:BCAL2026
lcl|bam:Bamb_1817
lcl|bam:Bamb_1940
lcl|bac:BamMC406_1789
lcl|bac:BamMC406_1867
lcl|bmu:Bmul_1316
lcl|bmu:Bmul_1394
lcl|bxe:Bxe_A2462
lcl|bxe:Bxe_B0972
lcl|bxe:Bxe_C0957
lcl|bph:Bphy_1286
lcl|bph:Bphy_1622
lcl|bph:Bphy_6215
lcl|bph:Bphy_6528
lcl|bpy:Bphyt_1780
lcl|bpy:Bphyt_4859
lcl|bgl:bglu_1g13900
lcl|pnu:Pnuc_0594
lcl|pnu:Pnuc_0958
lcl|bpa:BPP3639
lcl|bbr:BB2674
lcl|bbr:BB4074
lcl|bpt:Bpet1646
lcl|bav:BAV2903
lcl|rfr:Rfer_0430
lcl|rfr:Rfer_3038
lcl|pol:Bpro_0394
lcl|pol:Bpro_1712
lcl|pol:Bpro_3102
lcl|pol:Bpro_4563
lcl|pna:Pnap_0274
lcl|pna:Pnap_1600
lcl|vei:Veis_1704
lcl|dac:Daci_2119
lcl|vap:Vapar_3337
lcl|vap:Vapar_3956
lcl|vap:Vapar_4815
lcl|vpe:Varpa_2280
lcl|vpe:Varpa_4573
lcl|ctt:CtCNB1_0910
lcl|ctt:CtCNB1_3708
lcl|adn:Alide_3094
lcl|mpt:Mpe_A0975
lcl|mpt:Mpe_A2972
lcl|har:HEAR0217
lcl|har:HEAR0334
lcl|mms:mma_0270
lcl|mms:mma_0381
lcl|lch:Lcho_1123
lcl|lch:Lcho_1133
lcl|tin:Tint_2353
lcl|tin:Tint_2856
lcl|neu:NE0676
lcl|net:Neut_1881
lcl|nmu:Nmul_A0172
lcl|eba:ebA3883
lcl|azo:azo3362
lcl|azo:azo3363
lcl|tmz:Tmz1t_1297
lcl|tmz:Tmz1t_3294
lcl|tmz:Tmz1t_3295
lcl|tbd:Tbd_0081
lcl|app:CAP2UW1_2635
lcl|ant:Arnit_1026
lcl|gur:Gura_0588
lcl|gur:Gura_2805
lcl|gem:GM21_0331
lcl|ppd:Ppro_2197
lcl|dvm:DvMF_2927
lcl|dma:DMR_35000
lcl|pub:SAR11_0778
lcl|mlo:mlr0254
lcl|mes:Meso_2516
lcl|mes:Meso_4460
lcl|sme:SM_b20679
lcl|sme:SMa0237
lcl|sme:SMa0516
lcl|smd:Smed_2487
lcl|smd:Smed_4310
lcl|smd:Smed_5561
lcl|rhi:NGR_b20400
lcl|rhi:NGR_b22290
lcl|atu:Atu2737
lcl|atu:Atu4085
lcl|ara:Arad_3557
lcl|ara:Arad_9669
lcl|avi:Avi_5035
lcl|avi:Avi_5720
lcl|ret:RHE_PC00146
lcl|rle:RL2772
lcl|rle:RL3773
lcl|rle:RL3800
lcl|rle:pRL100393
lcl|rlt:Rleg2_3094
lcl|rlt:Rleg2_4513
lcl|rlg:Rleg_3351
lcl|rlg:Rleg_3379
lcl|oan:Oant_0460
lcl|oan:Oant_3760
lcl|bja:blr3168
lcl|bra:BRADO6761
lcl|oca:OCAR_6560
lcl|xau:Xaut_2369
lcl|xau:Xaut_2433
lcl|azc:AZC_2610
lcl|azc:AZC_3490
lcl|sno:Snov_1745
lcl|sno:Snov_2985
lcl|mea:Mex_1p2846
lcl|mdi:METDI3412
lcl|mrd:Mrad2831_1777
lcl|met:M446_3126
lcl|met:M446_6206
lcl|mno:Mnod_3089
lcl|mno:Mnod_7094
lcl|mno:Mnod_8654
lcl|aex:Astex_2950
lcl|sil:SPO2560
lcl|rcp:RCAP_rcc01804
lcl|rde:RD1_0672
lcl|rde:RD1_0684
lcl|dsh:Dshi_4221
lcl|swi:Swit_3270
lcl|sjp:SJA_C2-03590
lcl|gbe:GbCGDNIH1_0961
lcl|acr:Acry_1159
lcl|acr:Acry_1592
lcl|azl:AZL_a04730
lcl|azl:AZL_d01180
lcl|bca:BCE_2381
lcl|bca:BCE_4109
lcl|bcr:BCAH187_A2454
lcl|bcb:BCB4264_A2319
lcl|bcu:BCAH820_2372
lcl|bcg:BCG9842_B3005
lcl|bld:BLi02105
lcl|bpu:BPUM_3559
lcl|bmq:BMQ_1147
lcl|bmd:BMD_1134
lcl|cpf:CPF_0381
lcl|cdf:CD2813
lcl|cdc:CD196_2655
lcl|cbk:CLL_A1570
lcl|cbt:CLH_1483
lcl|cbe:Cbei_1311
lcl|clj:CLJU_c00680
lcl|clj:CLJU_c28090
lcl|amt:Amet_2959
lcl|dsy:DSY4169
lcl|dhd:Dhaf_1173
lcl|eel:EUBELI_01262
lcl|elm:ELI_1577
lcl|msm:MSMEG_5477
lcl|mmc:Mmcs_5347
lcl|mjl:Mjls_5726
lcl|rha:RHA1_ro02575
lcl|rha:RHA1_ro03224
lcl|rha:RHA1_ro04661
lcl|rop:ROP_23000
lcl|sco:SCO6205
lcl|sma:SAV_2025
lcl|sgr:SGR_1322
lcl|scb:SCAB_18581
lcl|mts:MTES_2970
lcl|art:Arth_2453
lcl|art:Arth_3602
lcl|art:Arth_3690
lcl|aau:AAur_2423
lcl|aau:AAur_3507
lcl|ach:Achl_0215
lcl|ach:Achl_3437
lcl|aai:AARI_32360
lcl|krh:KRH_00810
lcl|bcv:Bcav_3560
lcl|bfa:Bfae_08160
lcl|kfl:Kfla_2136
lcl|kfl:Kfla_4631
lcl|kfl:Kfla_4965
lcl|tfu:Tfu_1265
lcl|nda:Ndas_0555
lcl|nda:Ndas_0722
lcl|ace:Acel_1045
lcl|nml:Namu_0245
lcl|kra:Krad_2146
lcl|sen:SACE_1936
lcl|sen:SACE_5376
lcl|sen:SACE_6730
lcl|amd:AMED_4581
lcl|amd:AMED_7266
lcl|ami:Amir_1312
lcl|cai:Caci_4729
lcl|sna:Snas_2547
lcl|rxy:Rxyl_1714
lcl|rxy:Rxyl_2852
lcl|ssm:Spirs_0509
lcl|ssm:Spirs_2563
lcl|aba:Acid345_1903
lcl|sus:Acid_3982
lcl|dfe:Dfer_1409
lcl|syw:SYNW2331
lcl|sye:Syncc9902_2145
lcl|ava:Ava_3206
lcl|tro:trd_A0460
lcl|sti:Sthe_3355
lcl|dge:Dgeo_2614
lcl|ttr:Tter_1923
lcl|hut:Huta_0338
lcl|pto:PTO1147

K00043.cdhit:

lcl|rso:RSp0986
lcl|reh:H16_A1553
lcl|cti:RALTA_A1479
lcl|bma:BMA0905
lcl|bma:BMAA0572
lcl|bml:BMA10229_0895
lcl|bpl:BURPS1106A_A1925
lcl|bpd:BURPS668_1646
lcl|bpd:BURPS668_A2018
lcl|bpa:BPP2084
lcl|bbr:BB1480
lcl|bme:BMEII1094
lcl|rde:RD1_2171
lcl|hne:HNE_0174
lcl|cpf:CPF_0518
lcl|cpr:CPR_0507
lcl|cdf:CD2338

K00044.cdhit:

lcl|hsa:3292
lcl|hsa:51144
lcl|ptr:454689
lcl|ptr:741010
lcl|pon:100439025
lcl|pon:100456666
lcl|mcc:710392
lcl|mmu:15485
lcl|mmu:56348
lcl|rno:25322
lcl|rno:84013
lcl|cfa:475939
lcl|cfa:607570
lcl|aml:100479742
lcl|aml:100484147
lcl|bta:353107
lcl|bta:789567
lcl|ssc:100147712
lcl|ecb:100036556
lcl|ecb:100050075
lcl|mdo:100011776
lcl|mdo:100013277
lcl|gga:395641
lcl|gga:770297
lcl|tgu:100223843
lcl|tgu:100231423
lcl|xla:379747
lcl|xla:495218
lcl|xtr:100127828
lcl|xtr:100489679
lcl|xtr:549988
lcl|dre:327417
lcl|dre:402842
lcl|dre:449537
lcl|bfo:BRAFLDRAFT_267231
lcl|cin:445663
lcl|dpo:Dpse_GA17551
lcl|nve:NEMVE_v1g104066
lcl|pic:PICST_40664
lcl|tet:TTHERM_00024130
lcl|tet:TTHERM_00024140
lcl|tet:TTHERM_00024170
lcl|tet:TTHERM_00024180
lcl|tet:TTHERM_00024190
lcl|tet:TTHERM_00024200
lcl|tet:TTHERM_00418230
lcl|tet:TTHERM_00802430
lcl|bur:Bcep18194_A3871
lcl|bur:Bcep18194_A5812
lcl|bur:Bcep18194_B0662
lcl|bur:Bcep18194_B1144
lcl|bur:Bcep18194_B1176
lcl|bur:Bcep18194_B1177
lcl|bra:BRADO4879
lcl|bbt:BBta_3170
lcl|msm:MSMEG_3112

K00045.cdhit:

lcl|sce:YEL070W
lcl|mgr:MGCH7_ch7g1113
lcl|fgr:FG03311.1
lcl|ani:AN2815.2
lcl|afm:AFUA_4G14450
lcl|nfi:NFIA_101920
lcl|aor:AOR_1_380054
lcl|act:ACLA_078730
lcl|pcs:Pc22g09390
lcl|pno:SNOG_09898
lcl|pae:PA2342
lcl|pau:PA14_34360
lcl|pap:PSPA7_2921
lcl|ppw:PputW619_2037
lcl|pfl:PFL_3074
lcl|pfs:PFLU2741
lcl|pen:PSEEN1989
lcl|pmy:Pmen_4472
lcl|psa:PST_2194
lcl|avn:Avin_27360
lcl|csa:Csal_0643
lcl|hel:HELO_2490
lcl|bcm:Bcenmc03_5663
lcl|sur:STAUR_2058
lcl|hoh:Hoch_4543
lcl|mlo:mll4920
lcl|mlo:mlr4057
lcl|mci:Mesci_0550
lcl|sme:SMc01501
lcl|smd:Smed_2353
lcl|rhi:NGR_c24690
lcl|atu:Atu4451
lcl|ara:Arad_4011
lcl|avi:Avi_3572
lcl|ret:RHE_CH03678
lcl|rec:RHECIAT_CH0003952
lcl|rle:RL4214
lcl|rlt:Rleg2_3446
lcl|rlg:Rleg_3748
lcl|oan:Oant_3848
lcl|bid:Bind_2459
lcl|bid:Bind_3797
lcl|ccr:CC_1487
lcl|bsb:Bresu_2841
lcl|sit:TM1040_0426
lcl|rsp:RSP_0096
lcl|rsh:Rsph17029_1732
lcl|rsq:Rsph17025_1685
lcl|rsk:RSKD131_1412
lcl|rcp:RCAP_rcc02027
lcl|jan:Jann_2907
lcl|rde:RD1_1481
lcl|pde:Pden_4177
lcl|dsh:Dshi_0969
lcl|zmn:Za10_1741
lcl|gox:GOX0849
lcl|gdj:Gdia_3090
lcl|apt:APA01_10290
lcl|azl:AZL_b04790
lcl|apb:SAR116_0965
lcl|mpa:MAP3809c
lcl|mav:MAV_1052
lcl|mav:MAV_4838
lcl|mmi:MMAR_0571
lcl|cgl:NCgl0108
lcl|cgt:cgR_0185
lcl|rha:RHA1_ro02810
lcl|rer:RER_36900
lcl|rop:ROP_25060
lcl|srt:Srot_2878
lcl|ach:Achl_1716
lcl|aai:AARI_01680
lcl|ica:Intca_2092
lcl|kfl:Kfla_1360
lcl|sro:Sros_3496
lcl|nml:Namu_3962
lcl|gob:Gobs_2791
lcl|kra:Krad_0300
lcl|cao:Celal_2591
lcl|dge:Dgeo_2866
lcl|ddr:Deide_3p02120

K00046.cdhit:

lcl|eco:b4266
lcl|ecc:c0321
lcl|ecp:ECP_4515
lcl|ecv:APECO1_2128
lcl|ecm:EcSMS35_4747
lcl|ecq:ECED1_5120
lcl|ect:ECIAI39_0671
lcl|ect:ECIAI39_4739
lcl|stm:STM4483
lcl|sei:SPC_4615
lcl|seh:SeHA_C4887
lcl|see:SNSL254_A4831
lcl|sea:SeAg_B1540
lcl|sed:SeD_A4868
lcl|seg:SG1502
lcl|ype:YPO2539
lcl|ypk:y1645
lcl|ypa:YPA_2031
lcl|yps:YPTB2571
lcl|ypi:YpsIP31758_1470
lcl|ypy:YPK_1576
lcl|ypb:YPTS_2666
lcl|yen:YE1363
lcl|pct:PC1_2241
lcl|eta:ETA_28940
lcl|ebi:EbC_22230
lcl|ebi:EbC_39220
lcl|sgl:SG1773
lcl|esc:Entcl_3681
lcl|kpe:KPK_4703
lcl|cko:CKO_02793
lcl|spe:Spro_3288
lcl|dda:Dd703_0222
lcl|dda:Dd703_0946
lcl|pam:PANA_0593
lcl|pao:Pat9b_1828
lcl|pao:Pat9b_3477
lcl|pao:Pat9b_4922
lcl|rah:Rahaq_1314
lcl|rah:Rahaq_2168
lcl|hsm:HSM_0702
lcl|msu:MS0955
lcl|asu:Asuc_1156
lcl|cja:CJA_0168
lcl|avn:Avin_46750
lcl|sde:Sde_0949
lcl|ttu:TERTU_1486
lcl|csa:Csal_1129
lcl|tau:Tola_0224
lcl|rso:RSc1763
lcl|rso:RSp0947
lcl|rsc:RCFBP_11772
lcl|rsl:RPSI07_1806
lcl|rsl:RPSI07_mp0631
lcl|rpi:Rpic_1443
lcl|rpf:Rpic12D_1484
lcl|reu:Reut_A1409
lcl|reu:Reut_C6091
lcl|reh:H16_A1531
lcl|reh:H16_B0062
lcl|rme:Rmet_1851
lcl|rme:Rmet_5878
lcl|cti:RALTA_A1472
lcl|cti:RALTA_B0063
lcl|bte:BTH_II0349
lcl|bur:Bcep18194_A3725
lcl|bcn:Bcen_0158
lcl|bcm:Bcenmc03_0608
lcl|bcm:Bcenmc03_6868
lcl|bcj:BCAL3386
lcl|bxe:Bxe_A2748
lcl|bpy:Bphyt_2216
lcl|bpy:Bphyt_5033
lcl|bgl:bglu_2g13720
lcl|bge:BC1002_4271
lcl|bpe:BP0464
lcl|bpa:BPP4378
lcl|bbr:BB1512
lcl|bbr:BB4964
lcl|bpt:Bpet0033
lcl|bav:BAV3384
lcl|axy:AXYL_00061
lcl|axy:AXYL_01400
lcl|axy:AXYL_01890
lcl|rfr:Rfer_2493
lcl|pol:Bpro_2567
lcl|pol:Bpro_3524
lcl|pna:Pnap_1844
lcl|aav:Aave_2873
lcl|ajs:Ajs_1695
lcl|vei:Veis_0770
lcl|vei:Veis_2353
lcl|dac:Daci_0266
lcl|dac:Daci_3360
lcl|vap:Vapar_2919
lcl|vap:Vapar_3338
lcl|vap:Vapar_5326
lcl|vpe:Varpa_2279
lcl|vpe:Varpa_3179
lcl|ctt:CtCNB1_2704
lcl|adn:Alide_1888
lcl|adn:Alide_2900
lcl|hse:Hsero_1093
lcl|tin:Tint_1592
lcl|gme:Gmet_2231
lcl|mlo:mlr3785
lcl|mci:Mesci_3043
lcl|sme:SM_b20692
lcl|sme:SM_b20750
lcl|sme:SMa0513
lcl|smd:Smed_4244
lcl|smd:Smed_5798
lcl|rhi:NGR_b20840
lcl|rhi:NGR_b22270
lcl|atu:Atu1407
lcl|atu:Atu2417
lcl|atu:Atu4086
lcl|ara:Arad_3121
lcl|ara:Arad_8618
lcl|ara:Arad_9671
lcl|avi:Avi_5032
lcl|avi:Avi_9124
lcl|ret:RHE_PC00144
lcl|rle:RL2835
lcl|rle:pRL100391
lcl|rle:pRL110084
lcl|rlt:Rleg2_2136
lcl|rlt:Rleg2_4511
lcl|rlg:Rleg_2380
lcl|rlg:Rleg_6414
lcl|rlg:Rleg_7084
lcl|oan:Oant_3756
lcl|bja:blr5277
lcl|bra:BRADO6762
lcl|bbt:BBta_0777
lcl|xau:Xaut_0468
lcl|xau:Xaut_2437
lcl|azc:AZC_2614
lcl|sno:Snov_1903
lcl|sno:Snov_3389
lcl|mno:Mnod_5663
lcl|bid:Bind_0620
lcl|ccr:CC_1286
lcl|cak:Caul_4004
lcl|cse:Cseg_2091
lcl|sil:SPO0595
lcl|sil:SPO2417
lcl|rsp:RSP_2160
lcl|rsp:RSP_7371
lcl|rsh:Rsph17029_3622
lcl|rsk:RSKD131_4258
lcl|rsk:RSKD131_4330
lcl|rde:RD1_1109
lcl|rde:RD1_3809
lcl|rde:RD1_3945
lcl|kvu:EIO_1893
lcl|swi:Swit_0380
lcl|swi:Swit_2306
lcl|sjp:SJA_C1-03840
lcl|sjp:SJA_C2-05510
lcl|gox:GOX2187
lcl|acr:Acry_0618
lcl|acr:Acry_1591
lcl|gdi:GDI_0691
lcl|rru:Rru_A2747
lcl|azl:AZL_b00310
lcl|azl:AZL_c04980
lcl|apb:SAR116_2139
lcl|bcz:pE33L466_0134
lcl|bpf:BpOF4_13540
lcl|bmq:BMQ_2354
lcl|bmd:BMD_2316
lcl|oih:OB0675
lcl|gka:GK1029
lcl|gtn:GTNG_0891
lcl|gwc:GWCH70_0926
lcl|gyc:GYMC61_1802
lcl|gct:GC56T3_2543
lcl|gmc:GY4MC1_2868
lcl|lsp:Bsph_3231
lcl|aac:Aaci_0157
lcl|bts:Btus_2562
lcl|spy:SPy_0636
lcl|spm:spyM18_0699
lcl|spg:SpyM3_0448
lcl|sph:MGAS10270_Spy0519
lcl|spi:MGAS10750_Spy0543
lcl|spj:MGAS2096_Spy0536
lcl|spf:SpyM51339
lcl|spb:M28_Spy0503
lcl|spn:SP_0320
lcl|spd:SPD_0292
lcl|spw:SPCG_0326
lcl|spx:SPG_0290
lcl|spp:SPP_0355
lcl|snt:SPT_0369
lcl|sag:SAG1904
lcl|ssu:SSU05_1225
lcl|seq:SZO_06640
lcl|sez:Sez_1303
lcl|seu:SEQ_1484
lcl|sub:SUB1604
lcl|sds:SDEG_0650
lcl|efa:EF0426
lcl|efa:EF2263
lcl|cac:CA_C2607
lcl|cbe:Cbei_3371
lcl|cpy:Cphy_0490
lcl|cpy:Cphy_1744
lcl|cpy:Cphy_2534
lcl|cce:Ccel_2618
lcl|csh:Closa_2676
lcl|csh:Closa_2878
lcl|ccb:Clocel_2262
lcl|aoe:Clos_0849
lcl|slp:Slip_2087
lcl|eel:EUBELI_01110
lcl|elm:ELI_0324
lcl|bpb:bpr_I0930
lcl|eha:Ethha_0682
lcl|tmr:Tmar_1328
lcl|nth:Nther_0725
lcl|msm:MSMEG_3420
lcl|cpu:cpfrc_00142
lcl|rha:RHA1_ro03299
lcl|rha:RHA1_ro04137
lcl|rer:RER_02970
lcl|rop:ROP_28410
lcl|rop:ROP_40690
lcl|tpr:Tpau_1688
lcl|sco:SCO1681
lcl|sma:SAV_6627
lcl|sgr:SGR_1253
lcl|scb:SCAB_76391
lcl|scb:SCAB_9571
lcl|mts:MTES_2968
lcl|art:Arth_2452
lcl|aau:AAur_2422
lcl|ach:Achl_0214
lcl|ach:Achl_0471
lcl|aai:AARI_28000
lcl|ske:Sked_31400
lcl|nda:Ndas_4214
lcl|sro:Sros_6803
lcl|mcu:HMPREF0573_10632
lcl|rxy:Rxyl_2333
lcl|shi:Shel_07750
lcl|ols:Olsu_0175
lcl|ssm:Spirs_0922
lcl|tsa:AciPR4_1061
lcl|bth:BT_3232
lcl|bfr:BF0072
lcl|bvu:BVU_1106
lcl|bhl:Bache_0766
lcl|pru:PRU_2301
lcl|dfe:Dfer_0299
lcl|dfe:Dfer_4305
lcl|sli:Slin_3987
lcl|fjo:Fjoh_4263
lcl|rbi:RB2501_01525
lcl|fbc:FB2170_06215
lcl|fba:FIC_01891
lcl|fnu:FN1687
lcl|ote:Oter_1273
lcl|ote:Oter_4331
lcl|caa:Caka_0225
lcl|caa:Caka_0519
lcl|rba:RB6802
lcl|psl:Psta_2028
lcl|dge:Dgeo_2403
lcl|ddr:Deide_2p02020
lcl|dmr:Deima_1217
lcl|dpt:Deipr_1937
lcl|tra:Trad_1407
lcl|tth:TTC0235
lcl|ttj:TTHB016
lcl|tsc:TSC_c11860
lcl|mrb:Mrub_1322
lcl|msv:Mesil_0465
lcl|tma:TM0441
lcl|tnp:Tnap_0223
lcl|mac:MA0107
lcl|mru:mru_0443

K00047.cdhit:

K00048.cdhit:

lcl|eco:b2799
lcl|ecg:E2348C_3066
lcl|ecc:c3367
lcl|ecp:ECP_2782
lcl|eci:UTI89_C3170
lcl|ecx:EcHS_A2943
lcl|ecm:EcSMS35_2939
lcl|ecq:ECED1_3252
lcl|ect:ECIAI39_3221
lcl|ecl:EcolC_0913
lcl|ebr:ECB_02644
lcl|sty:STY3112
lcl|stm:STM2973
lcl|spt:SPA2837
lcl|spq:SPAB_03699
lcl|sec:SC2912
lcl|seh:SeHA_C3181
lcl|see:SNSL254_A3196
lcl|sed:SeD_A3296
lcl|ses:SARI_04689
lcl|sfl:SF2813
lcl|sfv:SFV_2878
lcl|ssn:SSON_2956
lcl|sdy:SDY_3016
lcl|eca:ECA0742
lcl|pct:PC1_0621
lcl|pwa:Pecwa_0837
lcl|ebi:EbC_38970
lcl|esc:Entcl_3258
lcl|kpn:KPN_03150
lcl|kpe:KPK_0969
lcl|kpu:KP1_4430
lcl|kva:Kvar_0903
lcl|cko:CKO_04157
lcl|etr:ETAE_0294
lcl|dda:Dd703_3316
lcl|ddc:Dd586_0626
lcl|ddd:Dda3937_02309
lcl|dze:Dd1591_3438
lcl|pva:Pvag_pPag30186
lcl|msu:MS2325
lcl|apl:APL_1689
lcl|apa:APP7_1750
lcl|cpf:CPF_1046
lcl|cpr:CPR_0927
lcl|cbe:Cbei_0455
lcl|ccb:Clocel_1504
lcl|vpr:Vpar_1772
lcl|eel:EUBELI_20348
lcl|ere:EUBREC_1091
lcl|elm:ELI_1743
lcl|bpb:bpr_I2065
lcl|mcd:MCRO_0019
lcl|blo:BL1673
lcl|blj:BLD_1839
lcl|bln:Blon_0540
lcl|blf:BLIF_1657
lcl|blb:BBMN68_1706
lcl|bad:BAD_0403
lcl|bde:BDP_0538
lcl|bbi:BBIF_1397
lcl|gvg:HMPREF0421_20697
lcl|ols:Olsu_1397
lcl|brm:Bmur_2495
lcl|bpo:BP951000_0138
lcl|bth:BT_3767
lcl|bfr:BF0254
lcl|bfs:BF0212
lcl|bvu:BVU_1251
lcl|bhl:Bache_2994
lcl|lba:Lebu_1790

K00049.cdhit:

lcl|hsa:9380
lcl|mmu:76238
lcl|dme:Dmel_CG31674
lcl|cme:CMQ289C

K00050.cdhit:

lcl|ype:YPO2536
lcl|ypg:YpAngola_A1794
lcl|yps:YPTB2568
lcl|ypi:YpsIP31758_1475
lcl|yen:YE1365
lcl|ebi:EbC_39240
lcl|ebi:EbC_44850
lcl|esc:Entcl_3679
lcl|kpe:KPK_3184
lcl|kpe:KPK_4701
lcl|kpu:KP1_2293
lcl|kva:Kvar_3058
lcl|kva:Kvar_4342
lcl|cro:ROD_11921
lcl|spe:Spro_2497
lcl|pva:Pvag_pPag30034
lcl|pao:Pat9b_4595
lcl|pao:Pat9b_5268
lcl|ppr:PBPRA2272
lcl|pae:PA1499
lcl|pau:PA14_45030
lcl|pap:PSPA7_3833
lcl|pag:PLES_39131
lcl|ppu:PP_4300
lcl|ppf:Pput_1569
lcl|ppg:PputGB1_3865
lcl|ppw:PputW619_2309
lcl|ppw:PputW619_3625
lcl|pfl:PFL_1698
lcl|pfo:Pfl01_1595
lcl|pfs:PFLU1800
lcl|pen:PSEEN1669
lcl|pmy:Pmen_2772
lcl|psa:PST_3117
lcl|pat:Patl_0336
lcl|amc:MADE_03376
lcl|alv:Alvin_0475
lcl|aeh:Mlg_1319
lcl|hha:Hhal_1267
lcl|tgr:Tgr7_0931
lcl|hel:HELO_1604
lcl|mmw:Mmwyl1_0248
lcl|cvi:CV_3660
lcl|rso:RSc0486
lcl|rso:RSp1449
lcl|rsc:RCFBP_10195
lcl|rsc:RCFBP_20996
lcl|rsl:RPSI07_2881
lcl|rsl:RPSI07_mp1426
lcl|rpi:Rpic_0362
lcl|rpi:Rpic_3481
lcl|rpf:Rpic12D_0377
lcl|rpf:Rpic12D_3154
lcl|reu:Reut_A0463
lcl|reu:Reut_A3294
lcl|reh:H16_A0478
lcl|reh:H16_A2132
lcl|reh:H16_A3601
lcl|rme:Rmet_0405
lcl|rme:Rmet_3451
lcl|cti:RALTA_A0434
lcl|cti:RALTA_A3055
lcl|cti:RALTA_B0888
lcl|pnu:Pnuc_1889
lcl|rfr:Rfer_2329
lcl|pol:Bpro_1434
lcl|pna:Pnap_1018
lcl|aav:Aave_1113
lcl|ajs:Ajs_1122
lcl|dia:Dtpsy_1042
lcl|vei:Veis_0928
lcl|dac:Daci_2115
lcl|vap:Vapar_3921
lcl|vpe:Varpa_4534
lcl|ctt:CtCNB1_3712
lcl|adn:Alide_3101
lcl|mpt:Mpe_A0976
lcl|mpt:Mpe_A3263
lcl|har:HEAR0335
lcl|mms:mma_0382
lcl|lch:Lcho_3177
lcl|tin:Tint_2855
lcl|neu:NE2456
lcl|net:Neut_2458
lcl|nmu:Nmul_A2230
lcl|eba:ebA4615
lcl|azo:azo1162
lcl|dar:Daro_2118
lcl|tbd:Tbd_0433
lcl|app:CAP2UW1_2071
lcl|slt:Slit_1785
lcl|ant:Arnit_0210
lcl|gbm:Gbem_3609
lcl|gem:GM21_3717
lcl|geb:GM18_4073
lcl|dvu:DVU0765
lcl|dvl:Dvul_2205
lcl|dvm:DvMF_2801
lcl|dde:Dde_2751
lcl|dma:DMR_28270
lcl|dsa:Desal_0037
lcl|das:Daes_2689
lcl|bba:Bd3195
lcl|dol:Dole_1573
lcl|dal:Dalk_0946
lcl|dat:HRM2_40640
lcl|ade:Adeh_3968
lcl|acp:A2cp1_4112
lcl|afw:Anae109_0452
lcl|ank:AnaeK_4079
lcl|scl:sce2998
lcl|hoh:Hoch_2496
lcl|hoh:Hoch_4287
lcl|sat:SYN_00869
lcl|sfu:Sfum_3915
lcl|dbr:Deba_0515
lcl|mlo:mlr5146
lcl|mci:Mesci_0361
lcl|mes:Meso_2839
lcl|pla:Plav_2031
lcl|sme:SM_b20678
lcl|sme:SMa1406
lcl|sme:SMc04389
lcl|smd:Smed_3163
lcl|smd:Smed_4311
lcl|rhi:NGR_b20390
lcl|rhi:NGR_c33150
lcl|atu:Atu3232
lcl|atu:Atu5334
lcl|ara:Arad_12372
lcl|ara:Arad_3582
lcl|ara:Arad_7659
lcl|avi:Avi_0477
lcl|avi:Avi_9119
lcl|ret:RHE_CH01794
lcl|rec:RHECIAT_CH0001882
lcl|rle:RL0994
lcl|rle:RL2008
lcl|rlt:Rleg2_1461
lcl|rlg:Rleg_1644
lcl|bme:BMEI1570
lcl|bmi:BMEA_A0392
lcl|bms:BR0355
lcl|bmt:BSUIS_A0386
lcl|bov:BOV_0372
lcl|bmr:BMI_I360
lcl|oan:Oant_0461
lcl|bja:blr7830
lcl|bra:BRADO0973
lcl|bbt:BBta_7083
lcl|rpa:RPA1797
lcl|rpb:RPB_3567
lcl|rpc:RPC_4629
lcl|rpd:RPD_1897
lcl|rpe:RPE_3720
lcl|rpt:Rpal_2000
lcl|rpx:Rpdx1_3733
lcl|nha:Nham_0659
lcl|oca:OCAR_7443
lcl|xau:Xaut_3104
lcl|azc:AZC_0324
lcl|sno:Snov_3108
lcl|mex:Mext_0771
lcl|mex:Mext_2747
lcl|mea:Mex_1p2748
lcl|mea:Mex_1p2944
lcl|mdi:METDI1374
lcl|mdi:METDI3513
lcl|mrd:Mrad2831_0126
lcl|met:M446_5205
lcl|mpo:Mpop_2869
lcl|mpo:Mpop_4659
lcl|mch:Mchl_2974
lcl|mch:Mchl_5683
lcl|mno:Mnod_0654
lcl|mno:Mnod_5964
lcl|bid:Bind_1721
lcl|bid:Bind_2209
lcl|msl:Msil_1715
lcl|hdn:Hden_2642
lcl|rva:Rvan_0616
lcl|cse:Cseg_2978
lcl|sil:SPO1564
lcl|sit:TM1040_3471
lcl|rsp:RSP_3071
lcl|rsh:Rsph17029_3797
lcl|rsq:Rsph17025_3906
lcl|rsk:RSKD131_3245
lcl|rcp:RCAP_rcc02615
lcl|jan:Jann_3926
lcl|rde:RD1_1981
lcl|rde:RD1_3495
lcl|rde:RD1_4241
lcl|pde:Pden_2195
lcl|dsh:Dshi_3046
lcl|kvu:EIO_1613
lcl|nar:Saro_3775
lcl|gbe:GbCGDNIH1_0364
lcl|acr:Acry_1160
lcl|acr:Acry_2372
lcl|apt:APA01_00840
lcl|apt:APA01_05700
lcl|rru:Rru_A2464
lcl|rce:RC1_2136
lcl|mag:amb3175
lcl|apb:SAR116_2472
lcl|cpy:Cphy_2103
lcl|afn:Acfer_1604
lcl|eel:EUBELI_01261
lcl|elm:ELI_2301
lcl|bpb:bpr_I0130
lcl|rxy:Rxyl_2854
lcl|sta:STHERM_c19830
lcl|lil:LA_2527
lcl|lbi:LEPBI_I2456
lcl|aba:Acid345_1043
lcl|aca:ACP_0262
lcl|acm:AciX9_3822
lcl|tsa:AciPR4_1527
lcl|sus:Acid_0778
lcl|sru:SRU_1550
lcl|srm:SRM_01748
lcl|rmr:Rmar_0944
lcl|cpi:Cpin_1502
lcl|gau:GAU_2625
lcl|psl:Psta_0794
lcl|plm:Plim_1831
lcl|aco:Amico_1239
lcl|dly:Dehly_0560
lcl|rrs:RoseRS_1997
lcl|rca:Rcas_3272
lcl|cau:Caur_0619
lcl|cag:Cagg_3389
lcl|hau:Haur_4017
lcl|tro:trd_1031
lcl|sti:Sthe_0502
lcl|atm:ANT_25230
lcl|dra:DR_1157
lcl|dge:Dgeo_2615
lcl|ddr:Deide_1p01720
lcl|tra:Trad_2945
lcl|tth:TTC0124
lcl|ttj:TTHA0500
lcl|tsc:TSC_c05380
lcl|mrb:Mrub_2759
lcl|msv:Mesil_1425
lcl|opr:Ocepr_1765
lcl|mhd:Marky_0679
lcl|pmx:PERMA_1579
lcl|tma:TM1585
lcl|tpt:Tpet_1207
lcl|tle:Tlet_1724
lcl|trq:TRQ2_1248
lcl|tna:CTN_1169
lcl|tnp:Tnap_1223
lcl|tme:Tmel_0085
lcl|taf:THA_302
lcl|fno:Fnod_1253
lcl|pmo:Pmob_0534
lcl|kol:Kole_1768
lcl|dth:DICTH_0141
lcl|nde:NIDE0496
lcl|ttr:Tter_0099
lcl|ddf:DEFDS_1959
lcl|dap:Dacet_2927
lcl|mpd:MCP_1988
lcl|apo:Arcpr_0243
lcl|hma:pNG7015
lcl|hwa:HQ1667A
lcl|nph:NP1162A
lcl|hla:Hlac_0380
lcl|hut:Huta_2454
lcl|hmu:Hmuk_3413
lcl|htu:Htur_2421
lcl|nmg:Nmag_0806
lcl|hvo:HVO_1553
lcl|hje:HacjB3_12580
lcl|hbo:Hbor_16760
lcl|pyn:PNA2_1140
lcl|ton:TON_1228
lcl|tga:TGAM_1557
lcl|tsi:TSIB_1605
lcl|tba:TERMP_00811
lcl|abi:Aboo_0604
lcl|rci:RCIX2676
lcl|smr:Smar_0737
lcl|shc:Shell_0054
lcl|iag:Igag_0369
lcl|sis:LS215_1579
lcl|sia:M1425_1471
lcl|mse:Msed_2013
lcl|mcn:Mcup_0274
lcl|aho:Ahos_0545
lcl|pas:Pars_0472
lcl|cma:Cmaq_0816
lcl|tuz:TUZN_0409
lcl|vdi:Vdis_1804
lcl|vmo:VMUT_0246
lcl|tpe:Tpen_0207
lcl|asc:ASAC_1021
lcl|nmr:Nmar_1111
lcl|csy:CENSYa_0799
lcl|kcr:Kcr_1277
lcl|281687.CJA26931
lcl|135651.CBN12615
lcl|121224.XP_002433055
lcl|99883.ENSTNIP00000017809
lcl|81824.JGI32121
lcl|69293.ENSGACP00000001628
lcl|59729.ENSTGUP00000006297
lcl|45351.JGI188893
lcl|35128.JGI261750
lcl|31234.CRE11507
lcl|31033.ENSTRUP00000035574
lcl|28377.ENSACAP00000006476
lcl|13616.ENSMODP00000014519
lcl|10228.JGI25450
lcl|10141.ENSCPOP00000006739
lcl|10090.ENSMUSP00000047761
lcl|9986.ENSOCUP00000006783
lcl|9913.ENSBTAP00000028914
lcl|9823.ENSSSCP00000012184
lcl|9796.ENSECAP00000010020
lcl|9685.ENSFCAP00000014569
lcl|9615.ENSCAFP00000014364
lcl|9606.ENSP00000389175
lcl|9600.ENSPPYP00000015455
lcl|9598.ENSPTRP00000041451
lcl|9544.ENSMMUP00000022320
lcl|9361.ENSDNOP00000008551
lcl|9258.ENSOANP00000021585
lcl|9031.ENSGALP00000006387
lcl|8090.ENSORLP00000004838
lcl|7955.ENSDARP00000078828
lcl|7739.JGI119336
lcl|7719.ENSCINP00000016416
lcl|7668.XP_001180321
lcl|7460.XP_395012
lcl|7425.XP_001608135
lcl|7260.FBpp0253082
lcl|7245.FBpp0263165
lcl|7244.FBpp0231708
lcl|7237.FBpp0287761
lcl|7227.FBpp0077450
lcl|7222.FBpp0144168
lcl|7217.FBpp0123775
lcl|7176.CPIJ004803-PA
lcl|7165.AGAP007988-PA
lcl|7159.AAEL001870-PA
lcl|7070.D2A244
lcl|6945.ISCW002423-PA
lcl|6239.Y40D12A.1a
lcl|6238.CBG15196
lcl|6085.XP_002162132
lcl|2850.JGI48153

K00051.cdhit:

lcl|cgl:NCgl0631

K00052.cdhit:

lcl|ath:AT1G31180
lcl|ath:AT1G80560
lcl|ath:AT5G14200
lcl|pop:POPTR_1067569
lcl|rcu:RCOM_0011000
lcl|vvi:100259968
lcl|osa:4333613
lcl|sbi:SORBI_06g033720
lcl|zma:100283376
lcl|zma:100284589
lcl|ppp:PHYPADRAFT_115152
lcl|cre:CHLREDRAFT_195906
lcl|vcn:VOLCADRAFT_106647
lcl|olu:OSTLU_29616
lcl|ota:Ot14g03440
lcl|cme:CMM229C
lcl|sce:YCL018W
lcl|ago:AGOS_AAL012C
lcl|kla:KLLA0D04906g
lcl|lth:KLTH0H12188g
lcl|ppa:PAS_chr3_0039
lcl|vpo:Kpol_1048p63
lcl|zro:ZYRO0E04796g
lcl|cgr:CAGL0H03795g
lcl|dha:DEHA2G10978g
lcl|pic:PICST_68561
lcl|pgu:PGUG_04278
lcl|lel:LELG_05559
lcl|cal:CaO19.7080
lcl|ctp:CTRG_04924
lcl|cdu:CD36_70610
lcl|clu:CLUG_05354
lcl|ncr:NCU06232
lcl|pan:PODANSg5277
lcl|mgr:MGG_05223
lcl|mgr:MGG_09813
lcl|fgr:FG06675.1
lcl|fgr:FG10671.1
lcl|ssl:SS1G_07102
lcl|bfu:BC1G_14880
lcl|ani:AN0912.2
lcl|afm:AFUA_1G15780
lcl|afm:AFUA_6G13590
lcl|nfi:NFIA_009550
lcl|nfi:NFIA_059550
lcl|aor:AOR_1_1958174
lcl|aor:AOR_1_532034
lcl|afv:AFLA_009040
lcl|afv:AFLA_083640
lcl|act:ACLA_019590
lcl|act:ACLA_086890
lcl|pcs:Pc16g13350
lcl|pcs:Pc22g00840
lcl|cim:CIMG_03106
lcl|cim:CIMG_08476
lcl|cpw:CPC735_061440
lcl|ure:UREG_02552
lcl|ure:UREG_02851
lcl|pno:SNOG_02041
lcl|tml:GSTUM_00006378001
lcl|spo:SPBC1A4.02c
lcl|cne:CNA04310
lcl|ppl:POSPLDRAFT_104910
lcl|lbc:LACBIDRAFT_231016
lcl|mpr:MPER_02541
lcl|cci:CC1G_01358
lcl|scm:SCHCODRAFT_80432
lcl|uma:UM01245.1
lcl|mgl:MGL_0905
lcl|eco:b0073
lcl|ece:Z0082
lcl|ecc:c0090
lcl|ecp:ECP_0075
lcl|eci:UTI89_C0080
lcl|ecm:EcSMS35_0078
lcl|eum:ECUMN_0075
lcl|efe:EFER_0095
lcl|sty:STY0131
lcl|stm:STM0112
lcl|spt:SPA0114
lcl|seg:SG0114
lcl|set:SEN0113
lcl|ses:SARI_02890
lcl|ype:YPO0532
lcl|yps:YPTB0671
lcl|ypi:YpsIP31758_3406
lcl|yen:YE0653
lcl|sfl:SF0068
lcl|ssn:SSON_0080
lcl|sbo:SBO_0060
lcl|sdy:SDY_0100
lcl|eca:ECA3832
lcl|pct:PC1_3608
lcl|pwa:Pecwa_3796
lcl|eta:ETA_07410
lcl|epy:EpC_07280
lcl|eam:EAMY_2907
lcl|ebi:EbC_07060
lcl|plu:plu3674
lcl|pay:PAU_01096
lcl|buc:BUpL05
lcl|bab:bbp496
lcl|bcc:pLeuBCc_003
lcl|sgl:SG0436
lcl|ent:Ent638_0621
lcl|enc:ECL_00871
lcl|esc:Entcl_3651
lcl|esa:ESA_03265
lcl|ctu:Ctu_07060
lcl|kpn:KPN_00079
lcl|kpe:KPK_4663
lcl|cko:CKO_03305
lcl|cro:ROD_00811
lcl|cro:ROD_12401
lcl|spe:Spro_0744
lcl|pmr:PMI2085
lcl|eic:NT01EI_0719
lcl|etr:ETAE_0620
lcl|bfl:Bfl132
lcl|bpn:BPEN_136
lcl|bva:BVAF_133
lcl|dda:Dd703_0631
lcl|ddc:Dd586_3548
lcl|ddd:Dda3937_04404
lcl|dze:Dd1591_0593
lcl|xbo:XBJ1_3494
lcl|xne:XNC1_1040
lcl|pam:PANA_0705
lcl|pva:Pvag_0107
lcl|pao:Pat9b_0649
lcl|rah:Rahaq_3747
lcl|hin:HI0987
lcl|hit:NTHI1161
lcl|hip:CGSHiEE_07030
lcl|hif:HIBPF12610
lcl|hil:HICON_04130
lcl|hap:HAPS_0030
lcl|hso:HS_0391
lcl|hsm:HSM_0716
lcl|pmu:PM1961
lcl|msu:MS0598
lcl|apl:APL_0432
lcl|apa:APP7_0507
lcl|asu:Asuc_1908
lcl|aap:NT05HA_1565
lcl|xfa:XF2372
lcl|xft:PD1397
lcl|xfm:Xfasm12_1539
lcl|xcc:XCC3328
lcl|xca:xccb100_0869
lcl|xcv:XCV3584
lcl|xac:XAC3456
lcl|xoo:XOO0940
lcl|xal:XALc_0751
lcl|sml:Smlt3921
lcl|smt:Smal_3336
lcl|psu:Psesu_0439
lcl|vch:VC2491
lcl|vvu:VV1_0655
lcl|vvy:VV0486
lcl|vpa:VP0344
lcl|vha:VIBHAR_00816
lcl|vsp:VS_0379
lcl|vex:VEA_001657
lcl|vfi:VF_0294
lcl|vsa:VSAL_I0376
lcl|ppr:PBPRA0418
lcl|pae:PA3118
lcl|pap:PSPA7_2015
lcl|ppu:PP_1988
lcl|ppg:PputGB1_1519
lcl|ppw:PputW619_1551
lcl|pst:PSPTO_2175
lcl|psb:Psyr_1985
lcl|psp:PSPPH_1954
lcl|psp:PSPPH_2159
lcl|pfl:PFL_2066
lcl|pfo:Pfl01_1892
lcl|pfs:PFLU4193
lcl|pen:PSEEN1652
lcl|pmy:Pmen_2721
lcl|psa:PST_1774
lcl|cja:CJA_1746
lcl|avn:Avin_34260
lcl|par:Psyc_1410
lcl|pcr:Pcryo_1571
lcl|prw:PsycPRwf_1934
lcl|aci:ACIAD0469
lcl|acd:AOLE_17335
lcl|acb:A1S_0420
lcl|mct:MCR_1022
lcl|son:SO_4235
lcl|sdn:Sden_0335
lcl|sfr:Sfri_3819
lcl|saz:Sama_0336
lcl|sbl:Sbal_0387
lcl|sbm:Shew185_0386
lcl|sbn:Sbal195_0398
lcl|slo:Shew_3471
lcl|spc:Sputcn32_0472
lcl|sse:Ssed_0394
lcl|spl:Spea_3827
lcl|she:Shewmr4_3587
lcl|shm:Shewmr7_0369
lcl|shn:Shewana3_3760
lcl|shw:Sputw3181_0375
lcl|shl:Shal_0439
lcl|swd:Swoo_4549
lcl|swp:swp_2214
lcl|svo:SVI_4049
lcl|cps:CPS_4209
lcl|pha:PSHAa2893
lcl|pat:Patl_3269
lcl|psm:PSM_A2985
lcl|sde:Sde_2084
lcl|maq:Maqu_1563
lcl|amc:MADE_03086
lcl|pin:Ping_2229
lcl|ttu:TERTU_2500
lcl|fbl:Fbal_3682
lcl|mca:MCA2063
lcl|ftl:FTL_1887
lcl|ftn:FTN_0059
lcl|fph:Fphi_0772
lcl|tcx:Tcr_0797
lcl|noc:Noc_1014
lcl|nhl:Nhal_1962
lcl|nwa:Nwat_2019
lcl|alv:Alvin_1606
lcl|aeh:Mlg_1230
lcl|aeh:Mlg_2362
lcl|hha:Hhal_1810
lcl|tgr:Tgr7_1247
lcl|tkm:TK90_1341
lcl|hna:Hneap_1716
lcl|hch:HCH_02430
lcl|csa:Csal_2451
lcl|hel:HELO_2234
lcl|abo:ABO_1467
lcl|kko:Kkor_0977
lcl|mmw:Mmwyl1_2093
lcl|aha:AHA_0881
lcl|asa:ASA_3410
lcl|tau:Tola_0681
lcl|afe:Lferr_1732
lcl|crp:CRP_082
lcl|rma:Rmag_0099
lcl|vok:COSY_0103
lcl|gpb:HDN1F_16210
lcl|nma:NMA1456
lcl|nme:NMB1031
lcl|nmc:NMC1182
lcl|nmn:NMCC_1164
lcl|nmi:NMO_1097
lcl|ngo:NGO0674
lcl|nla:NLA_10860
lcl|cvi:CV_2778
lcl|lhk:LHK_01242
lcl|rso:RSc1988
lcl|rso:RSp0329
lcl|rsc:RCFBP_11397
lcl|rsl:RPSI07_1441
lcl|rpi:Rpic_2143
lcl|rpf:Rpic12D_1819
lcl|reu:Reut_A2311
lcl|reh:H16_A2619
lcl|rme:Rmet_2472
lcl|cti:RALTA_A2118
lcl|bma:BMAA1726
lcl|bte:BTH_II0674
lcl|bvi:Bcep1808_4457
lcl|bur:Bcep18194_B2131
lcl|bcn:Bcen_4415
lcl|bcj:BCAM0985
lcl|bam:Bamb_3343
lcl|bac:BamMC406_3847
lcl|bmu:Bmul_4627
lcl|bxe:Bxe_B2887
lcl|bph:Bphy_4369
lcl|bpy:Bphyt_6847
lcl|bgl:bglu_2g08360
lcl|bug:BC1001_4899
lcl|bge:BC1002_5206
lcl|bgf:BC1003_4594
lcl|brh:RBRH_00179
lcl|pnu:Pnuc_0767
lcl|pne:Pnec_1054
lcl|bpe:BP1483
lcl|bpa:BPP1944
lcl|bbr:BB1014
lcl|bpt:Bpet3035
lcl|bav:BAV2268
lcl|axy:AXYL_02236
lcl|axy:AXYL_03894
lcl|teq:TEQUI_1482
lcl|rfr:Rfer_1793
lcl|pol:Bpro_3610
lcl|pna:Pnap_3041
lcl|aav:Aave_1221
lcl|dia:Dtpsy_2586
lcl|vei:Veis_1047
lcl|vei:Veis_1349
lcl|dac:Daci_5238
lcl|vap:Vapar_1420
lcl|vap:Vapar_6279
lcl|vpe:Varpa_1565
lcl|vpe:Varpa_4883
lcl|ctt:CtCNB1_1005
lcl|adn:Alide_0827
lcl|adn:Alide_3142
lcl|mpt:Mpe_A2162
lcl|har:HEAR1217
lcl|mms:mma_2169
lcl|hse:Hsero_3297
lcl|lch:Lcho_1677
lcl|tin:Tint_2329
lcl|neu:NE0688
lcl|net:Neut_1147
lcl|nmu:Nmul_A1918
lcl|eba:ebA4760
lcl|azo:azo1041
lcl|dar:Daro_0864
lcl|dar:Daro_3775
lcl|tmz:Tmz1t_3068
lcl|tbd:Tbd_1920
lcl|mfa:Mfla_1703
lcl|mmb:Mmol_0974
lcl|meh:M301_1172
lcl|mei:Msip34_1551
lcl|mep:MPQ_1616
lcl|app:CAP2UW1_0184
lcl|app:CAP2UW1_1223
lcl|slt:Slit_2122
lcl|gca:Galf_0493
lcl|hhe:HH1134
lcl|hms:HMU10170
lcl|wsu:WS1813
lcl|tdn:Suden_1101
lcl|sua:Saut_1213
lcl|sku:Sulku_0987
lcl|cje:Cj1718c
lcl|cjr:CJE1888
lcl|cjj:CJJ81176_0016
lcl|cju:C8J_1624
lcl|cjn:ICDCCJ_1623
lcl|cjd:JJD26997_2095
lcl|cff:CFF8240_1020
lcl|ccv:CCV52592_1365
lcl|cha:CHAB381_1264
lcl|cco:CCC13826_0036
lcl|abu:Abu_1013
lcl|ant:Arnit_1417
lcl|sdl:Sdel_1516
lcl|nis:NIS_0727
lcl|sun:SUN_1705
lcl|nsa:Nitsa_0614
lcl|nam:NAMH_1248
lcl|gsu:GSU2879
lcl|gme:Gmet_0602
lcl|gur:Gura_1045
lcl|glo:Glov_0348
lcl|gbm:Gbem_0908
lcl|geo:Geob_3653
lcl|gem:GM21_3353
lcl|geb:GM18_0806
lcl|pca:Pcar_1904
lcl|ppd:Ppro_0045
lcl|dvu:DVU2985
lcl|dvl:Dvul_0387
lcl|dvm:DvMF_1794
lcl|dde:Dde_3222
lcl|dds:Ddes_0509
lcl|dma:DMR_16010
lcl|dsa:Desal_1585
lcl|das:Daes_1909
lcl|dba:Dbac_1740
lcl|drt:Dret_1100
lcl|dps:DP1284
lcl|dak:DaAHT2_0936
lcl|dpr:Despr_0909
lcl|dol:Dole_2219
lcl|dal:Dalk_1240
lcl|dat:HRM2_04430
lcl|ade:Adeh_2070
lcl|acp:A2cp1_1886
lcl|afw:Anae109_1754
lcl|ank:AnaeK_1807
lcl|mxa:MXAN_1283
lcl|sur:STAUR_3605
lcl|sur:STAUR_4874
lcl|scl:sce3735
lcl|scl:sce8151
lcl|hoh:Hoch_6339
lcl|sat:SYN_00088
lcl|sfu:Sfum_2989
lcl|dbr:Deba_0342
lcl|pub:SAR11_0250
lcl|mlo:mll4399
lcl|mci:Mesci_0931
lcl|mci:Mesci_5396
lcl|mes:Meso_3381
lcl|pla:Plav_1425
lcl|sme:SMc04405
lcl|smd:Smed_3178
lcl|rhi:NGR_c06160
lcl|rhi:NGR_c25920
lcl|rhi:NGR_c33180
lcl|atu:Atu2791
lcl|ara:Arad_4909
lcl|avi:Avi_4359
lcl|ret:RHE_CH04093
lcl|rec:RHECIAT_CH0004383
lcl|rle:RL4707
lcl|rlt:Rleg2_3900
lcl|rlg:Rleg_4224
lcl|bme:BMEII0404
lcl|bmi:BMEA_B0869
lcl|bmf:BAB2_0346
lcl|bms:BRA0890
lcl|bmt:BSUIS_B0882
lcl|oan:Oant_3287
lcl|bja:bll0414
lcl|bja:bll0504
lcl|bja:bll6321
lcl|bja:blr2741
lcl|bja:blr2781
lcl|bra:BRADO0353
lcl|bra:BRADO2458
lcl|bbt:BBta_0340
lcl|bbt:BBta_2804
lcl|rpa:RPA0227
lcl|rpb:RPB_0335
lcl|rpc:RPC_0240
lcl|rpd:RPD_0490
lcl|rpe:RPE_0480
lcl|rpx:Rpdx1_0409
lcl|nwi:Nwi_2795
lcl|nha:Nham_3595
lcl|oca:OCAR_4283
lcl|xau:Xaut_2589
lcl|azc:AZC_0304
lcl|sno:Snov_1022
lcl|sno:Snov_1601
lcl|sno:Snov_2745
lcl|sno:Snov_4067
lcl|sno:Snov_4333
lcl|mex:Mext_2524
lcl|mea:Mex_1p2491
lcl|mrd:Mrad2831_2669
lcl|met:M446_6646
lcl|mpo:Mpop_2452
lcl|mch:Mchl_2747
lcl|mno:Mnod_2259
lcl|mno:Mnod_7390
lcl|bid:Bind_1182
lcl|msl:Msil_3510
lcl|hdn:Hden_3323
lcl|rva:Rvan_3222
lcl|ccr:CC_0193
lcl|cak:Caul_0213
lcl|cse:Cseg_3961
lcl|pzu:PHZ_c0104
lcl|bsb:Bresu_3086
lcl|aex:Astex_0707
lcl|sil:SPO0210
lcl|sit:TM1040_3762
lcl|rsp:RSP_0859
lcl|rsh:Rsph17029_2518
lcl|rsq:Rsph17025_0162
lcl|rsk:RSKD131_2230
lcl|rcp:RCAP_rcc00085
lcl|jan:Jann_0128
lcl|rde:RD1_0228
lcl|rde:RD1_3789
lcl|pde:Pden_0440
lcl|dsh:Dshi_0081
lcl|dsh:Dshi_3393
lcl|kvu:EIO_0631
lcl|mmr:Mmar10_0283
lcl|hne:HNE_0056
lcl|hba:Hbal_2302
lcl|zmo:ZMO0677
lcl|nar:Saro_2662
lcl|sal:Sala_1085
lcl|swi:Swit_4494
lcl|sjp:SJA_C1-22380
lcl|eli:ELI_08335
lcl|gox:GOX0191
lcl|gbe:GbCGDNIH1_1678
lcl|acr:Acry_1270
lcl|acr:Acry_2147
lcl|gdi:GDI_3085
lcl|apt:APA01_17110
lcl|rru:Rru_A1191
lcl|rce:RC1_3962
lcl|mag:amb4069
lcl|azl:AZL_008900
lcl|pbr:PB2503_06292
lcl|apb:SAR116_1739
lcl|apb:SAR116_1823
lcl|mgm:Mmc1_1781
lcl|din:Selin_2104
lcl|bsu:BSU28270
lcl|bss:BSUW23_13705
lcl|bsn:BSn5_04955
lcl|bha:BH3057
lcl|ban:BA_1421
lcl|bal:BACI_c14400
lcl|bce:BC1401
lcl|bca:BCE_1521
lcl|bcz:BCZK1286
lcl|bcr:BCAH187_A1560
lcl|bcu:BCAH820_1492
lcl|bcg:BCG9842_B3890
lcl|bcq:BCQ_1474
lcl|bcx:BCA_1456
lcl|bcy:Bcer98_1124
lcl|btk:BT9727_1285
lcl|btl:BALH_1256
lcl|btb:BMB171_C1239
lcl|bwe:BcerKBAB4_1323
lcl|bli:BL00612
lcl|bld:BLi02957
lcl|bay:RBAM_025330
lcl|bao:BAMF_2634
lcl|bae:BATR1942_11905
lcl|bcl:ABC0628
lcl|bcl:ABC2641
lcl|bpu:BPUM_2468
lcl|bpf:BpOF4_03005
lcl|bmq:BMQ_1620
lcl|bmq:BMQ_4696
lcl|bmd:BMD_1601
lcl|bmd:BMD_4682
lcl|bse:Bsel_2532
lcl|bco:Bcell_1393
lcl|oih:OB2619
lcl|gka:GK2657
lcl|gtn:GTNG_2586
lcl|gwc:GWCH70_2592
lcl|gyc:GYMC61_0860
lcl|gct:GC56T3_0834
lcl|gmc:GY4MC1_0913
lcl|afl:Aflv_0595
lcl|sau:SA1863
lcl|sam:MW1982
lcl|sar:SAR2145
lcl|sac:SACOL2047
lcl|sao:SAOUHSC_02286
lcl|sab:SAB1943
lcl|sep:SE1659
lcl|ser:SERP1670
lcl|sha:SH0975
lcl|ssp:SSP0820
lcl|sca:Sca_1564
lcl|slg:SLGD_00964
lcl|ssd:SPSINT_1723
lcl|lmo:lmo1988
lcl|lmf:LMOf2365_2011
lcl|lmh:LMHCC_0572
lcl|lmc:Lm4b_02000
lcl|lin:lin2095
lcl|lwe:lwe2007
lcl|lsg:lse_1970
lcl|lsp:Bsph_3385
lcl|bbe:BBR47_16220
lcl|pjd:Pjdr2_1307
lcl|gym:GYMC10_5136
lcl|ppy:PPE_01374
lcl|ppm:PPSC2_c1476
lcl|aac:Aaci_2226
lcl|bts:Btus_0949
lcl|lla:L0074
lcl|llk:LLKF_1261
lcl|llc:LACR_1320
lcl|spd:SPD_1115
lcl|spw:SPCG_1046
lcl|spx:SPG_1149
lcl|sne:SPN23F_11520
lcl|spv:SPH_1373
lcl|snm:SP70585_1320
lcl|spp:SPP_1295
lcl|snt:SPT_0971
lcl|snb:SP670_1019
lcl|snp:SPAP_1281
lcl|smu:SMU.1383
lcl|smc:SmuNN2025_0726
lcl|stc:str1202
lcl|ssa:SSA_0977
lcl|ssu:SSU05_1948
lcl|sgo:SGO_0907
lcl|sga:GALLO_0759
lcl|smb:smi_1217
lcl|lfe:LAF_0965
lcl|lme:LEUM_2031
lcl|lci:LCK_01491
lcl|lki:LKI_07050
lcl|lgs:LEGAS_0262
lcl|cac:CA_C3171
lcl|cth:Cthe_2209
lcl|cdf:CD0992
lcl|cdc:CD196_0865
lcl|cbk:CLL_A0324
lcl|cbt:CLH_0305
lcl|cbe:Cbei_0216
lcl|ckl:CKL_2157
lcl|cpy:Cphy_3358
lcl|cce:Ccel_0128
lcl|clj:CLJU_c09080
lcl|clj:CLJU_c39500
lcl|csh:Closa_3657
lcl|ccb:Clocel_1322
lcl|cst:CLOST_0417
lcl|amt:Amet_3455
lcl|sth:STH3035
lcl|swo:Swol_2140
lcl|slp:Slip_2156
lcl|vpr:Vpar_0097
lcl|afn:Acfer_0154
lcl|dsy:DSY1371
lcl|drm:Dred_0288
lcl|pth:PTH_0534
lcl|dau:Daud_1279
lcl|tjr:TherJR_0366
lcl|hmo:HM1_1518
lcl|eel:EUBELI_00761
lcl|ere:EUBREC_1878
lcl|elm:ELI_2735
lcl|bpb:bpr_I1336
lcl|eha:Ethha_0925
lcl|ral:Rumal_1042
lcl|tmr:Tmar_1776
lcl|clo:HMPREF0868_0826
lcl|tte:TTE0019
lcl|tex:Teth514_0017
lcl|tpd:Teth39_0018
lcl|tit:Thit_0018
lcl|chy:CHY_0524
lcl|mta:Moth_2252
lcl|adg:Adeg_1962
lcl|csc:Csac_1333
lcl|ate:Athe_2099
lcl|cob:COB47_1876
lcl|chd:Calhy_0656
lcl|cow:Calow_1785
lcl|cki:Calkr_0485
lcl|ckn:Calkro_0533
lcl|ttm:Tthe_0017
lcl|hor:Hore_10890
lcl|has:Halsa_1420
lcl|aar:Acear_0211
lcl|mtu:Rv2995c
lcl|mbo:Mb3019c
lcl|mle:ML1691
lcl|mpa:MAP3032c
lcl|mav:MAV_3845
lcl|msm:MSMEG_2379
lcl|msm:MSMEG_3285
lcl|mul:MUL_1953
lcl|mva:Mvan_2129
lcl|mgi:Mflv_4233
lcl|mab:MAB_3303c
lcl|mmc:Mmcs_1911
lcl|mmc:Mmcs_2572
lcl|mjl:Mjls_2611
lcl|msp:Mspyr1_35780
lcl|mmi:MMAR_1716
lcl|cgl:NCgl1237
lcl|cgt:cgR_1364
lcl|cef:CE1383
lcl|cdi:DIP1105
lcl|cjk:jk1288
lcl|cur:cur_0764
lcl|cur:cur_1141
lcl|car:cauri_1136
lcl|ckp:ckrop_1234
lcl|cpu:cpfrc_00900
lcl|nfa:nfa18790
lcl|nfa:nfa42200
lcl|rha:RHA1_ro00322
lcl|rha:RHA1_ro00984
lcl|rha:RHA1_ro06490
lcl|rer:RER_24010
lcl|rer:RER_33170
lcl|rop:ROP_07140
lcl|rop:ROP_65430
lcl|req:REQ_25200
lcl|req:REQ_31430
lcl|gbr:Gbro_2885
lcl|gbr:Gbro_3224
lcl|tpr:Tpau_2855
lcl|srt:Srot_2053
lcl|sco:SCO5522
lcl|sma:SAV_2718
lcl|sgr:SGR_1983
lcl|scb:SCAB_26951
lcl|scb:SCAB_3581
lcl|lxx:Lxx13130
lcl|cmi:CMM_1104
lcl|cms:CMS_1424
lcl|mts:MTES_3204
lcl|art:Arth_2530
lcl|aau:AAur_2498
lcl|ach:Achl_2268
lcl|aai:AARI_14240
lcl|rsa:RSal33209_1060
lcl|krh:KRH_10250
lcl|mlu:Mlut_08590
lcl|rmu:RMDY18_07660
lcl|rdn:HMPREF0733_12188
lcl|bcv:Bcav_1417
lcl|bfa:Bfae_18770
lcl|jde:Jden_1704
lcl|xce:Xcel_2383
lcl|ske:Sked_10780
lcl|cfl:Cfla_1167
lcl|ica:Intca_2356
lcl|pak:HMPREF0675_4418
lcl|pfr:PFREUD_13360
lcl|nca:Noca_3368
lcl|kfl:Kfla_4881
lcl|tfu:Tfu_0615
lcl|nda:Ndas_0175
lcl|tcu:Tcur_3544
lcl|sro:Sros_8042
lcl|fra:Francci3_3632
lcl|fre:Franean1_1098
lcl|fri:FraEuI1c_1023
lcl|fal:FRAAL5843
lcl|ace:Acel_0710
lcl|nml:Namu_1472
lcl|gob:Gobs_3616
lcl|gob:Gobs_4067
lcl|kra:Krad_1352
lcl|kra:Krad_2488
lcl|sen:SACE_3196
lcl|sen:SACE_6154
lcl|svi:Svir_08950
lcl|svi:Svir_14420
lcl|tbi:Tbis_2812
lcl|amd:AMED_1696
lcl|ami:Amir_6014
lcl|stp:Strop_1239
lcl|saq:Sare_1129
lcl|mau:Micau_1308
lcl|mau:Micau_5090
lcl|mil:ML5_3221
lcl|cai:Caci_7787
lcl|sna:Snas_4289
lcl|mcu:HMPREF0573_11482
lcl|blo:BL1218
lcl|bln:Blon_2070
lcl|bad:BAD_1340
lcl|bla:BLA_0567
lcl|bde:BDP_1805
lcl|bbi:BBIF_0424
lcl|rxy:Rxyl_3130
lcl|cwo:Cwoe_3548
lcl|afo:Afer_1536
lcl|ccu:Ccur_04390
lcl|ele:Elen_0585
lcl|ols:Olsu_1542
lcl|ssm:Spirs_1612
lcl|ssm:Spirs_3280
lcl|sta:STHERM_c03940
lcl|lil:LA_2152
lcl|lbj:LBJ_1863
lcl|lbi:LEPBI_I2317
lcl|bhy:BHWA1_01041
lcl|brm:Bmur_2222
lcl|bpo:BP951000_0184
lcl|aba:Acid345_2917
lcl|aba:Acid345_2964
lcl|aca:ACP_3470
lcl|acm:AciX9_2756
lcl|tsa:AciPR4_1136
lcl|sus:Acid_4068
lcl|bth:BT_1857
lcl|bfr:BF3444
lcl|bvu:BVU_2008
lcl|bhl:Bache_3167
lcl|pdi:BDI_2059
lcl|ppn:Palpr_0058
lcl|aps:CFPG_565
lcl|pru:PRU_0733
lcl|sru:SRU_2148
lcl|rmr:Rmar_0739
lcl|cpi:Cpin_1985
lcl|phe:Phep_3428
lcl|chu:CHU_3744
lcl|dfe:Dfer_3671
lcl|sli:Slin_5898
lcl|lby:Lbys_2677
lcl|mtt:Ftrac_1642
lcl|gfo:GFO_2098
lcl|fjo:Fjoh_1304
lcl|fjo:Fjoh_2864
lcl|rbi:RB2501_15804
lcl|zpr:ZPR_1691
lcl|fbc:FB2170_12261
lcl|fbc:FB2170_13146
lcl|cao:Celal_3378
lcl|cao:Celal_3690
lcl|smg:SMGWSS_040
lcl|sms:SMDSEM_044
lcl|smh:DMIN_00380
lcl|sum:SMCARI_048
lcl|bbl:BLBBGE_070
lcl|bpi:BPLAN_564
lcl|fsu:Fisuc_2644
lcl|lba:Lebu_1710
lcl|lba:Lebu_1719
lcl|str:Sterm_0114
lcl|ipo:Ilyop_1161
lcl|ipo:Ilyop_2094
lcl|ote:Oter_3663
lcl|caa:Caka_0187
lcl|min:Minf_1566
lcl|amu:Amuc_0785
lcl|rba:RB12597
lcl|rba:RB3767
lcl|psl:Psta_2334
lcl|plm:Plim_3900
lcl|ipa:Isop_0954
lcl|rsd:TGRD_453
lcl|tai:Taci_1368
lcl|tai:Taci_1612
lcl|aco:Amico_0098
lcl|syn:slr1517
lcl|syw:SYNW0784
lcl|syc:syc2490_c
lcl|syd:Syncc9605_1865
lcl|sye:Syncc9902_0788
lcl|syg:sync_1712
lcl|syr:SynRCC307_0997
lcl|syx:SynWH7803_1152
lcl|syp:SYNPCC7002_A2354
lcl|cya:CYA_1798
lcl|cyb:CYB_1631
lcl|tel:tlr1600
lcl|mar:MAE_00210
lcl|cyt:cce_3617
lcl|cyp:PCC8801_0340
lcl|cyc:PCC7424_4657
lcl|cyn:Cyan7425_2577
lcl|cyj:Cyan7822_3255
lcl|gvi:gvip479
lcl|ana:alr1313
lcl|npu:Npun_R2802
lcl|ava:Ava_2987
lcl|naz:Aazo_0972
lcl|pma:Pro0862
lcl|pmm:PMM0786
lcl|pmt:PMT0531
lcl|pmn:PMN2A_0194
lcl|pmi:PMT9312_0794
lcl|pmb:A9601_08501
lcl|pmc:P9515_07951
lcl|pmf:P9303_17341
lcl|pmg:P9301_08471
lcl|pmh:P9215_08811
lcl|pmj:P9211_09751
lcl|pme:NATL1_08261
lcl|ter:Tery_4403
lcl|amr:AM1_0898
lcl|cte:CT0615
lcl|cpc:Cpar_0631
lcl|cch:Cag_1901
lcl|cph:Cpha266_0850
lcl|cpb:Cphamn1_1720
lcl|cli:Clim_0738
lcl|pvi:Cvib_1173
lcl|plt:Plut_0603
lcl|pph:Ppha_2173
lcl|paa:Paes_0740
lcl|cts:Ctha_1628
lcl|det:DET0826
lcl|deh:cbdb_A804
lcl|deb:DehaBAV1_0745
lcl|dev:DhcVS_730
lcl|dly:Dehly_0673
lcl|rrs:RoseRS_1057
lcl|rrs:RoseRS_1958
lcl|rca:Rcas_1546
lcl|rca:Rcas_3471
lcl|cau:Caur_0041
lcl|cau:Caur_0331
lcl|cag:Cagg_0588
lcl|cag:Cagg_3600
lcl|hau:Haur_3304
lcl|hau:Haur_4439
lcl|tro:trd_1693
lcl|sti:Sthe_0766
lcl|atm:ANT_03340
lcl|atm:ANT_08240
lcl|dra:DR_1785
lcl|dge:Dgeo_1033
lcl|dge:Dgeo_1458
lcl|ddr:Deide_12390
lcl|dmr:Deima_1515
lcl|dmr:Deima_1545
lcl|dpt:Deipr_0567
lcl|tra:Trad_2208
lcl|tra:Trad_2841
lcl|tth:TTC0867
lcl|ttj:TTHA1230
lcl|tsc:TSC_c07620
lcl|mrb:Mrub_1846
lcl|mrb:Mrub_2738
lcl|msv:Mesil_1337
lcl|msv:Mesil_1601
lcl|opr:Ocepr_0797
lcl|mhd:Marky_0952
lcl|mhd:Marky_1533
lcl|aae:aq_244
lcl|hya:HY04AAS1_1260
lcl|hyd:Hyd3684_1245
lcl|hth:HTH_1526
lcl|tal:Thal_0592
lcl|sul:SYO3AOP1_0648
lcl|saf:SULAZ_0271
lcl|pmx:PERMA_0387
lcl|tam:Theam_0348
lcl|dte:Dester_1173
lcl|tma:TM0556
lcl|tpt:Tpet_0364
lcl|tna:CTN_0112
lcl|tnp:Tnap_0336
lcl|pmo:Pmob_1586
lcl|dth:DICTH_1066
lcl|dtu:Dtur_1193
lcl|tye:THEYE_A0114
lcl|nde:NIDE1005
lcl|ttr:Tter_0192
lcl|ddf:DEFDS_0681
lcl|dap:Dacet_1506
lcl|cni:Calni_1247
lcl|mja:MJ_0720
lcl|mfe:Mefer_1072
lcl|mvu:Metvu_0636
lcl|mfs:MFS40622_1452
lcl|mif:Metin_0657
lcl|mig:Metig_0206
lcl|mmp:MMP0539
lcl|mmq:MmarC5_1068
lcl|mmx:MmarC6_0353
lcl|mmz:MmarC7_1558
lcl|mae:Maeo_1416
lcl|mvn:Mevan_1693
lcl|mac:MA0201
lcl|mac:MA3748
lcl|mba:Mbar_A0248
lcl|mba:Mbar_A1339
lcl|mma:MM_1489
lcl|mbu:Mbur_1632
lcl|mmh:Mmah_0129
lcl|mmh:Mmah_1956
lcl|mev:Metev_0082
lcl|mev:Metev_1314
lcl|mtp:Mthe_0025
lcl|mtp:Mthe_0855
lcl|mcj:MCON_1272
lcl|mcj:MCON_1920
lcl|mhu:Mhun_1797
lcl|mhu:Mhun_2363
lcl|mla:Mlab_0235
lcl|mla:Mlab_0609
lcl|mem:Memar_0637
lcl|mem:Memar_1947
lcl|mpi:Mpet_1073
lcl|mpi:Mpet_2492
lcl|mbn:Mboo_0602
lcl|mbn:Mboo_2077
lcl|mpl:Mpal_0187
lcl|mpl:Mpal_2146
lcl|mpd:MCP_1963
lcl|mpd:MCP_2993
lcl|mth:MTH1388
lcl|mth:MTH184
lcl|mmg:MTBMA_c06370
lcl|mmg:MTBMA_c17740
lcl|mst:Msp_1484
lcl|msi:Msm_0373
lcl|msi:Msm_1298
lcl|mru:mru_0103
lcl|mru:mru_1033
lcl|mel:Metbo_0171
lcl|mel:Metbo_0581
lcl|mew:MSWAN_1784
lcl|mew:MSWAN_2312
lcl|mfv:Mfer_0585
lcl|mfv:Mfer_1273
lcl|mka:MK0782
lcl|mka:MK1215
lcl|afu:AF0628
lcl|apo:Arcpr_0379
lcl|ave:Arcve_0597
lcl|fpl:Ferp_2126
lcl|hma:rrnAC0340
lcl|hwa:HQ2707A
lcl|nph:NP2190A
lcl|hla:Hlac_0870
lcl|hut:Huta_0651
lcl|hmu:Hmuk_2659
lcl|htu:Htur_2762
lcl|nmg:Nmag_0898
lcl|hvo:HVO_1502
lcl|hje:HacjB3_10520
lcl|hbo:Hbor_17360
lcl|pto:PTO0910
lcl|pho:PH1722
lcl|pab:PAB0289
lcl|pab:PAB2424
lcl|pfu:PF0940
lcl|pyn:PNA2_0331
lcl|pyn:PNA2_1341
lcl|tko:TK0280
lcl|abi:Aboo_0166
lcl|rci:RCIX2644
lcl|rci:RCIX993
lcl|iho:Igni_0982
lcl|iag:Igag_1566
lcl|sso:SSO0723
lcl|sto:ST0433
lcl|sai:Saci_0600
lcl|sis:LS215_1512
lcl|sim:M1627_1467
lcl|mse:Msed_0088
lcl|mcn:Mcup_1970
lcl|aho:Ahos_0841
lcl|pai:PAE1995
lcl|pis:Pisl_1815
lcl|pcl:Pcal_1605
lcl|pas:Pars_2064
lcl|cma:Cmaq_1172
lcl|tne:Tneu_0833
lcl|tuz:TUZN_1292
lcl|vdi:Vdis_0683
lcl|vmo:VMUT_0537
lcl|vmo:VMUT_1518
lcl|nmr:Nmar_1069
lcl|csy:CENSYa_0612
lcl|kcr:Kcr_0190
lcl|665079.A7EP53
lcl|644223.PAS_chr3_0039
lcl|573826.CD36_70610
lcl|559307.ZYRO0E04796g
lcl|559295.KLTH0H12188g
lcl|500485.B6HPJ8
lcl|436907.A7TGM5
lcl|436017.A4SBH9
lcl|332648.A6SPE0
lcl|294381.C4M802
lcl|281687.CJA22591
lcl|222929.C5P893
lcl|214684.CNI00890
lcl|164328.JGI71684
lcl|162425.CADANIAP00010310
lcl|148305.A4QUQ9
lcl|104341.JGI119048
lcl|70448.Q00VM0
lcl|67593.JGI109069
lcl|59689.scaffold_203010.1
lcl|51453.JGI122233
lcl|45351.JGI157396
lcl|39947.LOC_Os03g45320.1
lcl|39946.BGIOSIBSE038173
lcl|36914.A5E7H0
lcl|36630.CADNFIAP00005383
lcl|35128.JGI5293
lcl|33178.CADATEAP00006798
lcl|33169.AGOS_AAL012C
lcl|29883.JGI231016
lcl|29760.GSVIVG00026591001
lcl|28985.P23390
lcl|15368.BRADI5G26890.1
lcl|8364.ENSXETP00000001319
lcl|7739.JGI85495
lcl|6085.XP_002162977
lcl|5518.FG10671.1
lcl|5476.CAL0002168
lcl|5306.JGI96138
lcl|5270.UM05599.1
lcl|5141.NCU06232.1
lcl|5085.CADAFUAP00008887
lcl|5062.CADAORAP00010013
lcl|5061.CADANGAP00004627
lcl|5059.CADAFLAP00013014
lcl|5057.CADACLAP00007588
lcl|4959.Q6B458
lcl|4952.P18120
lcl|4932.YCL018W
lcl|4929.A5DLX7
lcl|4924.PICST_68561
lcl|4896.SPBC1A4.02c-1
lcl|4558.Sb06g033720.1
lcl|3702.AT5G14200.1-P
lcl|3694.gw1.I.272.1
lcl|3218.JGI115152
lcl|3055.JGI195905
lcl|2850.JGI20934

K00053.cdhit:

lcl|ath:AT3G58610
lcl|pop:POPTR_817858
lcl|pop:POPTR_827835
lcl|rcu:RCOM_0553440
lcl|rcu:RCOM_1014850
lcl|vvi:100262542
lcl|osa:4325375
lcl|osa:4339677
lcl|sbi:SORBI_03g029720
lcl|sbi:SORBI_09g029170
lcl|zma:100191801
lcl|zma:100193695
lcl|zma:100382989
lcl|ppp:PHYPADRAFT_110501
lcl|ppp:PHYPADRAFT_145519
lcl|cre:CHLREDRAFT_140839
lcl|vcn:VOLCADRAFT_74529
lcl|olu:OSTLU_30575
lcl|ota:Ot03g02490
lcl|cme:CMR121C
lcl|sce:YLR355C
lcl|ago:AGOS_ACL198W
lcl|kla:KLLA0A02673g
lcl|lth:KLTH0G17292g
lcl|ppa:PAS_chr1-1_0432
lcl|vpo:Kpol_543p30
lcl|zro:ZYRO0B08118g
lcl|cgr:CAGL0B03047g
lcl|dha:DEHA2F09570g
lcl|pic:PICST_78299
lcl|pgu:PGUG_01529
lcl|lel:LELG_04680
lcl|cal:CaO19.7733
lcl|ctp:CTRG_02949
lcl|cdu:CD36_60880
lcl|yli:YALI0D03135g
lcl|clu:CLUG_01479
lcl|ncr:NCU03608
lcl|pan:PODANSg7891
lcl|mgr:MGG_01808
lcl|fgr:FG10118.1
lcl|ssl:SS1G_03855
lcl|bfu:BC1G_04443
lcl|ani:AN2526.2
lcl|afm:AFUA_3G14490
lcl|nfi:NFIA_062770
lcl|aor:AOR_1_1024114
lcl|act:ACLA_041940
lcl|pcs:Pc13g15810
lcl|cim:CIMG_05641
lcl|cpw:CPC735_067570
lcl|ure:UREG_06109
lcl|pno:SNOG_06575
lcl|tml:GSTUM_00011835001
lcl|spo:SPBC56F2.12
lcl|cne:CNF02480
lcl|lbc:LACBIDRAFT_190413
lcl|mpr:MPER_08942
lcl|cci:CC1G_06305
lcl|scm:SCHCODRAFT_82317
lcl|uma:UM04741.1
lcl|mgl:MGL_3299
lcl|pti:PHATRDRAFT_30967
lcl|tps:THAPSDRAFT_23228
lcl|pif:PITG_02925
lcl|eco:b3774
lcl|ece:Z5285
lcl|eoj:ECO26_4812
lcl|ecg:E2348C_4076
lcl|eci:UTI89_C4330
lcl|ecr:ECIAI1_3961
lcl|eck:EC55989_4246
lcl|ect:ECIAI39_3012
lcl|efe:EFER_3728
lcl|sty:STY3648
lcl|stm:STM3909
lcl|seh:SeHA_C4240
lcl|see:SNSL254_A4191
lcl|sew:SeSA_A4119
lcl|sea:SeAg_B4134
lcl|sed:SeD_A4299
lcl|ses:SARI_03745
lcl|ype:YPO3888
lcl|yps:YPTB0145
lcl|yen:YE0155
lcl|sfl:SF3848
lcl|sfv:SFV_3729
lcl|sdy:SDY_3974
lcl|eca:ECA4221
lcl|pct:PC1_4021
lcl|pwa:Pecwa_4213
lcl|eta:ETA_01900
lcl|epy:EpC_01760
lcl|eam:EAMY_0164
lcl|ebi:EbC_01890
lcl|plu:plu4668
lcl|pay:PAU_04148
lcl|buc:BU599
lcl|bas:BUsg575
lcl|bab:bbp541
lcl|bcc:BCc_388
lcl|sgl:SG2391
lcl|ent:Ent638_4009
lcl|enc:ECL_05008
lcl|esc:Entcl_4255
lcl|esa:ESA_03781
lcl|ctu:Ctu_02130
lcl|kpn:KPN_04273
lcl|kpe:KPK_5407
lcl|kpu:KP1_0135
lcl|cko:CKO_00113
lcl|cro:ROD_39741
lcl|spe:Spro_4751
lcl|pmr:PMI3305
lcl|eic:NT01EI_0083
lcl|etr:ETAE_0094
lcl|bfl:Bfl588
lcl|bpn:BPEN_609
lcl|bva:BVAF_590
lcl|dda:Dd703_3768
lcl|ddc:Dd586_3910
lcl|ddd:Dda3937_00256
lcl|dze:Dd1591_0146
lcl|xbo:XBJ1_4189
lcl|xne:XNC1_0376
lcl|pam:PANA_3823
lcl|pva:Pvag_3105
lcl|pao:Pat9b_3834
lcl|rah:Rahaq_4269
lcl|hin:HI0682
lcl|hit:NTHI0804
lcl|hiq:CGSHiGG_06705
lcl|hif:HIBPF17020
lcl|hap:HAPS_1327
lcl|hso:HS_1671
lcl|hsm:HSM_1833
lcl|pmu:PM1284
lcl|msu:MS0045
lcl|apl:APL_1853
lcl|apa:APP7_1943
lcl|asu:Asuc_0563
lcl|aap:NT05HA_2297
lcl|aat:D11S_0224
lcl|xfa:XF1822
lcl|xft:PD1043
lcl|xfm:Xfasm12_1201
lcl|xcc:XCC3323
lcl|xcv:XCV3579
lcl|xac:XAC3451
lcl|xoo:XOO0946
lcl|xal:XALc_0759
lcl|sml:Smlt3913
lcl|smt:Smal_3328
lcl|psu:Psesu_0445
lcl|vch:VC0162
lcl|vvu:VV1_1077
lcl|vpa:VP0035
lcl|vha:VIBHAR_00478
lcl|vsp:VS_0061
lcl|vex:VEA_001983
lcl|vfi:VF_2528
lcl|vfm:VFMJ11_2657
lcl|vsa:VSAL_I0087
lcl|ppr:PBPRA0085
lcl|pae:PA4694
lcl|pap:PSPA7_5408
lcl|ppu:PP_4678
lcl|ppw:PputW619_0756
lcl|pst:PSPTO_0983
lcl|psb:Psyr_0848
lcl|pfl:PFL_5253
lcl|pfs:PFLU5218
lcl|pen:PSEEN4709
lcl|pmy:Pmen_1009
lcl|psa:PST_3256
lcl|cja:CJA_0668
lcl|avn:Avin_42500
lcl|par:Psyc_0529
lcl|pcr:Pcryo_0524
lcl|prw:PsycPRwf_0611
lcl|aci:ACIAD3102
lcl|acd:AOLE_16710
lcl|acb:A1S_0545
lcl|abm:ABSDF2975
lcl|mct:MCR_1546
lcl|son:SO_4349
lcl|sdn:Sden_3415
lcl|sfr:Sfri_0421
lcl|saz:Sama_3282
lcl|sbl:Sbal_4032
lcl|sbm:Shew185_4010
lcl|sbn:Sbal195_4129
lcl|sbp:Sbal223_3935
lcl|slo:Shew_0288
lcl|spc:Sputcn32_3615
lcl|sse:Ssed_4166
lcl|spl:Spea_0344
lcl|she:Shewmr4_0361
lcl|shm:Shewmr7_3665
lcl|shn:Shewana3_0355
lcl|shw:Sputw3181_3755
lcl|shl:Shal_3945
lcl|swd:Swoo_0441
lcl|swp:swp_0358
lcl|svo:SVI_3870
lcl|cps:CPS_4839
lcl|pha:PSHAa0849
lcl|pat:Patl_4255
lcl|psm:PSM_A2198
lcl|sde:Sde_2539
lcl|maq:Maqu_0884
lcl|amc:MADE_04021
lcl|pin:Ping_0853
lcl|ttu:TERTU_1066
lcl|fbl:Fbal_3651
lcl|mca:MCA2272
lcl|ftw:FTW_1086
lcl|ftl:FTL_0916
lcl|ftn:FTN_1040
lcl|fph:Fphi_1550
lcl|tcx:Tcr_0636
lcl|noc:Noc_2518
lcl|nhl:Nhal_0657
lcl|nwa:Nwat_0616
lcl|alv:Alvin_0950
lcl|aeh:Mlg_0544
lcl|hha:Hhal_0693
lcl|tgr:Tgr7_2156
lcl|tkm:TK90_1780
lcl|hna:Hneap_1900
lcl|hch:HCH_05914
lcl|csa:Csal_0504
lcl|hel:HELO_1337
lcl|abo:ABO_0485
lcl|mmw:Mmwyl1_3846
lcl|aha:AHA_0153
lcl|asa:ASA_4236
lcl|tau:Tola_0279
lcl|afe:Lferr_0894
lcl|crp:CRP_125
lcl|rma:Rmag_0447
lcl|vok:COSY_0413
lcl|gpb:HDN1F_03470
lcl|nma:NMA1763
lcl|nme:NMB1574
lcl|ngo:NGO1233
lcl|ngk:NGK_0276
lcl|nla:NLA_7090
lcl|cvi:CV_0588
lcl|lhk:LHK_00158
lcl|rso:RSc2075
lcl|rsc:RCFBP_11314
lcl|rsl:RPSI07_1353
lcl|rpi:Rpic_2226
lcl|rpf:Rpic12D_1903
lcl|reu:Reut_A0949
lcl|reh:H16_A1037
lcl|rme:Rmet_0913
lcl|cti:RALTA_A1021
lcl|bma:BMA1846
lcl|bma:BMAA1453
lcl|bml:BMA10229_2160
lcl|bpl:BURPS1106A_A0433
lcl|bpd:BURPS668_A0529
lcl|bte:BTH_I1047
lcl|bte:BTH_II2094
lcl|bvi:Bcep1808_2347
lcl|bur:Bcep18194_A5590
lcl|bcj:BCAL2357
lcl|bam:Bamb_2301
lcl|bmu:Bmul_1015
lcl|bxe:Bxe_A3229
lcl|bph:Bphy_2020
lcl|bpy:Bphyt_1330
lcl|bgl:bglu_1g26060
lcl|bug:BC1001_1070
lcl|bge:BC1002_0943
lcl|brh:RBRH_02511
lcl|pnu:Pnuc_1061
lcl|pne:Pnec_0812
lcl|bpe:BP0791
lcl|bpa:BPP3435
lcl|bpt:Bpet1606
lcl|bav:BAV2671
lcl|axy:AXYL_01240
lcl|teq:TEQUI_0193
lcl|rfr:Rfer_3324
lcl|pol:Bpro_2319
lcl|pna:Pnap_1719
lcl|aav:Aave_3110
lcl|ajs:Ajs_1771
lcl|vei:Veis_1747
lcl|dac:Daci_4865
lcl|vap:Vapar_2371
lcl|vpe:Varpa_2554
lcl|ctt:CtCNB1_1660
lcl|adn:Alide_1763
lcl|mpt:Mpe_A2103
lcl|har:HEAR1239
lcl|mms:mma_2148
lcl|hse:Hsero_1737
lcl|hse:Hsero_3806
lcl|lch:Lcho_2891
lcl|tin:Tint_2152
lcl|neu:NE1323
lcl|net:Neut_1260
lcl|nmu:Nmul_A0472
lcl|eba:ebA7134
lcl|azo:azo3156
lcl|dar:Daro_3073
lcl|tmz:Tmz1t_2775
lcl|tbd:Tbd_1989
lcl|mfa:Mfla_2121
lcl|mmb:Mmol_0616
lcl|meh:M301_0629
lcl|mei:Msip34_0607
lcl|app:CAP2UW1_4118
lcl|slt:Slit_2402
lcl|gca:Galf_2516
lcl|hpy:HP0330
lcl|hpj:jhp0313
lcl|hpa:HPAG1_0334
lcl|hps:HPSH_01715
lcl|hpg:HPG27_312
lcl|hpp:HPP12_1582
lcl|hpb:HELPY_0334
lcl|hpl:HPB8_1234
lcl|hpc:HPPC_01675
lcl|hpm:HPSJM_01770
lcl|hhe:HH1204
lcl|hac:Hac_0990
lcl|hms:HMU11790
lcl|hfe:Hfelis_10840
lcl|wsu:WS1878
lcl|tdn:Suden_0541
lcl|sua:Saut_1661
lcl|sku:Sulku_0583
lcl|cje:Cj0632
lcl|cjr:CJE0735
lcl|cjj:CJJ81176_0660
lcl|cju:C8J_0591
lcl|cjd:JJD26997_1367
lcl|cff:CFF8240_1127
lcl|ccv:CCV52592_1581
lcl|cha:CHAB381_0374
lcl|cco:CCC13826_2003
lcl|cla:Cla_0948
lcl|abu:Abu_0237
lcl|ant:Arnit_2836
lcl|sdl:Sdel_0867
lcl|nis:NIS_1161
lcl|sun:SUN_0443
lcl|nsa:Nitsa_0379
lcl|nam:NAMH_1150
lcl|gsu:GSU1909
lcl|gme:Gmet_1262
lcl|gur:Gura_3718
lcl|glo:Glov_2501
lcl|gbm:Gbem_2758
lcl|geo:Geob_1507
lcl|gem:GM21_1483
lcl|geb:GM18_2624
lcl|pca:Pcar_2518
lcl|ppd:Ppro_2555
lcl|dvu:DVU1378
lcl|dvm:DvMF_0155
lcl|dde:Dde_2166
lcl|dds:Ddes_1905
lcl|dma:DMR_21850
lcl|dsa:Desal_2396
lcl|das:Daes_1773
lcl|dba:Dbac_0410
lcl|drt:Dret_1660
lcl|dps:DP0726
lcl|dps:DP0727
lcl|dak:DaAHT2_1105
lcl|dpr:Despr_3279
lcl|dol:Dole_2039
lcl|dal:Dalk_0563
lcl|dat:HRM2_21070
lcl|ade:Adeh_1976
lcl|afw:Anae109_1879
lcl|ank:AnaeK_1902
lcl|sur:STAUR_6806
lcl|scl:sce3732
lcl|sat:SYN_01709
lcl|sfu:Sfum_2984
lcl|dbr:Deba_0338
lcl|ama:AM1310
lcl|amf:AMF_990
lcl|acn:ACIS_00096
lcl|pub:SAR11_0001
lcl|mlo:mll1405
lcl|mci:Mesci_3259
lcl|mes:Meso_1496
lcl|pla:Plav_2466
lcl|sme:SMc04346
lcl|smd:Smed_1962
lcl|rhi:NGR_c19760
lcl|atu:Atu2019
lcl|ara:Arad_2866
lcl|avi:Avi_2778
lcl|ret:RHE_CH02744
lcl|rle:RL3205
lcl|rlt:Rleg2_2492
lcl|rlg:Rleg_2749
lcl|bme:BMEI0624
lcl|bmf:BAB1_1399
lcl|bms:BR1380
lcl|bmt:BSUIS_A1431
lcl|bmr:BMI_I1390
lcl|oan:Oant_1813
lcl|bja:bll6497
lcl|bra:BRADO5559
lcl|bbt:BBta_6082
lcl|rpa:RPA2035
lcl|rpb:RPB_3341
lcl|rpc:RPC_3248
lcl|rpd:RPD_2102
lcl|rpe:RPE_2195
lcl|rpx:Rpdx1_3477
lcl|nwi:Nwi_2341
lcl|nha:Nham_2720
lcl|oca:OCAR_5292
lcl|bhe:BH10890
lcl|bqu:BQ08540
lcl|bbk:BARBAKC583_0917
lcl|btr:Btr_1549
lcl|bgr:Bgr_13600
lcl|bcd:BARCL_0581
lcl|xau:Xaut_1490
lcl|azc:AZC_2374
lcl|sno:Snov_0330
lcl|mex:Mext_0285
lcl|mdi:METDI0158
lcl|mrd:Mrad2831_5327
lcl|met:M446_3416
lcl|mpo:Mpop_0361
lcl|mno:Mnod_2857
lcl|bid:Bind_2418
lcl|msl:Msil_3011
lcl|hdn:Hden_2076
lcl|rva:Rvan_2284
lcl|ccr:CC_2120
lcl|cak:Caul_3381
lcl|cse:Cseg_1300
lcl|pzu:PHZ_c0777
lcl|bsb:Bresu_2474
lcl|bsb:Bresu_3092
lcl|aex:Astex_0714
lcl|aex:Astex_1731
lcl|sil:SPO1366
lcl|sit:TM1040_2303
lcl|rsp:RSP_1865
lcl|rsh:Rsph17029_0514
lcl|rsq:Rsph17025_0651
lcl|rcp:RCAP_rcc01214
lcl|jan:Jann_1238
lcl|rde:RD1_1954
lcl|pde:Pden_1760
lcl|dsh:Dshi_2396
lcl|kvu:EIO_0997
lcl|mmr:Mmar10_0290
lcl|mmr:Mmar10_2020
lcl|hne:HNE_0447
lcl|hba:Hbal_0470
lcl|zmo:ZMO1141
lcl|nar:Saro_2263
lcl|sal:Sala_1472
lcl|swi:Swit_0611
lcl|sjp:SJA_C1-14610
lcl|eli:ELI_05505
lcl|gox:GOX1089
lcl|gbe:GbCGDNIH1_1478
lcl|acr:Acry_2559
lcl|gdi:GDI_0024
lcl|apt:APA01_19250
lcl|rru:Rru_A0469
lcl|rce:RC1_1973
lcl|mag:amb3509
lcl|azl:AZL_021700
lcl|pbr:PB2503_06327
lcl|apb:SAR116_0711
lcl|mgm:Mmc1_0900
lcl|din:Selin_0695
lcl|bsu:BSU28290
lcl|bha:BH3059
lcl|ban:BA_1419
lcl|ban:BA_1852
lcl|bal:BACI_c14380
lcl|bce:BC1399
lcl|bce:BC1779
lcl|bca:BCE_1519
lcl|bca:BCE_1936
lcl|bcz:BCZK1668
lcl|bcr:BCAH187_A1558
lcl|bcr:BCAH187_A1968
lcl|bcb:BCB4264_A1853
lcl|bcu:BCAH820_1490
lcl|bcg:BCG9842_B3489
lcl|bcg:BCG9842_B3892
lcl|bcq:BCQ_1853
lcl|bcx:BCA_1454
lcl|bcx:BCA_1858
lcl|bcy:Bcer98_1122
lcl|btk:BT9727_1283
lcl|btk:BT9727_1693
lcl|btl:BALH_1254
lcl|btb:BMB171_C1237
lcl|bwe:BcerKBAB4_1321
lcl|bwe:BcerKBAB4_1709
lcl|bli:BL00610
lcl|bay:RBAM_025350
lcl|bae:BATR1942_11915
lcl|bcl:ABC2643
lcl|bpu:BPUM_2470
lcl|bpf:BpOF4_03015
lcl|bmq:BMQ_4698
lcl|bmd:BMD_4684
lcl|bse:Bsel_2530
lcl|bco:Bcell_1395
lcl|oih:OB2621
lcl|gka:GK2659
lcl|gtn:GTNG_2588
lcl|gwc:GWCH70_2594
lcl|gyc:GYMC61_0858
lcl|gmc:GY4MC1_0911
lcl|afl:Aflv_0593
lcl|sau:SA1861
lcl|sas:SAS1961
lcl|sac:SACOL2045
lcl|sep:SE1657
lcl|sha:SH0977
lcl|ssp:SSP0822
lcl|sca:Sca_1562
lcl|slg:SLGD_00966
lcl|ssd:SPSINT_1721
lcl|lmo:lmo1986
lcl|lmf:LMOf2365_2009
lcl|lmn:LM5578_2188
lcl|lwe:lwe2005
lcl|lsg:lse_1968
lcl|lsp:Bsph_3387
lcl|mcl:MCCL_0858
lcl|bbe:BBR47_16200
lcl|pjd:Pjdr2_1304
lcl|gym:GYMC10_5140
lcl|ppy:PPE_01372
lcl|aac:Aaci_2227
lcl|bts:Btus_0947
lcl|lla:L0080
lcl|llk:LLKF_1269
lcl|llc:LACR_1309
lcl|llm:llmg_1277
lcl|spd:SPD_0406
lcl|spw:SPCG_0441
lcl|spx:SPG_0409
lcl|spv:SPH_0553
lcl|smu:SMU.233
lcl|stc:str1871
lcl|ste:STER_1848
lcl|ssa:SSA_1968
lcl|ssu:SSU05_1886
lcl|sgo:SGO_0528
lcl|sga:GALLO_0307
lcl|smb:smi_1823
lcl|lme:LEUM_1957
lcl|cac:CA_C0091
lcl|cno:NT01CX_2028
lcl|cth:Cthe_2518
lcl|cdf:CD1565
lcl|cdc:CD196_1436
lcl|cbk:CLL_A0327
lcl|cbt:CLH_0308
lcl|cbe:Cbei_0218
lcl|ckl:CKL_1080
lcl|ckl:CKL_1089
lcl|cpy:Cphy_3020
lcl|cce:Ccel_3435
lcl|clj:CLJU_c20390
lcl|csh:Closa_2206
lcl|ccb:Clocel_1325
lcl|cst:CLOST_1421
lcl|amt:Amet_3402
lcl|sth:STH2688
lcl|swo:Swol_2144
lcl|slp:Slip_2160
lcl|vpr:Vpar_1436
lcl|afn:Acfer_0158
lcl|dsy:DSY1368
lcl|drm:Dred_0283
lcl|dae:Dtox_0593
lcl|pth:PTH_0529
lcl|dau:Daud_0354
lcl|tjr:TherJR_0362
lcl|hmo:HM1_1513
lcl|eel:EUBELI_01373
lcl|ere:EUBREC_2000
lcl|elm:ELI_2739
lcl|bpb:bpr_I1657
lcl|eha:Ethha_0183
lcl|ral:Rumal_0497
lcl|tmr:Tmar_1772
lcl|tte:TTE0015
lcl|tex:Teth514_0013
lcl|tpd:Teth39_0014
lcl|tit:Thit_0014
lcl|tmt:Tmath_0031
lcl|chy:CHY_0519
lcl|mta:Moth_1350
lcl|adg:Adeg_0225
lcl|csc:Csac_1144
lcl|ate:Athe_0504
lcl|cob:COB47_0454
lcl|chd:Calhy_2166
lcl|cow:Calow_0358
lcl|cki:Calkr_1819
lcl|ttm:Tthe_0013
lcl|hor:Hore_10850
lcl|has:Halsa_1424
lcl|aar:Acear_0207
lcl|mtc:MT3081
lcl|mle:ML1694
lcl|mpa:MAP3036c
lcl|msm:MSMEG_2374
lcl|mul:MUL_1949
lcl|mva:Mvan_2124
lcl|mgi:Mflv_4237
lcl|mab:MAB_3321c
lcl|mmc:Mmcs_1908
lcl|mmi:MMAR_1712
lcl|cgl:NCgl1224
lcl|cef:CE1367
lcl|cdi:DIP1100
lcl|cjk:jk1298
lcl|cur:cur_0755
lcl|car:cauri_1132
lcl|ckp:ckrop_1237
lcl|cpu:cpfrc_00894
lcl|nfa:nfa42300
lcl|rha:RHA1_ro06488
lcl|rer:RER_23990
lcl|rop:ROP_65410
lcl|req:REQ_31460
lcl|gbr:Gbro_3228
lcl|tpr:Tpau_2862
lcl|srt:Srot_2013
lcl|sco:SCO5514
lcl|sco:SCO7154
lcl|sma:SAV_2731
lcl|sgr:SGR_1998
lcl|scb:SCAB_27061
lcl|twh:TWT207
lcl|tws:TW565
lcl|lxx:Lxx13170
lcl|cmi:CMM_1096
lcl|cms:CMS_1416
lcl|mts:MTES_3196
lcl|art:Arth_2537
lcl|aau:AAur_2507
lcl|ach:Achl_2277
lcl|aai:AARI_13810
lcl|rsa:RSal33209_1045
lcl|krh:KRH_10230
lcl|mlu:Mlut_08550
lcl|rmu:RMDY18_07530
lcl|rdn:HMPREF0733_12198
lcl|bcv:Bcav_1410
lcl|bfa:Bfae_18790
lcl|jde:Jden_1708
lcl|kse:Ksed_09880
lcl|xce:Xcel_2384
lcl|ske:Sked_10700
lcl|cfl:Cfla_1165
lcl|ica:Intca_2361
lcl|pac:PPA1372
lcl|pfr:PFREUD_13390
lcl|nca:Noca_2140
lcl|nca:Noca_3390
lcl|kfl:Kfla_4886
lcl|tfu:Tfu_0613
lcl|nda:Ndas_0173
lcl|tcu:Tcur_3552
lcl|sro:Sros_8057
lcl|fra:Francci3_3638
lcl|fre:Franean1_1092
lcl|fri:FraEuI1c_1017
lcl|fal:FRAAL5849
lcl|ace:Acel_0708
lcl|nml:Namu_1468
lcl|gob:Gobs_4071
lcl|kra:Krad_1337
lcl|sen:SACE_6157
lcl|svi:Svir_08890
lcl|tbi:Tbis_2819
lcl|amd:AMED_1687
lcl|ami:Amir_6019
lcl|stp:Strop_1235
lcl|saq:Sare_1125
lcl|mau:Micau_1304
lcl|mil:ML5_1550
lcl|cai:Caci_7780
lcl|sna:Snas_4354
lcl|mcu:HMPREF0573_11480
lcl|blo:BL0530
lcl|blo:BL0531
lcl|bln:Blon_0131
lcl|bln:Blon_0136
lcl|bll:BLJ_0103
lcl|blb:BBMN68_1263
lcl|bad:BAD_0081
lcl|bad:BAD_0082
lcl|bla:BLA_0138
lcl|bde:BDP_0118
lcl|bde:BDP_0119
lcl|bbi:BBIF_0185
lcl|bbi:BBIF_0186
lcl|bbp:BBPR_0148
lcl|rxy:Rxyl_3127
lcl|cwo:Cwoe_3563
lcl|afo:Afer_1545
lcl|ccu:Ccur_08830
lcl|ele:Elen_1875
lcl|ssm:Spirs_0830
lcl|ssm:Spirs_1606
lcl|sta:STHERM_c16450
lcl|lil:LA_4242
lcl|lic:LIC13393
lcl|lbj:LBJ_2914
lcl|lbi:LEPBI_I0708
lcl|bhy:BHWA1_01045
lcl|brm:Bmur_2218
lcl|bpo:BP951000_0188
lcl|aba:Acid345_3106
lcl|aca:ACP_3464
lcl|acm:AciX9_2767
lcl|tsa:AciPR4_1129
lcl|sus:Acid_0178
lcl|bth:BT_2074
lcl|bfs:BF3546
lcl|bvu:BVU_2558
lcl|bhl:Bache_3319
lcl|pdi:BDI_2069
lcl|ppn:Palpr_0140
lcl|aps:CFPG_336
lcl|pru:PRU_0551
lcl|sru:SRU_2147
lcl|rmr:Rmar_0738
lcl|cpi:Cpin_1923
lcl|phe:Phep_3422
lcl|chu:CHU_1149
lcl|dfe:Dfer_3679
lcl|sli:Slin_5912
lcl|lby:Lbys_2276
lcl|mtt:Ftrac_1636
lcl|gfo:GFO_2110
lcl|fjo:Fjoh_2860
lcl|fps:FP0446
lcl|rbi:RB2501_14429
lcl|zpr:ZPR_2800
[truncated: 50,169,575 more chars]
