# Supplementary material for: Improved orthologous databases to ease protozoan targets inference
Source: Parasit Vectors. 2015 Sep 29;8:494. doi: 10.1186/s13071-015-1090-0 (PMC4587786; doi:10.1186/s13071-015-1090-0)
Supplement: Additional file 4: — Inferred RBH between protozoan organisms and orthologous databases. This file provides information on inferred RBH between protozoan species against KO database and the two n-ODs created by the methodology as well. It is detailed on species-specific, pairwise and core RBH (shared between all organisms) absolute RBH and their percentage when compared to the total amount of obtained RBH. (XLS 27 kb) [file 13071_2015_1090_MOESM4_ESM.xls]

## Sheet: RBH
	Cryptosporidium hominis		Entamoeba histolytica		Leishmania infantum		Cryptosporidium hominis and Entamoeba histolytica		Cryptosporidium hominis and Leishmania infantum		Entamoeba histolytica and Leishmania infantum		Core		Total
KO	416	0.121142	692	0.201514	912	0.265579	143	0.0416424	221	0.0643564	331	0.0963891	719	0.209377	3,434	1
KO + EggNOG KOG	479	0.114648	783	0.18741	1,110	0.265677	214	0.0512207	344	0.082336	464	0.111058	784	0.18765	4,178	1
KO + EggNOG KOG + ProtozoaDB	2,086	0.188114	4,081	0.368022	3,320	0.299396	162	0.0146091	378	0.0340878	435	0.0392281	627	0.0565425	11,089	1
